# Supplementary material for: Analysis of the correlation between vaginal microbiota and high-risk human papillomavirus infection and cervical lesions
Source: PLoS One. 2026 Feb 27;21(2):e0343027. doi: 10.1371/journal.pone.0343027 (PMC12948077; doi:10.1371/journal.pone.0343027)
Supplement: S1 Data — (XLSX) [file pone.0343027.s001.xlsx]

## Sheet: Table1 and Metadata
#SampleID	Group	Age(years)	Menopausal	Gravidity	Cleanliness（normal<=2）	Gardnerella vaginalis (0=Negative,1=Positive)
P001	N	54	yes	4	3	0
P002	N	37	no	2	2	0
P003	N	42	no	2	2	0
P004	N	45	no	2	3	0
P005	N	42	no	3	2	0
P006	N	58	yes	2	2	0
P007	N	39	no	2	3	0
P008	N	42	no	2	3	0
P009	N	49	no	1	1	0
P010	N	46	no	4	2	0
P011	N	47	no	4	2	0
P012	N	51	yes	1	1	0
P013	N	47	no	2	3	0
P014	N	48	no	4	1	0
P015	N	40	no	2	1	0
P016	N	58	yes	2	2	0
P017	N	47	no	3	3	1
P018	N	39	no	3	3	0
P019	N	60	yes	4	3	0
P020	N	42	no	5	4	0
P021	N	39	no	6	4	1
P022	N	53	no	4	4	0
P023	N	40	no	2	3	0
P024	N	38	no	3	3	1
P025	N	55	yes	3	3	0
P026	N	42	no	3	2	0
P027	H	60	yes	2	3	0
P028	H	55	yes	3	4	1
P029	H	59	yes	2	2	0
P030	H	53	no	4	3	0
P031	H	53	no	5	2	0
P032	H	38	no	2	4	1
P033	H	62	yes	2	2	0
P034	H	61	yes	2	2	0
P035	H	50	no	3	2	0
P036	H	59	yes	3	3	0
P037	H	47	no	1	1	0
P038	H	56	yes	2	2	0
P039	H	48	no	2	2	0
P040	H	48	no	2	3	1
P041	H	47	no	2	1	0
P042	H	35	no	1	2	0
P043	H	38	no	2	1	0
P044	H	54	yes	1	2	0
P045	H	60	yes	3	2	0
P046	H	57	yes	2	2	0
P047	H	36	no	1	2	0
P048	H	40	no	2	3	0
P049	T	53	yes	1	2	0
P050	T	55	yes	2	2	0
P051	T	35	no	4	3	0
P052	T	35	no	3	2	0
P053	T	57	yes	1	3	0
P054	T	37	no	4	3	0
P055	T	60	yes	3	3	0
P056	T	47	no	2	2	0
P057	T	45	no	3	1	0
P058	T	57	yes	3	2	0
P059	T	40	no	1	2	0
P060	T	41	no	2	2	0
P061	T	46	no	3	2	0
P062	T	39	no	2	2	0
P063	T	57	no	3	2	0
P064	T	47	no	5	2	0
P065	T	44	no	2	2	0
P066	T	54	yes	2	2	0
P067	T	35	no	1	3	0
P068	T	37	no	2	2	0
P069	T	53	yes	3	2	0
P070	T	48	no	3	3	0
P071	T	36	no	5	2	0
P072	T	41	no	5	2	0
P073	T	55	yes	2	2	0
P074	T	37	no	1	1	0
P075	CIN	61	yes	3	1	0
P076	CIN	57	no	2	2	0
P077	CIN	35	no	3	2	0
P078	CIN	40	no	6	4	0
P079	CIN	49	no	2	1	0
P080	CIN	57	yes	2	4	0
P081	CIN	51	no	2	2	0
P082	CIN	54	yes	2	4	0
P083	CIN	40	no	4	2	0
P084	CIN	43	no	3	4	0
P085	CIN	42	no	2	3	0
P086	CIN	52	no	3	2	0
P087	CIN	47	no	3	1	0
P088	CIN	59	yes	3	2	0
P089	CIN	47	no	3	2	0
P090	CIN	40	no	3	2	0
P091	CIN	39	no	4	2	0
P092	CIN	37	no	3	4	0
P093	CIN	46	no	2	1	0
P094	CIN	51	no	2	3	0
P095	CIN	63	no	3	2	0
P096	CIN	48	yes	2	2	0
P097	CIN	38	no	2	1	0
P098	CIN	36	no	2	2	0
P099	CIN	46	yes	3	1	0
P100	CIN	37	no	5	2	0
P101	CIN	46	no	6	3	0
P102	CIN	41	no	5	3	0

## Sheet: Raw_ASV_Counts
domain	kingdom	phylum	class	order	family	genus	species	asv	P001	P002	P003	P004	P005	P006	P007	P008	P009	P010	P011	P012	P013	P014	P015	P016	P017	P018	P019	P020	P021	P022	P023	P024	P025	P026	P027	P028	P029	P030	P031	P032	P033	P034	P035	P036	P037	P038	P039	P040	P041
d__Bacteria	k__norank_d__Bacteria	p__Bacillota	c__Bacilli	o__Lactobacillales	f__Lactobacillaceae	g__Lactobacillus	s__unclassified_g__Lactobacillus	ASV1	106	47975	38	45365	17	64689	1	0	0	0	0	0	37104	78273	10320	4263	3	64769	37	332	360	0	60311	5113	1635	79307	109	33425	76760	2	79265	1897	3031	1702	1	60	47947	36252	34281	23	76504
d__Bacteria	k__norank_d__Bacteria	p__Bacillota	c__Bacilli	o__Lactobacillales	f__Lactobacillaceae	g__Lactobacillus	s__unclassified_g__Lactobacillus	ASV61	78411	3	0	0	59084	0	0	72011	73278	44129	0	149	2	16	36383	6	0	1	3	77702	0	0	0	732	0	12	811	0	0	72927	0	0	2512	19	0	0	0	0	56	0	14
d__Bacteria	k__norank_d__Bacteria	p__Actinomycetota	c__Actinobacteria	o__Bifidobacteriales	f__Bifidobacteriaceae	g__Gardnerella	s__unclassified_g__Gardnerella	ASV288	0	0	4	1519	28	0	353	2	0	0	0	0	0	0	675	0	65383	3	0	0	9772	0	0	9283	0	0	33	15546	33	0	0	218	29	0	5719	4508	1668	2860	0	0	0
d__Bacteria	k__norank_d__Bacteria	p__Actinomycetota	c__Actinobacteria	o__Bifidobacteriales	f__Bifidobacteriaceae	g__Gardnerella	s__unclassified_g__Gardnerella	ASV104	0	0	0	0	0	8	5956	0	0	0	0	0	0	0	0	0	0	0	0	0	0	0	0	21157	134	0	0	1574	0	0	0	0	32	0	0	35	26778	12810	1265	971	20
d__Bacteria	k__norank_d__Bacteria	p__Actinomycetota	c__Coriobacteriia	o__Coriobacteriales	f__Atopobiaceae	g__Fannyhessea	s__unclassified_g__Fannyhessea	ASV101	0	0	0	0	0	0	271	0	0	0	0	0	3	0	0	0	13308	0	3	0	7297	473	0	3824	0	0	43	0	0	0	0	233	10	0	3835	217	72	936	1389	9007	30
d__Bacteria	k__norank_d__Bacteria	p__Bacteroidota	c__Bacteroidia	o__Bacteroidales	f__Prevotellaceae	g__Prevotella	s__unclassified_g__Prevotella	ASV19	0	0	0	0	0	0	24	0	0	0	12	202	0	0	0	4209	0	0	5049	0	0	0	0	1937	8138	0	0	0	30	0	0	0	31	0	303	0	0	0	259	3689	25
d__Bacteria	k__norank_d__Bacteria	p__Actinomycetota	c__Actinobacteria	o__Bifidobacteriales	f__Bifidobacteriaceae	g__Gardnerella	s__unclassified_g__Gardnerella	ASV564	0	0	0	0	0	0	0	0	0	0	0	0	0	0	0	0	0	0	0	0	0	1807	0	0	0	10	0	0	0	0	0	142	0	421	0	0	449	0	9060	15735	123
d__Bacteria	k__norank_d__Bacteria	p__Actinomycetota	c__Actinobacteria	o__Bifidobacteriales	f__Bifidobacteriaceae	g__Bifidobacterium	s__unclassified_g__Bifidobacterium	ASV57	0	0	0	0	0	0	0	0	0	0	0	0	0	0	0	0	0	0	0	0	0	0	0	0	0	0	17	0	0	0	0	0	0	26	0	0	0	0	211	3	8
d__Bacteria	k__norank_d__Bacteria	p__Bacillota	c__Bacilli	o__Lactobacillales	f__Streptococcaceae	g__Streptococcus	s__unclassified_g__Streptococcus	ASV544	0	0	0	0	0	0	0	0	0	0	0	0	0	227	0	4884	0	0	0	0	0	0	0	0	0	0	0	0	0	0	0	0	0	0	0	5617	0	0	0	0	0
d__Bacteria	k__norank_d__Bacteria	p__Pseudomonadota	c__Gammaproteobacteria	o__Enterobacterales	f__Enterobacteriaceae	g__Escherichia-Shigella	s__unclassified_g__Escherichia-Shigella	ASV561	0	0	46	0	0	0	0	0	0	0	5	0	0	0	0	0	0	0	0	0	0	0	0	0	0	0	113	0	1	0	0	0	68	7000	0	0	12	2	334	7	20
d__Bacteria	k__norank_d__Bacteria	p__Fusobacteriota	c__Fusobacteriia	o__Fusobacteriales	f__Leptotrichiaceae	g__Sneathia	s__Sneathia_amnii	ASV124	0	0	2	0	0	0	0	0	0	0	0	0	0	0	0	0	0	0	0	0	0	4628	0	13775	0	0	0	0	0	0	0	3728	556	1710	32847	0	0	0	10	0	0
d__Bacteria	k__norank_d__Bacteria	p__Bacillota	c__Bacilli	o__Lactobacillales	f__Lactobacillaceae	g__Lactobacillus	s__unclassified_g__Lactobacillus	ASV77	0	0	0	0	19306	0	0	0	0	26552	0	0	0	0	11594	0	0	0	0	0	0	0	0	116	0	0	0	0	0	6208	6	0	75	0	0	0	0	0	0	0	0
d__Bacteria	k__norank_d__Bacteria	p__Actinomycetota	c__Actinobacteria	o__Bifidobacteriales	f__Bifidobacteriaceae	g__Gardnerella	s__unclassified_g__Gardnerella	ASV26	0	0	0	0	0	0	0	0	0	0	0	0	0	0	0	0	0	0	0	0	0	0	0	0	0	0	0	0	0	0	0	610	0	0	0	0	0	0	0	0	0
d__Bacteria	k__norank_d__Bacteria	p__Bacillota	c__Bacilli	o__Lactobacillales	f__Streptococcaceae	g__Streptococcus	s__unclassified_g__Streptococcus	ASV39	0	0	3	0	0	0	1	0	0	0	0	92	0	0	15	765	0	0	0	0	0	0	6	0	8081	0	1520	0	1	0	0	0	463	0	0	0	0	0	0	0	0
d__Bacteria	k__norank_d__Bacteria	p__Actinomycetota	c__Actinobacteria	o__Bifidobacteriales	f__Bifidobacteriaceae	g__Gardnerella	s__unclassified_g__Gardnerella	ASV592	0	0	0	282	0	0	0	0	231	0	0	0	0	0	0	0	0	0	0	0	0	0	0	0	0	0	0	0	0	0	0	0	0	0	0	0	0	0	0	0	0
d__Bacteria	k__norank_d__Bacteria	p__Bacillota	c__Bacilli	o__Lactobacillales	f__Streptococcaceae	g__Streptococcus	s__unclassified_g__Streptococcus	ASV3229	0	0	0	0	0	0	0	0	0	0	0	0	0	0	0	0	0	0	0	0	0	0	0	0	0	0	39	0	0	0	0	0	0	0	0	0	0	0	0	0	0
d__Bacteria	k__norank_d__Bacteria	p__Bacillota	c__Bacilli	o__Lactobacillales	f__Lactobacillaceae	g__Lactobacillus	s__unclassified_g__Lactobacillus	ASV255	0	0	0	0	0	0	0	0	0	0	0	74586	0	0	0	0	0	0	0	0	0	0	0	0	0	0	0	0	0	0	0	0	150	0	0	0	0	0	0	0	0
d__Bacteria	k__norank_d__Bacteria	p__Bacillota	c__Bacilli	o__Lactobacillales	f__Lactobacillaceae	g__Lactobacillus	s__unclassified_g__Lactobacillus	ASV2013	90	0	0	0	0	0	45004	211	0	0	15860	279	0	0	0	0	0	0	0	0	0	0	0	0	0	3	363	0	0	0	0	0	122	0	0	0	0	0	0	3	0
d__Bacteria	k__norank_d__Bacteria	p__Bacillota	c__Bacilli	o__Lactobacillales	f__Lactobacillaceae	g__Lactobacillus	s__unclassified_g__Lactobacillus	ASV2279	0	0	0	0	0	0	0	0	0	0	60341	0	0	0	0	0	0	0	0	0	0	0	0	0	0	0	0	0	0	0	0	0	0	0	0	0	0	0	0	0	0
d__Bacteria	k__norank_d__Bacteria	p__Pseudomonadota	c__Gammaproteobacteria	o__Pseudomonadales	f__Pseudomonadaceae	g__Pseudomonas	s__unclassified_g__Pseudomonas	ASV18	0	0	0	0	0	0	0	0	0	0	0	0	0	0	0	0	0	0	0	0	0	0	0	0	0	0	0	0	0	0	0	0	0	0	0	0	182	14	7045	19	1184
d__Bacteria	k__norank_d__Bacteria	p__Bacillota	c__Bacilli	o__Lactobacillales	f__Lactobacillaceae	g__Lactobacillus	s__unclassified_g__Lactobacillus	ASV2011	26	31620	0	10140	0	0	0	0	0	0	0	0	0	0	0	542	0	0	0	0	0	0	0	868	0	0	0	0	0	0	0	0	163	0	0	0	0	0	0	0	0
d__Bacteria	k__norank_d__Bacteria	p__Actinomycetota	c__Actinobacteria	o__Bifidobacteriales	f__Bifidobacteriaceae	g__Gardnerella	s__unclassified_g__Gardnerella	ASV630	0	0	0	2590	0	0	0	0	0	0	0	0	0	0	0	0	0	0	0	0	10462	0	0	325	0	0	170	16834	0	0	0	0	0	0	0	0	1510	2760	148	0	0
d__Bacteria	k__norank_d__Bacteria	p__Fusobacteriota	c__Fusobacteriia	o__Fusobacteriales	f__Leptotrichiaceae	g__Sneathia	s__Sneathia_amnii	ASV132	0	0	0	0	0	0	0	0	0	0	0	0	0	0	0	0	0	0	15651	0	0	5478	0	4998	0	0	135	0	0	0	0	0	0	604	0	0	0	0	0	0	0
d__Bacteria	k__norank_d__Bacteria	p__Bacteroidota	c__Bacteroidia	o__Bacteroidales	f__Prevotellaceae	g__Prevotella	s__Prevotella_amnii	ASV584	0	0	0	0	0	0	0	0	0	0	0	0	0	0	0	0	0	0	0	0	0	15024	0	0	0	0	9	0	0	0	0	593	0	0	0	0	35	2856	31	6	0
d__Bacteria	k__norank_d__Bacteria	p__Bacteroidota	c__Bacteroidia	o__Bacteroidales	f__Prevotellaceae	g__Prevotella	s__unclassified_g__Prevotella	ASV306	0	0	0	0	0	0	0	0	0	0	0	153	0	0	29	2260	0	0	1396	0	13857	0	0	896	8508	0	14	0	0	0	0	2	0	0	108	0	0	0	0	0	0
d__Bacteria	k__norank_d__Bacteria	p__Bacillota	c__Bacilli	o__Mycoplasmatales	f__Mycoplasmataceae	g__Mycoplasma	s__unclassified_g__Mycoplasma	ASV109	0	0	0	0	0	0	0	0	0	0	0	0	0	0	0	2	0	0	356	0	36	873	0	0	0	0	0	5451	0	0	0	2198	0	82	60	0	32	30	17	103	0
d__Bacteria	k__norank_d__Bacteria	p__Bacteroidota	c__Bacteroidia	o__Bacteroidales	f__Prevotellaceae	g__Hoylesella	s__Prevotella_timonensis	ASV41	0	0	0	0	0	0	0	0	0	0	0	188	0	0	9	7564	0	0	350	0	0	0	0	2012	226	0	810	0	229	0	0	0	715	2438	0	0	0	150	304	4397	29
d__Bacteria	k__norank_d__Bacteria	p__Bacillota	c__Bacilli	o__Lactobacillales	f__Lactobacillaceae	g__Lactobacillus	s__unclassified_g__Lactobacillus	ASV2998	0	0	0	0	0	0	0	0	0	0	0	0	42475	0	0	1600	0	0	0	0	0	0	0	0	0	0	0	0	0	0	0	0	0	0	0	0	0	0	0	0	0
d__Bacteria	k__norank_d__Bacteria	p__Bacillota	c__Negativicutes	o__Veillonellales-Selenomonadales	f__Veillonellaceae	g__Megasphaera	s__unidentified_g__Megasphaera	ASV323	0	0	0	0	0	0	0	0	0	0	0	0	0	0	0	0	0	0	0	0	0	0	0	0	0	0	0	0	0	0	0	397	0	0	0	0	29	1140	0	0	0
d__Bacteria	k__norank_d__Bacteria	p__Fusobacteriota	c__Fusobacteriia	o__Fusobacteriales	f__Leptotrichiaceae	g__Sneathia	s__Sneathia_sanguinegens	ASV129	0	0	0	0	0	0	0	0	8	0	0	0	0	0	0	0	0	0	33	0	8935	9424	0	0	0	0	97	0	0	0	0	8293	84	339	0	0	16	3179	50	0	0
d__Bacteria	k__norank_d__Bacteria	p__Bacillota	c__Bacilli	o__Lactobacillales	f__Aerococcaceae	g__Aerococcus	s__Aerococcus_christensenii	ASV106	1	0	0	0	0	0	0	0	0	0	0	0	0	0	0	25	0	0	0	0	9	345	0	307	0	0	0	3580	0	0	0	10	0	0	54	0	16	253	1097	6382	23
d__Bacteria	k__norank_d__Bacteria	p__Bacillota	c__Clostridia	o__Peptostreptococcales-Tissierellales	f__Family_XI	g__Finegoldia	s__unclassified_g__Finegoldia	ASV22	7	0	0	0	0	0	1	3	0	0	0	34	0	0	94	1502	0	0	0	0	0	0	0	0	945	0	3881	0	56	2	0	0	1049	4112	0	9662	0	0	0	0	0
d__Bacteria	k__norank_d__Bacteria	p__Bacillota	c__Negativicutes	o__Veillonellales-Selenomonadales	f__Veillonellaceae	g__Megasphaera	s__unidentified_g__Megasphaera	ASV301	0	0	0	0	0	0	0	0	0	0	0	0	0	0	0	0	0	0	0	0	0	0	0	0	0	0	0	0	0	0	0	1168	0	0	0	0	58	3354	2686	10655	52
d__Bacteria	k__norank_d__Bacteria	p__Actinomycetota	c__Actinobacteria	o__Bifidobacteriales	f__Bifidobacteriaceae	g__Bifidobacterium	s__unclassified_g__Bifidobacterium	ASV2063	0	0	0	0	0	0	0	0	0	0	0	0	0	0	0	0	0	0	0	0	0	0	0	0	0	0	0	0	28	0	0	0	0	0	0	0	0	0	6	0	0
d__Bacteria	k__norank_d__Bacteria	p__Actinomycetota	c__Actinobacteria	o__Bifidobacteriales	f__Bifidobacteriaceae	g__Bifidobacterium	s__unclassified_g__Bifidobacterium	ASV543	0	0	0	0	0	0	0	0	0	0	0	321	0	0	0	0	0	0	0	0	0	0	0	0	0	0	0	0	0	0	0	0	0	0	0	0	0	0	0	0	0
d__Bacteria	k__norank_d__Bacteria	p__Bacillota	c__Clostridia	o__Lachnospirales	f__Lachnospiraceae	g__Shuttleworthia	s__uncultured_bacterium_g__Shuttleworthia	ASV1213	0	0	0	0	0	0	0	0	0	0	0	0	0	0	0	0	0	0	0	0	0	0	0	0	0	0	0	0	0	0	0	0	0	0	0	0	135	0	0	0	0
d__Bacteria	k__norank_d__Bacteria	p__Bacillota	c__Bacilli	o__Lactobacillales	f__Lactobacillaceae	g__Lactobacillus	s__unclassified_g__Lactobacillus	ASV1775	0	0	0	0	0	0	0	0	0	8996	0	0	0	0	0	0	0	0	0	0	0	0	0	0	0	0	0	0	0	0	0	0	58	0	0	0	0	0	0	0	0
d__Bacteria	k__norank_d__Bacteria	p__Bacillota	c__Bacilli	o__Lactobacillales	f__Lactobacillaceae	g__Lactobacillus	s__unclassified_g__Lactobacillus	ASV2014	0	0	43988	0	0	0	0	77	0	0	0	0	0	0	0	0	0	0	0	0	0	0	0	0	0	0	0	0	0	0	0	0	0	0	0	0	0	0	0	0	0
d__Bacteria	k__norank_d__Bacteria	p__Bacillota	c__Bacilli	o__Lactobacillales	f__Lactobacillaceae	g__Lactobacillus	s__unclassified_g__Lactobacillus	ASV2266	0	0	0	0	0	13362	0	0	0	0	0	0	0	0	0	0	0	0	0	0	0	0	0	0	0	0	0	0	0	0	0	0	0	0	0	0	0	0	0	0	0
d__Bacteria	k__norank_d__Bacteria	p__Bacillota	c__Bacilli	o__Lactobacillales	f__Streptococcaceae	g__Streptococcus	s__unclassified_g__Streptococcus	ASV27	0	0	0	0	0	0	0	0	0	0	0	0	0	0	0	0	0	0	0	0	0	0	0	0	0	0	6208	0	0	0	0	0	0	40	0	0	0	0	0	0	0
d__Bacteria	k__norank_d__Bacteria	p__Bacteroidota	c__Bacteroidia	o__Bacteroidales	f__Prevotellaceae	g__Hoylesella	s__Prevotella_timonensis	ASV1272	0	0	0	0	0	0	0	0	0	0	0	0	0	0	0	321	0	0	0	0	0	0	0	0	0	0	396	0	0	0	0	0	0	157	0	131	0	0	0	0	0
d__Bacteria	k__norank_d__Bacteria	p__Bacillota	c__Negativicutes	o__Veillonellales-Selenomonadales	f__Veillonellaceae	g__Dialister	s__Veillonellaceae_bacterium_DNF00626	ASV131	0	0	0	0	0	0	0	0	0	0	0	0	0	0	0	0	0	0	0	0	1329	1014	0	107	0	0	46	0	24	0	0	7786	0	157	2271	0	4	426	741	2901	11
d__Bacteria	k__norank_d__Bacteria	p__Bacillota	c__Bacilli	o__Lactobacillales	f__Lactobacillaceae	g__Lactobacillus	s__Lactobacillus_jensenii	ASV62	0	0	0	0	0	0	0	0	4256	0	0	0	0	0	0	0	0	0	0	1077	0	0	0	16	140	0	0	0	0	0	0	0	0	0	0	143	0	0	0	0	0
d__Bacteria	k__norank_d__Bacteria	p__Bacillota	c__Negativicutes	o__Veillonellales-Selenomonadales	f__Veillonellaceae	g__Megasphaera	s__Veillonellaceae_bacterium_KA00182	ASV540	0	0	0	0	0	0	0	0	0	0	0	0	0	0	0	0	0	0	0	0	5603	7235	0	8096	0	0	78	0	0	0	0	2952	0	0	3290	0	10	0	0	0	0
d__Bacteria	k__norank_d__Bacteria	p__Bacteroidota	c__Bacteroidia	o__Bacteroidales	f__Prevotellaceae	g__Prevotella	s__Prevotella_amnii	ASV585	0	0	0	0	0	0	0	0	0	0	0	0	0	0	0	0	0	0	0	0	0	0	0	0	0	0	0	0	0	0	0	0	0	0	0	0	16	8488	88	0	0
d__Bacteria	k__norank_d__Bacteria	p__Actinomycetota	c__Actinobacteria	o__Bifidobacteriales	f__Bifidobacteriaceae	g__Gardnerella	s__Gardnerella_vaginalis	ASV1050	0	0	0	0	0	0	0	0	0	0	0	0	0	0	0	0	0	0	0	0	0	0	0	0	0	0	0	0	0	0	0	257	0	0	0	0	0	0	0	0	0
d__Bacteria	k__norank_d__Bacteria	p__Actinomycetota	c__Actinobacteria	o__Bifidobacteriales	f__Bifidobacteriaceae	g__Gardnerella	s__Gardnerella_vaginalis	ASV3904	0	0	0	0	0	0	0	0	0	0	0	0	0	0	0	0	0	0	0	0	0	0	0	0	0	0	0	0	0	0	0	0	0	0	0	0	0	0	0	0	0
d__Bacteria	k__norank_d__Bacteria	p__Bacillota	c__Bacilli	o__Lactobacillales	f__Lactobacillaceae	g__Ligilactobacillus	s__unclassified_g__Ligilactobacillus	ASV216	0	0	0	0	0	0	0	0	0	0	0	0	0	0	0	0	0	0	0	0	0	0	0	0	0	0	0	0	0	0	0	0	0	0	0	0	0	0	14	0	0
d__Bacteria	k__norank_d__Bacteria	p__Bacteroidota	c__Bacteroidia	o__Bacteroidales	f__Prevotellaceae	g__Hoylesella	s__Prevotella_timonensis	ASV120	0	2	0	0	0	0	0	0	0	0	0	211	0	0	0	2596	0	0	0	0	0	0	0	0	0	0	0	0	0	0	0	0	1265	0	6578	0	0	301	0	0	0
d__Bacteria	k__norank_d__Bacteria	p__Bacillota	c__Bacilli	o__Lactobacillales	f__Lactobacillaceae	g__Lactobacillus	s__unclassified_g__Lactobacillus	ASV1701	0	0	0	0	0	0	0	0	0	0	0	0	0	0	0	0	0	0	0	0	0	0	0	0	0	0	0	0	0	0	0	0	0	0	0	0	0	0	0	0	0
d__Bacteria	k__norank_d__Bacteria	p__Bacillota	c__Bacilli	o__Lactobacillales	f__Lactobacillaceae	g__Lactobacillus	s__unclassified_g__Lactobacillus	ASV4012	0	0	34381	0	0	0	0	0	0	0	0	0	0	0	0	0	0	0	0	0	0	0	0	0	0	0	0	0	0	0	0	0	0	0	0	0	0	0	0	0	0
d__Bacteria	k__norank_d__Bacteria	p__Bacillota	c__Bacilli	o__Lactobacillales	f__Lactobacillaceae	g__Lactobacillus	s__unclassified_g__Lactobacillus	ASV291	0	0	0	0	0	0	0	774	0	0	0	3	0	0	0	0	0	0	0	0	0	0	0	0	0	0	0	0	0	0	0	0	41	0	0	0	0	0	0	0	0
d__Bacteria	k__norank_d__Bacteria	p__Bacillota	c__Negativicutes	o__Veillonellales-Selenomonadales	f__Veillonellaceae	g__Dialister	s__Veillonellaceae_bacterium_DNF00626	ASV128	0	0	0	0	0	0	0	0	0	0	0	0	0	0	0	0	0	0	0	0	885	84	0	438	0	0	506	0	20	0	0	2724	53	0	2039	0	0	258	468	2327	0
d__Bacteria	k__norank_d__Bacteria	p__Bacteroidota	c__Bacteroidia	o__Bacteroidales	f__Prevotellaceae	g__Prevotella	s__unclassified_g__Prevotella	ASV43	0	0	0	0	0	0	0	0	0	0	0	32	0	0	0	0	0	0	0	0	0	0	0	0	0	0	0	0	0	0	0	0	0	0	0	0	6	0	495	7289	36
d__Bacteria	k__norank_d__Bacteria	p__Bacillota	c__Negativicutes	o__Veillonellales-Selenomonadales	f__Veillonellaceae	g__Dialister	s__Dialister_micraerophilus	ASV54	0	0	0	0	0	0	0	0	0	0	0	488	0	0	0	950	0	0	1414	0	426	1047	0	387	542	0	171	17	6	0	0	489	316	23	476	76	3	133	226	872	2
d__Bacteria	k__norank_d__Bacteria	p__Bacillota	c__Bacilli	o__Lactobacillales	f__Lactobacillaceae	g__Lactobacillus	s__unclassified_g__Lactobacillus	ASV2015	0	0	0	8293	0	0	0	5756	0	0	0	2	0	0	5343	237	0	0	0	0	0	0	0	0	0	0	0	0	0	364	0	0	433	0	0	0	0	0	0	0	0
d__Bacteria	k__norank_d__Bacteria	p__Bacillota	c__Bacilli	o__Lactobacillales	f__Lactobacillaceae	g__Lactobacillus	s__unclassified_g__Lactobacillus	ASV2444	0	0	0	0	0	0	21772	0	0	0	0	0	0	0	0	0	0	0	0	0	0	0	0	0	0	0	210	0	0	0	0	0	95	0	0	0	0	0	0	0	0
d__Bacteria	k__norank_d__Bacteria	p__Bacteroidota	c__Bacteroidia	o__Bacteroidales	f__Prevotellaceae	g__Prevotella	s__Prevotella_colorans	ASV205	0	0	0	0	0	0	0	0	0	0	0	0	0	0	0	28	0	0	6	0	0	0	0	0	0	0	391	0	0	0	0	0	1775	129	0	9681	0	5	416	857	3
d__Bacteria	k__norank_d__Bacteria	p__Bacillota	c__Clostridia	o__Peptostreptococcales-Tissierellales	f__Family_XI	g__Peptoniphilus	s__unclassified_g__Peptoniphilus	ASV121	0	0	0	0	0	0	0	0	0	0	0	34	0	0	26	132	0	0	41	0	13	15	0	0	2938	0	964	0	33	0	0	429	597	2613	14	764	0	0	13	1	0
d__Bacteria	k__norank_d__Bacteria	p__Actinomycetota	c__Actinobacteria	o__Mycobacteriales	f__Corynebacteriaceae	g__Corynebacterium	s__Corynebacterium_glucuronolyticum	ASV2415	0	0	1	0	0	0	0	0	0	0	0	0	0	0	0	0	0	0	0	0	0	0	0	0	0	0	4451	0	0	0	0	0	0	0	0	16142	0	0	0	0	0
d__Bacteria	k__norank_d__Bacteria	p__Bacillota	c__Bacilli	o__Lactobacillales	f__Lactobacillaceae	g__Lactobacillus	s__unclassified_g__Lactobacillus	ASV290	0	0	0	0	0	0	0	0	0	0	0	0	0	0	0	0	0	0	0	0	0	0	0	0	0	0	0	0	0	0	0	0	0	0	0	0	0	0	0	0	0
d__Bacteria	k__norank_d__Bacteria	p__Bacteroidota	c__Bacteroidia	o__Bacteroidales	f__Prevotellaceae	g__Prevotella	s__Prevotella_bergensis	ASV1773	0	0	0	0	0	0	0	0	0	0	0	0	0	0	0	0	0	0	0	0	0	0	0	0	0	0	334	0	0	0	0	0	0	0	0	0	0	0	0	0	0
d__Bacteria	k__norank_d__Bacteria	p__Bacillota	c__Bacilli	o__Mycoplasmatales	f__Mycoplasmataceae	g__Mycoplasma	s__unclassified_g__Mycoplasma	ASV2152	0	0	0	0	0	0	0	0	0	0	0	0	0	0	0	0	0	0	0	0	0	0	0	0	0	0	0	0	0	0	0	0	0	0	0	0	0	0	0	0	0
d__Bacteria	k__norank_d__Bacteria	p__unclassified_k__norank_d__Bacteria	c__unclassified_k__norank_d__Bacteria	o__unclassified_k__norank_d__Bacteria	f__unclassified_k__norank_d__Bacteria	g__unclassified_k__norank_d__Bacteria	s__unclassified_k__norank_d__Bacteria	ASV20	219	24	36	7	14	5	2	27	6	30	252	164	67	52	4	552	67	6	5	12	2	0	27	0	2069	10	293	42	93	2	0	0	1444	70	2	289	0	0	162	4	7
d__Bacteria	k__norank_d__Bacteria	p__Bacillota	c__Clostridia	o__Peptostreptococcales-Tissierellales	f__Peptostreptococcaceae	g__Peptostreptococcus	s__unclassified_g__Peptostreptococcus	ASV25	0	0	0	0	0	0	0	0	0	0	0	25	0	0	16	0	0	0	95	0	0	0	0	0	5215	0	0	0	0	0	0	0	107	21	0	0	0	0	0	0	0
d__Bacteria	k__norank_d__Bacteria	p__Bacillota	c__Clostridia	o__Peptostreptococcales-Tissierellales	f__Family_XI	g__Anaerococcus	s__unclassified_g__Anaerococcus	ASV615	0	0	0	0	0	0	0	0	0	0	0	0	0	0	0	0	0	0	0	0	0	0	0	1	16262	0	583	0	0	0	0	29	0	299	0	76	0	0	5	44	0
d__Bacteria	k__norank_d__Bacteria	p__Bacteroidota	c__Bacteroidia	o__Bacteroidales	f__Prevotellaceae	g__Hoylesella	s__Prevotella_timonensis	ASV625	0	0	0	0	0	0	0	0	0	0	0	0	0	0	0	5407	0	0	0	0	0	0	0	0	444	0	0	0	136	0	0	0	500	0	0	297	5	0	119	1787	22
d__Bacteria	k__norank_d__Bacteria	p__Bacillota	c__Bacilli	o__Lactobacillales	f__Lactobacillaceae	g__Lactobacillus	s__unclassified_g__Lactobacillus	ASV2476	0	0	0	0	0	0	0	0	0	0	0	0	0	0	0	0	0	0	0	0	0	0	0	0	0	0	0	0	0	0	0	0	0	0	0	0	0	0	0	0	0
d__Bacteria	k__norank_d__Bacteria	p__Bacillota	c__Bacilli	o__Lactobacillales	f__Lactobacillaceae	g__Lactobacillus	s__unclassified_g__Lactobacillus	ASV2267	0	0	0	0	0	709	0	0	0	0	0	0	0	0	0	0	0	15066	0	0	0	0	0	0	0	0	0	0	0	0	0	0	0	0	0	0	0	0	0	0	0
d__Bacteria	k__norank_d__Bacteria	p__Bacillota	c__Clostridia	o__Peptostreptococcales-Tissierellales	f__Family_XI	g__Fenollaria	s__uncultured_bacterium_g__Fenollaria	ASV156	0	0	0	0	0	0	0	0	0	0	5	180	0	0	0	0	0	0	0	0	0	0	0	0	0	0	647	0	76	0	0	0	1332	2143	0	3001	0	0	0	0	0
d__Bacteria	k__norank_d__Bacteria	p__Actinomycetota	c__Actinobacteria	o__Bifidobacteriales	f__Bifidobacteriaceae	g__Gardnerella	s__unclassified_g__Gardnerella	ASV588	0	0	0	0	0	0	0	0	0	0	0	0	0	0	0	0	0	0	2547	0	0	2441	0	0	0	0	0	206	0	0	0	7163	46	0	0	0	0	0	643	1391	0
d__Bacteria	k__norank_d__Bacteria	p__Pseudomonadota	c__Gammaproteobacteria	o__Enterobacterales	f__Enterobacteriaceae	g__Escherichia-Shigella	s__unclassified_g__Escherichia-Shigella	ASV330	0	0	0	0	0	0	0	0	0	0	0	0	0	0	0	0	0	0	0	0	0	0	0	0	0	0	0	0	0	0	0	0	64	3000	0	0	0	0	94	0	0
d__Bacteria	k__norank_d__Bacteria	p__Bacillota	c__Bacilli	o__Lactobacillales	f__Lactobacillaceae	g__Lactobacillus	s__unclassified_g__Lactobacillus	ASV98	0	0	0	0	0	0	0	0	0	0	0	0	0	0	0	0	0	0	0	0	0	0	0	0	0	0	0	0	0	0	0	0	0	0	0	0	0	0	0	0	0
d__Bacteria	k__norank_d__Bacteria	p__Bacillota	c__Bacilli	o__Lactobacillales	f__Lactobacillaceae	g__Lactobacillus	s__unclassified_g__Lactobacillus	ASV2119	0	0	0	0	0	0	0	0	0	0	0	0	0	0	0	0	0	0	0	0	0	0	0	0	0	0	0	0	0	0	0	0	0	0	0	0	0	0	0	0	0
d__Bacteria	k__norank_d__Bacteria	p__Bacillota	c__Clostridia	o__Peptostreptococcales-Tissierellales	f__Family_XI	g__Anaerococcus	s__unclassified_g__Anaerococcus	ASV127	0	0	0	0	0	0	0	0	0	0	0	0	0	0	0	0	0	0	0	0	0	0	0	0	0	0	1228	0	0	0	0	0	15	1048	0	87	0	0	0	0	0
d__Bacteria	k__norank_d__Bacteria	p__Bacteroidota	c__Bacteroidia	o__Bacteroidales	f__Prevotellaceae	g__Hoylesella	s__Prevotella_timonensis	ASV119	0	0	0	0	0	0	0	0	0	0	0	0	0	0	0	0	0	0	384	0	0	0	0	2069	0	0	0	0	0	0	0	0	0	0	0	0	0	123	123	1741	21
d__Bacteria	k__norank_d__Bacteria	p__Bacillota	c__Bacilli	o__Lactobacillales	f__Lactobacillaceae	g__Lactobacillus	s__unclassified_g__Lactobacillus	ASV4453	0	0	0	0	0	0	0	0	0	0	0	0	0	0	0	0	0	0	0	0	0	0	0	0	0	0	0	0	0	0	0	0	0	0	0	0	0	0	0	0	0
d__Bacteria	k__norank_d__Bacteria	p__Chlamydiota	c__Chlamydiia	o__Chlamydiales	f__Chlamydiaceae	g__Chlamydia	s__unclassified_g__Chlamydia	ASV2153	0	0	0	0	0	0	0	0	0	0	0	0	0	0	0	0	0	0	0	0	0	0	9	0	5988	0	0	0	0	0	0	0	0	0	0	0	0	0	0	0	0
d__Bacteria	k__norank_d__Bacteria	p__Campylobacterota	c__Campylobacteria	o__Campylobacterales	f__Campylobacteraceae	g__Campylobacter	s__Campylobacter_ureolyticus	ASV59	0	0	0	0	0	0	0	0	0	0	0	5	0	0	11	0	0	0	115	0	0	0	0	0	393	0	1136	0	12	0	0	1	1642	669	0	0	0	0	62	0	0
d__Bacteria	k__norank_d__Bacteria	p__Bacteroidota	c__Bacteroidia	o__Bacteroidales	f__Prevotellaceae	g__Hoylesella	s__Prevotella_buccalis	ASV1711	0	0	0	0	0	0	0	0	0	0	0	0	0	0	0	0	0	0	0	0	0	5226	0	0	0	0	37	0	0	0	0	11845	33	0	0	0	0	0	0	0	0
d__Bacteria	k__norank_d__Bacteria	p__Fusobacteriota	c__Fusobacteriia	o__Fusobacteriales	f__Leptotrichiaceae	g__Sneathia	s__unclassified_g__Sneathia	ASV616	0	0	0	0	0	0	0	0	0	0	0	0	0	0	0	0	0	0	11403	0	0	0	0	0	0	0	0	0	0	0	0	0	0	0	0	0	0	0	0	0	0
d__Bacteria	k__norank_d__Bacteria	p__Bacillota	c__Bacilli	o__Lactobacillales	f__Lactobacillaceae	g__Lactobacillus	s__unclassified_g__Lactobacillus	ASV3966	0	0	0	0	0	0	0	0	0	0	0	0	0	0	0	0	0	0	0	0	0	0	19388	0	0	0	0	0	0	0	0	0	0	0	0	0	0	0	0	0	0
d__Bacteria	k__norank_d__Bacteria	p__Bacteroidota	c__Bacteroidia	o__Bacteroidales	f__Prevotellaceae	g__Prevotella	s__unclassified_g__Prevotella	ASV1735	0	0	0	0	0	0	0	0	0	0	0	0	0	0	0	0	0	0	4501	0	0	4	0	837	0	0	0	0	38	0	0	0	0	0	0	0	0	0	0	0	0
d__Bacteria	k__norank_d__Bacteria	p__Fusobacteriota	c__Fusobacteriia	o__Fusobacteriales	f__Leptotrichiaceae	g__Sneathia	s__Sneathia_amnii	ASV1753	0	0	0	0	0	0	0	0	0	0	0	0	0	0	0	0	0	0	0	0	9846	0	0	0	0	0	0	0	0	0	0	2632	0	0	0	0	0	0	0	0	0
d__Bacteria	k__norank_d__Bacteria	p__Actinomycetota	c__Coriobacteriia	o__Coriobacteriales	f__Eggerthellaceae	g__Berryella	s__Coriobacteriales_bacterium_DNF00809	ASV402	0	0	0	0	0	0	0	0	0	0	0	0	0	0	0	0	0	0	86	0	2607	1164	0	482	0	0	0	0	3	0	0	435	0	21	1408	0	10	575	19	0	0
d__Bacteria	k__norank_d__Bacteria	p__Bacillota	c__Bacilli	o__Lactobacillales	f__Lactobacillaceae	g__Lactobacillus	s__unclassified_g__Lactobacillus	ASV3006	0	0	0	11994	0	0	0	0	0	0	0	0	0	0	0	382	0	0	0	0	0	0	0	0	0	0	0	0	0	0	0	0	207	0	0	0	0	0	0	0	0
d__Bacteria	k__norank_d__Bacteria	p__Actinomycetota	c__Actinobacteria	o__Bifidobacteriales	f__Bifidobacteriaceae	g__Gardnerella	s__unclassified_g__Gardnerella	ASV563	0	0	0	0	0	0	0	0	0	0	0	0	0	0	0	0	0	0	0	0	0	0	0	0	0	0	0	0	0	0	0	28	0	0	0	0	0	0	1240	2520	15
d__Bacteria	k__norank_d__Bacteria	p__Bacillota	c__Clostridia	o__Oscillospirales	f__Oscillospiraceae	g__Fastidiosipila	s__Clostridiales_bacterium_KA00274	ASV227	0	0	0	0	0	0	0	0	0	0	0	0	0	0	0	0	0	0	0	0	2664	436	0	0	0	0	0	0	0	0	0	1435	45	0	1498	0	9	738	33	0	0
d__Bacteria	k__norank_d__Bacteria	p__Fusobacteriota	c__Fusobacteriia	o__Fusobacteriales	f__Fusobacteriaceae	g__Fusobacterium	s__Fusobacterium_gonidiaformans_ATCC_25563	ASV2022	0	0	0	0	0	0	0	0	0	0	0	0	0	0	0	0	0	0	13577	0	0	0	0	0	0	0	0	0	0	0	0	150	0	0	0	0	0	0	0	0	0
d__Bacteria	k__norank_d__Bacteria	p__Bacillota	c__Bacilli	o__unclassified_c__Bacilli	f__unclassified_c__Bacilli	g__unclassified_c__Bacilli	s__unclassified_c__Bacilli	ASV63	0	0	0	0	423	102	0	201	0	211	250	1297	0	0	4986	0	0	0	0	0	0	0	130	32	0	0	0	0	0	0	0	0	45	0	0	3	0	0	13	0	229
d__Bacteria	k__norank_d__Bacteria	p__Bacillota	c__Bacilli	o__Mycoplasmatales	f__Mycoplasmataceae	g__Ureaplasma	s__unclassified_g__Ureaplasma	ASV8	124	0	0	0	55	0	86	26	45	10	0	0	0	0	19	0	538	0	3115	0	0	0	113	0	0	0	0	0	0	10	28	0	0	46	0	45	0	0	0	0	122
d__Bacteria	k__norank_d__Bacteria	p__Actinomycetota	c__Actinobacteria	o__Bifidobacteriales	f__Bifidobacteriaceae	g__Gardnerella	s__unclassified_g__Gardnerella	ASV28	0	0	0	0	0	0	0	0	0	0	0	0	0	0	0	0	0	0	0	0	0	0	0	0	0	0	0	0	0	0	0	0	0	531	6151	0	0	0	0	0	0
d__Bacteria	k__norank_d__Bacteria	p__Bacillota	c__Bacilli	o__Lactobacillales	f__Lactobacillaceae	g__Lactobacillus	s__unclassified_g__Lactobacillus	ASV2481	0	0	0	0	0	0	0	0	0	0	0	0	0	0	0	0	0	0	0	0	0	0	0	0	0	0	0	0	0	0	0	0	0	0	0	0	0	0	0	0	0
d__Bacteria	k__norank_d__Bacteria	p__Bacillota	c__Bacilli	o__Lactobacillales	f__unclassified_o__Lactobacillales	g__unclassified_o__Lactobacillales	s__unclassified_o__Lactobacillales	ASV1297	0	0	0	0	0	0	0	0	0	0	0	0	0	0	0	0	0	0	5	0	0	0	0	0	3933	0	0	0	0	0	0	0	396	90	0	0	0	0	0	0	0
d__Bacteria	k__norank_d__Bacteria	p__Pseudomonadota	c__Gammaproteobacteria	o__Pseudomonadales	f__Moraxellaceae	g__Acinetobacter	s__unclassified_g__Acinetobacter	ASV81	0	1	0	0	0	0	0	1	0	0	0	0	0	0	59	4356	0	0	15	3	0	0	0	0	294	0	0	0	0	3	0	0	2482	129	0	0	0	0	0	0	0
d__Bacteria	k__norank_d__Bacteria	p__Bacillota	c__Bacilli	o__Lactobacillales	f__Lactobacillaceae	g__Lactobacillus	s__unclassified_g__Lactobacillus	ASV2393	0	0	0	0	0	0	0	0	0	0	0	0	0	0	0	0	0	0	0	0	0	0	0	0	0	0	0	0	0	0	0	0	0	0	0	0	0	0	0	0	0
d__Bacteria	k__norank_d__Bacteria	p__Bacillota	c__Clostridia	o__Peptostreptococcales-Tissierellales	f__Family_XI	g__Anaerococcus	s__Anaerococcus_lactolyticus	ASV126	0	0	0	0	0	0	0	0	0	0	0	0	0	0	0	0	0	0	0	0	0	0	0	0	0	0	29	0	30	0	0	0	437	42	0	0	0	0	0	0	0
d__Bacteria	k__norank_d__Bacteria	p__Bacillota	c__Bacilli	o__Lactobacillales	f__Aerococcaceae	g__Aerococcus	s__Aerococcus_christensenii	ASV3505	0	0	0	0	0	0	0	0	0	0	0	0	0	0	0	0	0	0	0	0	0	0	0	0	0	0	0	3231	0	0	0	0	0	0	25	0	0	69	0	0	0
d__Bacteria	k__norank_d__Bacteria	p__Bacteroidota	c__Bacteroidia	o__Bacteroidales	f__Prevotellaceae	g__Prevotella	s__unclassified_g__Prevotella	ASV545	0	0	0	0	0	0	0	0	0	0	0	0	0	0	0	0	0	0	0	0	0	0	0	0	0	0	0	0	0	0	0	0	0	0	0	0	0	0	0	0	0
d__Bacteria	k__norank_d__Bacteria	p__Bacillota	c__Clostridia	o__Peptostreptococcales-Tissierellales	f__Family_XI	g__Anaerococcus	s__unclassified_g__Anaerococcus	ASV122	0	0	0	0	0	0	0	0	0	0	0	20	0	0	6	0	0	0	0	0	0	0	0	0	0	0	108	0	10	0	0	0	0	1504	0	1125	0	0	19	0	0
d__Bacteria	k__norank_d__Bacteria	p__Bacillota	c__Bacilli	o__Lactobacillales	f__Lactobacillaceae	g__Lactobacillus	s__unclassified_g__Lactobacillus	ASV2208	0	0	0	0	0	0	0	0	0	0	0	0	0	0	0	0	0	0	0	0	0	0	0	0	0	0	0	0	0	0	0	0	0	0	0	0	0	0	0	0	0
d__Bacteria	k__norank_d__Bacteria	p__Bacillota	c__Clostridia	o__Peptostreptococcales-Tissierellales	f__Family_XI	g__Parvimonas	s__uncultured_bacterium_g__Parvimonas	ASV130	0	0	0	0	0	0	0	0	0	0	0	0	0	0	0	0	0	0	1405	0	0	0	0	0	0	0	0	0	0	0	0	0	4141	257	0	0	0	0	0	0	0
d__Bacteria	k__norank_d__Bacteria	p__Bacillota	c__Bacilli	o__Lactobacillales	f__Lactobacillaceae	g__Lactobacillus	s__unclassified_g__Lactobacillus	ASV1780	0	0	0	0	0	0	0	0	0	0	0	0	0	0	0	0	0	0	0	0	0	0	0	0	0	0	0	0	0	0	0	0	0	0	0	0	0	0	0	0	0
d__Bacteria	k__norank_d__Bacteria	p__Bacillota	c__Bacilli	o__Lactobacillales	f__Lactobacillaceae	g__Lactobacillus	s__unclassified_g__Lactobacillus	ASV1781	0	0	0	0	0	0	0	0	0	0	0	0	0	0	0	0	0	0	0	0	0	0	0	0	0	0	0	0	0	0	0	0	0	0	0	0	0	0	0	0	0
d__Bacteria	k__norank_d__Bacteria	p__Bacillota	c__Negativicutes	o__Veillonellales-Selenomonadales	f__Veillonellaceae	g__Veillonella	s__Veillonella_montpellierensis	ASV29	0	0	0	0	0	0	0	0	0	0	0	0	0	0	0	0	0	0	0	0	0	0	0	0	0	0	0	0	0	0	0	3	0	151	0	0	0	0	15	159	0
d__Bacteria	k__norank_d__Bacteria	p__Actinomycetota	c__Actinobacteria	o__Mycobacteriales	f__Corynebacteriaceae	g__Corynebacterium	s__unclassified_g__Corynebacterium	ASV21	0	0	0	0	0	0	0	0	0	1	19	0	0	0	22	395	0	0	0	0	0	0	0	0	0	0	10338	0	5	1	0	0	147	104	0	31	0	0	0	0	0
d__Bacteria	k__norank_d__Bacteria	p__Bacillota	c__Bacilli	o__unclassified_c__Bacilli	f__unclassified_c__Bacilli	g__unclassified_c__Bacilli	s__unclassified_c__Bacilli	ASV64	0	0	0	0	456	0	0	200	285	0	0	0	0	0	5031	0	0	0	0	0	0	0	0	0	0	0	0	0	0	112	0	0	64	0	0	0	0	0	0	0	0
d__Bacteria	k__norank_d__Bacteria	p__Bacteroidota	c__Bacteroidia	o__Bacteroidales	f__Prevotellaceae	g__Hoylesella	s__Prevotella_buccalis	ASV1710	0	0	0	0	0	0	0	0	0	0	0	0	0	0	0	0	0	0	0	0	0	10683	0	0	0	0	0	0	0	0	0	0	0	0	0	0	0	0	0	0	0
d__Bacteria	k__norank_d__Bacteria	p__Bacteroidota	c__Bacteroidia	o__Bacteroidales	f__Porphyromonadaceae	g__Porphyromonas	s__Porphyromonas_uenonis	ASV3068	0	0	0	0	0	0	0	0	0	0	0	51	0	0	0	0	0	0	0	0	0	0	0	0	0	0	0	0	20	0	0	0	0	0	0	6695	0	0	0	0	0
d__Bacteria	k__norank_d__Bacteria	p__Bacillota	c__Negativicutes	o__Veillonellales-Selenomonadales	f__Veillonellaceae	g__Megasphaera	s__Veillonellaceae_bacterium_KA00182	ASV1713	0	0	0	0	0	0	0	0	0	0	0	0	0	0	0	0	0	0	0	0	0	1987	0	1922	0	0	0	0	0	0	0	837	0	0	0	0	0	0	0	0	0
d__Bacteria	k__norank_d__Bacteria	p__Bacillota	c__Bacilli	o__Staphylococcales	f__Staphylococcaceae	g__Staphylococcus	s__unclassified_g__Staphylococcus	ASV1783	0	0	0	0	0	0	0	0	0	0	0	0	0	0	0	0	0	0	0	0	0	0	0	0	0	0	0	0	0	0	0	0	0	0	0	35	0	0	0	0	0
d__Bacteria	k__norank_d__Bacteria	p__Bacillota	c__Negativicutes	o__Veillonellales-Selenomonadales	f__Veillonellaceae	g__Veillonella	s__Veillonella_montpellierensis	ASV30	0	0	0	0	0	0	0	0	0	0	0	0	0	0	0	0	0	0	0	0	0	0	0	6	0	0	0	0	0	0	0	0	0	0	0	0	0	0	0	0	0
d__Bacteria	k__norank_d__Bacteria	p__Bacillota	c__Clostridia	o__Peptostreptococcales-Tissierellales	f__Family_XI	g__Anaerococcus	s__unclassified_g__Anaerococcus	ASV116	0	0	0	0	0	0	0	0	0	0	0	8	0	0	6	0	0	0	0	0	0	0	0	0	0	0	879	0	0	0	0	0	12	441	0	684	0	0	0	0	0
d__Bacteria	k__norank_d__Bacteria	p__Actinomycetota	c__Actinobacteria	o__Bifidobacteriales	f__Bifidobacteriaceae	g__Alloscardovia	s__Alloscardovia_omnicolens	ASV2289	0	0	0	0	0	0	0	0	0	0	11	0	0	0	0	5108	0	0	0	0	0	0	0	0	0	0	0	0	0	0	0	0	0	0	0	0	0	0	0	0	0
d__Bacteria	k__norank_d__Bacteria	p__Bacillota	c__Clostridia	o__Peptostreptococcales-Tissierellales	f__Family_XI	g__Peptoniphilus	s__Peptoniphilus_lacrimalis	ASV160	0	0	0	0	0	0	0	0	0	0	0	22	0	0	0	502	0	0	0	0	67	48	0	4	0	0	477	0	32	0	0	474	182	255	0	4163	0	0	6	8	0
d__Bacteria	k__norank_d__Bacteria	p__Bacillota	c__Bacilli	o__unclassified_c__Bacilli	f__unclassified_c__Bacilli	g__unclassified_c__Bacilli	s__unclassified_c__Bacilli	ASV65	0	0	0	0	279	0	0	124	146	0	0	0	0	0	3101	0	0	0	0	0	0	0	0	0	0	0	0	0	0	54	0	0	0	0	0	0	0	0	0	0	0
d__Bacteria	k__norank_d__Bacteria	p__Bacillota	c__Clostridia	o__Peptostreptococcales-Tissierellales	f__Family_XI	g__Anaerococcus	s__unclassified_g__Anaerococcus	ASV125	0	0	0	0	0	0	0	0	0	0	0	30	0	0	0	0	0	0	0	0	0	0	0	0	0	0	0	0	39	0	0	0	92	44	0	402	0	0	0	0	0
d__Bacteria	k__norank_d__Bacteria	p__Bacteroidota	c__Bacteroidia	o__Bacteroidales	f__Prevotellaceae	g__Prevotella	s__Prevotella_bergensis	ASV1319	0	0	0	0	0	0	0	0	0	0	0	9	0	0	0	0	0	0	0	0	0	0	0	0	0	0	0	0	0	0	0	0	0	62	0	0	0	0	0	0	0
d__Bacteria	k__norank_d__Bacteria	p__Fusobacteriota	c__Fusobacteriia	o__Fusobacteriales	f__Fusobacteriaceae	g__Fusobacterium	s__unclassified_g__Fusobacterium	ASV551	0	0	0	0	0	0	0	0	0	0	0	0	0	0	0	0	0	0	0	0	0	0	0	0	0	0	0	0	0	0	0	0	6512	0	0	0	0	0	0	0	0
d__Bacteria	k__norank_d__Bacteria	p__Bacillota	c__Bacilli	o__Mycoplasmatales	f__Mycoplasmataceae	g__Ureaplasma	s__unclassified_g__Ureaplasma	ASV1331	0	0	0	0	0	0	0	20	0	0	0	0	0	0	0	0	0	0	3858	0	0	0	0	0	0	0	0	0	0	0	0	0	0	49	0	0	0	5	0	0	0
d__Bacteria	k__norank_d__Bacteria	p__Bacteroidota	c__Bacteroidia	o__Bacteroidales	f__Prevotellaceae	g__Hoylesella	s__Prevotella_timonensis	ASV233	0	0	0	0	0	0	0	0	0	0	0	0	0	0	0	0	0	0	298	0	0	0	0	0	0	0	0	0	0	0	0	0	0	0	6246	0	0	0	0	0	0
d__Bacteria	k__norank_d__Bacteria	p__Pseudomonadota	c__Gammaproteobacteria	o__Enterobacterales	f__Enterobacteriaceae	g__Klebsiella	s__unclassified_g__Klebsiella	ASV912	0	0	0	0	0	0	0	0	0	0	0	0	0	0	0	0	0	0	0	0	0	0	0	0	0	0	0	0	0	0	0	0	0	0	0	0	0	0	13	0	0
d__Bacteria	k__norank_d__Bacteria	p__Actinomycetota	c__Actinobacteria	o__Bifidobacteriales	f__Bifidobacteriaceae	g__Gardnerella	s__unclassified_g__Gardnerella	ASV2445	0	0	0	0	0	0	6072	0	0	0	0	0	0	0	0	20	0	0	0	0	0	0	0	0	0	0	10	0	0	0	0	0	0	0	0	0	0	0	0	0	0
d__Bacteria	k__norank_d__Bacteria	p__Bacillota	c__Negativicutes	o__Veillonellales-Selenomonadales	f__Veillonellaceae	g__Dialister	s__Dialister_propionicifaciens	ASV554	0	0	0	0	0	0	0	0	0	0	0	0	0	0	0	294	0	0	0	0	0	0	0	0	123	0	0	0	61	0	0	28	0	523	0	1966	0	0	0	11	0
d__Bacteria	k__norank_d__Bacteria	p__Fusobacteriota	c__Fusobacteriia	o__Fusobacteriales	f__Fusobacteriaceae	g__Fusobacterium	s__unclassified_g__Fusobacterium	ASV177	0	0	0	0	0	0	0	0	0	0	0	10	0	0	0	0	0	0	0	0	0	0	0	0	0	0	0	0	0	0	0	0	6014	0	0	0	0	0	0	0	0
d__Bacteria	k__norank_d__Bacteria	p__Bacteroidota	c__Bacteroidia	o__Bacteroidales	f__Prevotellaceae	g__unclassified_f__Prevotellaceae	s__unclassified_f__Prevotellaceae	ASV2416	0	0	0	0	0	0	0	0	0	0	0	0	0	0	0	0	0	0	0	0	0	0	0	0	0	0	0	0	0	0	0	7280	0	0	0	0	0	0	0	0	0
d__Bacteria	k__norank_d__Bacteria	p__Bacillota	c__Bacilli	o__Lactobacillales	f__Lactobacillaceae	g__Lactobacillus	s__unclassified_g__Lactobacillus	ASV1752	0	0	0	0	0	0	0	0	0	0	0	0	0	0	0	0	0	0	0	0	0	0	0	0	0	0	0	0	0	0	0	0	0	0	0	0	0	0	0	0	0
d__Bacteria	k__norank_d__Bacteria	p__Bacteroidota	c__Bacteroidia	o__Bacteroidales	f__Prevotellaceae	g__Prevotella	s__Prevotella_disiens	ASV186	0	0	0	0	0	0	0	0	0	0	0	217	0	0	18	0	0	0	363	0	0	0	0	4	362	0	245	0	12	0	0	27	0	0	69	0	0	0	6	0	0
d__Bacteria	k__norank_d__Bacteria	p__Bacillota	c__Clostridia	o__Peptostreptococcales-Tissierellales	f__Family_XI	g__Parvimonas	s__Tissierellia_bacterium_KA00581	ASV608	0	0	0	0	0	0	0	0	0	0	0	0	0	0	0	61	0	0	716	0	1282	1208	0	0	0	0	0	0	0	0	0	1752	0	0	150	0	0	0	0	0	0
d__Bacteria	k__norank_d__Bacteria	p__Bacteroidota	c__Bacteroidia	o__Bacteroidales	f__Prevotellaceae	g__Hoylesella	s__Prevotella_timonensis	ASV3877	0	0	0	0	0	0	0	0	0	0	0	0	0	0	0	0	0	0	0	0	0	0	0	0	0	0	0	0	0	0	0	0	0	0	5389	0	0	0	0	0	0
d__Bacteria	k__norank_d__Bacteria	p__Bacillota	c__Clostridia	o__Oscillospirales	f__Ruminococcaceae	g__Faecalibacterium	s__unclassified_g__Faecalibacterium	ASV51	0	0	3	0	0	0	0	0	0	0	0	0	0	0	0	387	0	0	0	0	0	0	0	0	0	0	89	0	0	0	0	0	0	1165	0	0	61	13	744	8	44
d__Bacteria	k__norank_d__Bacteria	p__Bacillota	c__Negativicutes	o__Veillonellales-Selenomonadales	f__Veillonellaceae	g__Veillonella	s__Veillonella_sp._oral_taxon_780	ASV3265	0	0	0	0	0	0	0	0	0	0	0	0	0	0	0	0	0	0	0	0	0	0	0	0	0	0	18	0	0	0	0	0	0	0	0	0	0	0	0	0	0
d__Bacteria	k__norank_d__Bacteria	p__Bacillota	c__Bacilli	o__Mycoplasmatales	f__Mycoplasmataceae	g__Ureaplasma	s__unclassified_g__Ureaplasma	ASV9	110	0	0	0	37	0	79	0	71	0	0	0	0	0	0	0	470	0	0	6	0	0	93	0	0	0	0	92	0	0	0	0	0	0	0	0	4	0	0	0	123
d__Bacteria	k__norank_d__Bacteria	p__Bacteroidota	c__Bacteroidia	o__Bacteroidales	f__Porphyromonadaceae	g__Porphyromonas	s__unclassified_g__Porphyromonas	ASV607	0	0	0	0	0	0	0	0	0	0	0	0	0	0	0	0	0	0	12	0	77	71	0	0	0	0	43	0	0	0	0	0	153	243	0	0	0	0	0	0	0
d__Bacteria	k__norank_d__Bacteria	p__Bacillota	c__Clostridia	o__Peptostreptococcales-Tissierellales	f__Family_XI	g__Peptoniphilus	s__unclassified_g__Peptoniphilus	ASV136	0	0	0	0	0	0	0	0	0	0	0	52	0	0	0	0	0	0	0	0	0	0	0	0	0	0	383	0	3	0	0	0	0	469	0	0	0	0	19	1	0
d__Bacteria	k__norank_d__Bacteria	p__Bacillota	c__Clostridia	o__Peptostreptococcales-Tissierellales	f__Family_XI	g__Ezakiella	s__unclassified_g__Ezakiella	ASV166	0	0	0	0	0	0	0	0	0	0	0	0	0	0	0	0	0	0	0	0	0	0	0	0	0	0	522	0	0	0	0	0	186	893	0	104	0	0	0	0	0
d__Bacteria	k__norank_d__Bacteria	p__Bacteroidota	c__Bacteroidia	o__Bacteroidales	f__Porphyromonadaceae	g__Porphyromonas	s__uncultured_bacterium_g__Porphyromonas	ASV3348	0	0	0	0	0	0	0	0	0	0	0	0	0	0	0	0	0	0	0	0	0	0	0	0	0	0	0	0	0	0	0	0	0	0	0	0	0	0	0	0	0
d__Bacteria	k__norank_d__Bacteria	p__Bacillota	c__Bacilli	o__Staphylococcales	f__Gemellaceae	g__Gemella	s__Gemella_asaccharolytica	ASV329	0	0	0	0	0	0	0	0	0	0	0	0	0	0	0	0	0	0	788	0	42	2414	0	29	0	0	0	0	0	0	0	0	261	0	96	0	0	0	0	0	0
d__Bacteria	k__norank_d__Bacteria	p__Bacillota	c__Negativicutes	o__Veillonellales-Selenomonadales	f__Veillonellaceae	g__Dialister	s__Veillonellaceae_bacterium_DNF00626	ASV651	0	0	0	0	0	0	0	0	0	0	0	0	0	0	0	0	0	0	0	0	852	0	0	0	0	0	0	0	0	0	0	0	0	0	0	0	0	0	0	0	0
d__Bacteria	k__norank_d__Bacteria	p__Bacillota	c__Bacilli	o__Lactobacillales	f__Lactobacillaceae	g__Lactobacillus	s__unclassified_g__Lactobacillus	ASV3	0	154	0	0	0	175	0	0	0	0	0	0	0	278	0	0	0	171	0	0	0	0	0	0	0	230	0	0	222	0	195	0	0	0	0	0	127	0	0	0	179
d__Bacteria	k__norank_d__Bacteria	p__Bacillota	c__Clostridia	o__Peptostreptococcales-Tissierellales	f__Family_XI	g__Fenollaria	s__uncultured_bacterium_g__Fenollaria	ASV623	0	0	0	0	0	0	0	0	0	0	0	0	0	0	0	0	0	0	0	0	0	0	0	0	0	0	1214	0	0	0	0	0	1538	1582	0	0	0	0	0	0	0
d__Bacteria	k__norank_d__Bacteria	p__Fusobacteriota	c__Fusobacteriia	o__Fusobacteriales	f__Fusobacteriaceae	g__Fusobacterium	s__unclassified_g__Fusobacterium	ASV4582	0	0	0	0	0	0	0	0	0	0	0	0	0	0	0	0	0	0	0	0	0	0	0	0	0	0	0	0	0	0	0	0	4594	0	0	0	0	0	0	0	0
d__Bacteria	k__norank_d__Bacteria	p__Actinomycetota	c__Actinobacteria	o__Actinomycetales	f__Actinomycetaceae	g__Schaalia	s__unclassified_g__Schaalia	ASV123	0	0	0	0	0	0	0	0	0	0	0	0	0	0	0	0	0	0	0	0	0	0	0	0	0	0	441	0	0	0	0	0	0	0	0	0	0	0	0	0	0
d__Bacteria	k__norank_d__Bacteria	p__Bacillota	c__Bacilli	o__Lactobacillales	f__Lactobacillaceae	g__Lactobacillus	s__unclassified_g__Lactobacillus	ASV2	0	185	0	0	0	200	0	0	0	0	0	0	0	248	0	0	0	172	0	0	0	0	0	0	0	243	0	0	237	0	214	0	0	0	0	0	154	0	0	0	206
d__Bacteria	k__norank_d__Bacteria	p__Bacteroidota	c__Bacteroidia	o__Bacteroidales	f__Porphyromonadaceae	g__Porphyromonas	s__unclassified_g__Porphyromonas	ASV1777	0	0	0	0	0	0	0	0	0	0	0	0	0	0	0	406	0	0	0	0	0	0	0	0	0	0	78	0	0	0	0	0	0	0	0	0	0	0	0	0	0
d__Bacteria	k__norank_d__Bacteria	p__Bacillota	c__Clostridia	o__Oscillospirales	f__Ruminococcaceae	g__Faecalibacterium	s__unclassified_g__Faecalibacterium	ASV294	0	0	0	0	0	0	0	0	0	0	0	0	0	0	0	0	0	0	0	0	0	0	0	0	0	0	18	0	0	0	0	0	78	323	0	0	26	0	509	0	48
d__Bacteria	k__norank_d__Bacteria	p__Bacillota	c__Clostridia	o__Oscillospirales	f__Ruminococcaceae	g__Faecalibacterium	s__unclassified_g__Faecalibacterium	ASV293	0	0	0	0	0	0	0	0	0	0	0	0	0	0	0	80	0	0	0	0	0	0	0	0	0	0	0	0	0	0	0	0	0	229	0	0	27	11	488	0	45
d__Bacteria	k__norank_d__Bacteria	p__Bacillota	c__Negativicutes	o__Veillonellales-Selenomonadales	f__Veillonellaceae	g__Megasphaera	s__unidentified_g__Megasphaera	ASV340	0	0	0	0	0	0	0	0	0	0	0	0	0	0	0	0	0	0	0	0	0	0	0	0	0	0	0	0	0	0	0	0	0	0	0	0	0	0	670	3199	12
d__Bacteria	k__norank_d__Bacteria	p__Actinomycetota	c__Actinobacteria	o__Micrococcales	f__Micrococcaceae	g__Glutamicibacter	s__unclassified_g__Glutamicibacter	ASV67	0	0	0	0	0	0	0	0	0	0	0	0	0	0	0	0	0	0	0	0	0	0	0	0	0	0	0	0	0	0	0	0	0	0	0	0	0	0	0	0	0
d__Bacteria	k__norank_d__Bacteria	p__Actinomycetota	c__Actinobacteria	o__Actinomycetales	f__Actinomycetaceae	g__Winkia	s__unclassified_g__Winkia	ASV217	0	0	0	0	0	0	0	0	0	7	0	0	0	0	0	0	3	0	0	0	0	0	0	0	31	0	77	0	0	0	0	0	0	0	0	0	0	0	5	0	0
d__Bacteria	k__norank_d__Bacteria	p__Bacteroidota	c__Bacteroidia	o__Bacteroidales	f__Porphyromonadaceae	g__Porphyromonas	s__unclassified_g__Porphyromonas	ASV141	0	0	0	0	0	0	0	0	0	0	0	0	0	0	0	0	0	0	0	0	124	238	0	0	6	0	68	0	0	0	0	0	223	0	5	0	0	0	0	23	0
d__Bacteria	k__norank_d__Bacteria	p__Bacteroidota	c__Bacteroidia	o__Bacteroidales	f__Prevotellaceae	g__Segatella	s__Prevotella_sp._DNF00663	ASV779	0	0	0	0	0	0	0	0	0	0	0	0	0	0	0	0	0	0	1881	0	0	1755	0	0	0	0	0	0	0	0	0	0	159	0	78	0	0	0	0	0	0
d__Bacteria	k__norank_d__Bacteria	p__Campylobacterota	c__Campylobacteria	o__Campylobacterales	f__Campylobacteraceae	g__Campylobacter	s__unclassified_g__Campylobacter	ASV692	0	0	0	0	0	0	0	0	0	0	0	0	0	0	0	0	0	0	0	0	0	0	0	0	60	0	86	0	98	0	0	0	0	0	0	0	0	0	3	0	0
d__Bacteria	k__norank_d__Bacteria	p__Bacteroidota	c__Bacteroidia	o__Bacteroidales	f__Bacteroidaceae	g__Bacteroides	s__unclassified_g__Bacteroides	ASV52	0	0	11	0	0	0	0	0	0	0	0	0	0	0	4	0	0	0	0	0	0	0	0	0	0	0	0	0	0	0	0	0	0	687	0	0	43	8	144	10	50
d__Bacteria	k__norank_d__Bacteria	p__Bacillota	c__Clostridia	o__Lachnospirales	f__Lachnospiraceae	g__Agathobacter	s__unclassified_g__Agathobacter	ASV292	0	0	0	0	0	0	0	0	0	0	0	0	0	0	0	0	0	0	0	0	0	0	0	0	8	0	0	0	0	0	0	0	2	59	0	0	52	8	1239	0	41
d__Bacteria	k__norank_d__Bacteria	p__Bacillota	c__Bacilli	o__Lactobacillales	f__Aerococcaceae	g__Aerococcus	s__Aerococcus_christensenii	ASV638	0	0	0	0	0	0	0	0	0	0	0	0	0	0	0	0	0	0	0	0	0	0	0	0	0	0	0	0	0	0	0	0	0	0	0	0	0	0	421	2764	0
d__Bacteria	k__norank_d__Bacteria	p__Actinomycetota	c__Coriobacteriia	o__Coriobacteriales	f__Atopobiaceae	g__Fannyhessea	s__unclassified_g__Fannyhessea	ASV598	0	0	0	0	0	0	0	0	0	0	0	0	0	0	0	0	0	0	0	0	967	65	0	0	0	0	0	0	0	0	0	361	0	45	0	0	5	36	0	0	0
d__Bacteria	k__norank_d__Bacteria	p__Bacillota	c__Bacilli	o__Lactobacillales	f__Lactobacillaceae	g__Lactobacillus	s__unclassified_g__Lactobacillus	ASV3956	0	0	0	0	0	0	0	0	0	0	0	0	0	0	0	0	0	0	0	0	0	0	0	0	0	0	0	0	0	0	0	0	0	0	0	0	0	0	0	0	0
d__Bacteria	k__norank_d__Bacteria	p__Pseudomonadota	c__Gammaproteobacteria	o__Enterobacterales	f__Enterobacteriaceae	g__Klebsiella	s__unclassified_g__Klebsiella	ASV3926	0	0	0	0	0	0	0	0	0	0	0	0	0	0	0	0	0	0	0	0	0	0	0	0	0	0	0	0	0	0	0	0	63	0	0	0	0	0	0	0	0
d__Bacteria	k__norank_d__Bacteria	p__Bacillota	c__Clostridia	o__Lachnospirales	f__Lachnospiraceae	g__Howardella	s__Catonella_sp._oral_clone_AH153	ASV548	0	0	0	0	0	0	0	0	0	0	0	0	0	0	0	0	0	0	0	0	0	0	0	0	0	0	0	0	0	0	0	0	0	0	0	0	0	0	0	0	0
d__Bacteria	k__norank_d__Bacteria	p__Actinomycetota	c__Actinobacteria	o__Bifidobacteriales	f__Bifidobacteriaceae	g__Bifidobacterium	s__unclassified_g__Bifidobacterium	ASV2394	0	0	0	0	0	0	0	0	0	0	0	0	0	0	0	0	0	0	0	0	0	0	0	0	0	0	0	0	0	0	0	0	0	0	0	0	0	0	0	0	0
d__Bacteria	k__norank_d__Bacteria	p__Bacteroidota	c__Bacteroidia	o__Bacteroidales	f__Prevotellaceae	g__Prevotella	s__Prevotella_amnii	ASV586	0	0	0	0	0	0	0	0	0	0	0	0	0	0	0	0	0	0	0	0	0	0	0	0	0	0	0	0	0	0	0	0	0	0	0	0	0	0	0	0	0
d__Bacteria	k__norank_d__Bacteria	p__Bacillota	c__Clostridia	o__Lachnospirales	f__Lachnospiraceae	g__Catonella	s__unclassified_g__Catonella	ASV2023	0	0	0	0	0	0	0	0	0	0	0	0	0	0	0	0	0	0	3871	0	0	0	0	0	0	0	0	0	0	0	0	0	0	0	0	0	0	0	0	0	0
d__Bacteria	k__norank_d__Bacteria	p__Bacteroidota	c__Bacteroidia	o__Bacteroidales	f__Prevotellaceae	g__Hoylesella	s__Prevotella_timonensis	ASV2031	0	0	0	0	0	0	0	0	0	0	0	0	0	0	0	0	0	0	102	0	0	0	0	0	0	0	0	0	0	0	0	0	0	0	0	152	0	0	0	0	0
d__Bacteria	k__norank_d__Bacteria	p__Bacillota	c__Bacilli	o__Lactobacillales	f__Lactobacillaceae	g__Lactobacillus	s__unclassified_g__Lactobacillus	ASV1789	0	0	0	0	0	0	0	0	0	0	0	0	0	0	0	0	0	0	0	0	0	0	0	0	0	0	0	0	0	0	0	0	0	0	0	0	0	0	0	0	0
d__Bacteria	k__norank_d__Bacteria	p__Bacillota	c__Clostridia	o__Peptostreptococcales-Tissierellales	f__Family_XI	g__Peptoniphilus	s__unclassified_g__Peptoniphilus	ASV1253	0	0	0	0	0	0	0	0	0	0	0	0	0	0	0	0	0	0	0	0	0	0	0	0	0	0	760	0	0	0	0	0	0	302	0	2099	0	0	0	0	0
d__Bacteria	k__norank_d__Bacteria	p__Bacillota	c__Negativicutes	o__Veillonellales-Selenomonadales	f__Veillonellaceae	g__Megasphaera	s__unidentified_g__Megasphaera	ASV3889	0	0	0	0	0	0	0	0	0	0	0	0	0	0	0	0	0	0	0	0	0	0	0	0	0	0	0	0	0	0	0	0	0	0	0	0	0	0	0	0	0
d__Bacteria	k__norank_d__Bacteria	p__Bacteroidota	c__Bacteroidia	o__Bacteroidales	f__Prevotellaceae	g__Hoylesella	s__Prevotella_timonensis	ASV591	0	0	0	0	0	0	0	0	0	0	0	0	0	0	0	0	0	0	0	0	0	0	0	0	0	0	0	0	0	0	0	0	0	0	0	0	0	0	0	0	0
d__Bacteria	k__norank_d__Bacteria	p__Actinomycetota	c__Actinobacteria	o__Actinomycetales	f__Actinomycetaceae	g__Schaalia	s__unclassified_g__Schaalia	ASV622	0	0	0	0	0	0	0	0	0	0	0	4	0	0	0	0	0	0	0	0	0	0	0	0	308	0	0	0	0	0	0	0	1410	29	0	0	0	0	25	0	0
d__Bacteria	k__norank_d__Bacteria	p__Fusobacteriota	c__Fusobacteriia	o__Fusobacteriales	f__Leptotrichiaceae	g__Sneathia	s__Sneathia_sanguinegens	ASV1712	0	0	0	0	0	0	0	0	0	0	0	0	0	0	0	0	0	0	0	0	0	3689	0	0	0	0	0	0	0	0	0	0	0	0	0	0	0	0	0	0	0
d__Bacteria	k__norank_d__Bacteria	p__Bacteroidota	c__Bacteroidia	o__Bacteroidales	f__Prevotellaceae	g__Prevotella	s__Prevotella_amnii	ASV3890	0	0	0	0	0	0	0	0	0	0	0	0	0	0	0	0	0	0	0	0	0	0	0	0	0	0	0	0	0	0	0	0	0	0	0	0	0	0	0	0	0
d__Bacteria	k__norank_d__Bacteria	p__Bacillota	c__Clostridia	o__Peptostreptococcales-Tissierellales	f__Family_XI	g__Murdochiella	s__unclassified_g__Murdochiella	ASV1283	0	0	0	0	0	0	0	0	0	0	0	0	0	0	3	0	0	0	0	0	0	0	0	0	0	0	127	0	0	0	0	0	0	136	0	1983	0	0	1	0	0
d__Bacteria	k__norank_d__Bacteria	p__Bacteroidota	c__Bacteroidia	o__Bacteroidales	f__Prevotellaceae	g__Hoylesella	s__Prevotella_timonensis	ASV3984	0	0	0	0	0	0	0	0	0	0	0	0	0	0	0	0	0	0	0	0	0	0	0	0	0	0	0	0	0	0	0	0	0	0	0	0	0	0	0	0	0
d__Bacteria	k__norank_d__Bacteria	p__Bacillota	c__Bacilli	o__Lactobacillales	f__Lactobacillaceae	g__Lactobacillus	s__unclassified_g__Lactobacillus	ASV79	246	0	0	0	194	0	0	199	226	0	0	0	0	0	0	0	0	0	0	212	0	0	0	70	0	0	0	0	0	190	0	0	0	0	0	0	0	0	0	0	0
d__Bacteria	k__norank_d__Bacteria	p__Pseudomonadota	c__Alphaproteobacteria	o__Caulobacterales	f__Caulobacteraceae	g__Brevundimonas	s__unclassified_g__Brevundimonas	ASV100	0	0	0	0	0	0	0	0	0	0	1	0	0	0	0	3606	11	0	0	0	0	0	0	0	89	0	0	0	0	0	0	0	329	190	0	28	0	0	0	0	0
d__Bacteria	k__norank_d__Bacteria	p__Bacillota	c__Clostridia	o__Lachnospirales	f__Lachnospiraceae	g__Moryella	s__Moryella_sp._KHD1	ASV609	0	0	0	0	0	0	0	0	0	0	0	0	0	0	0	0	0	0	2	0	0	0	0	0	0	0	60	0	30	0	0	0	0	239	0	0	0	0	165	279	2
d__Bacteria	k__norank_d__Bacteria	p__Pseudomonadota	c__Alphaproteobacteria	o__Sphingomonadales	f__Sphingomonadaceae	g__Sphingobium	s__unclassified_g__Sphingobium	ASV91	0	0	0	0	0	0	0	0	0	0	0	0	0	0	0	632	0	0	3	0	0	0	0	0	191	0	0	0	0	0	0	0	1525	0	0	0	0	0	0	0	0
d__Bacteria	k__norank_d__Bacteria	p__Bacillota	c__Negativicutes	o__Veillonellales-Selenomonadales	f__Veillonellaceae	g__Veillonella	s__unclassified_g__Veillonella	ASV547	0	0	0	0	0	0	0	0	0	0	0	0	0	0	0	0	0	0	0	0	0	0	0	0	0	0	0	0	20	0	0	0	0	0	0	0	0	0	23	0	0
d__Bacteria	k__norank_d__Bacteria	p__Bacillota	c__Clostridia	o__Peptostreptococcales-Tissierellales	f__Family_XI	g__Peptoniphilus	s__Peptoniphilus_coxii	ASV155	0	0	0	0	0	0	0	0	0	0	0	0	0	0	0	204	0	0	0	0	0	0	0	0	333	0	0	0	4	0	0	0	28	687	0	311	0	0	10	0	0
d__Bacteria	k__norank_d__Bacteria	p__Bacteroidota	c__Bacteroidia	o__Bacteroidales	f__Rikenellaceae	g__Rikenellaceae_RC9_gut_group	s__unclassified_g__Rikenellaceae_RC9_gut_group	ASV604	0	0	0	0	0	0	0	0	0	0	0	0	0	0	0	0	0	0	5	0	439	75	0	0	0	0	0	0	0	0	0	2541	11	0	0	0	0	0	0	0	0
d__Bacteria	k__norank_d__Bacteria	p__Bacillota	c__Negativicutes	o__Veillonellales-Selenomonadales	f__Veillonellaceae	g__Megasphaera	s__unidentified_g__Megasphaera	ASV656	0	0	0	0	0	0	0	0	0	0	0	0	0	0	0	0	0	0	0	0	0	0	0	0	0	0	0	0	0	0	0	0	0	0	0	0	0	1263	69	0	0
d__Bacteria	k__norank_d__Bacteria	p__Bacillota	c__Bacilli	o__Bacillales	f__Planococcaceae	g__Sporosarcina	s__unclassified_g__Sporosarcina	ASV69	0	0	0	0	0	0	0	0	0	0	0	0	0	0	0	0	0	0	0	0	0	0	0	0	0	0	0	0	0	0	0	0	0	0	0	0	0	0	0	0	0
d__Bacteria	k__norank_d__Bacteria	p__Bacillota	c__Bacilli	o__Lactobacillales	f__Lactobacillaceae	g__Lactobacillus	s__unclassified_g__Lactobacillus	ASV2280	0	0	0	0	0	0	0	0	0	0	2445	0	0	0	0	0	0	0	0	0	0	0	0	0	0	0	0	0	0	0	0	0	0	0	0	0	0	0	0	0	0
d__Bacteria	k__norank_d__Bacteria	p__Bacillota	c__Clostridia	o__Lachnospirales	f__Lachnospiraceae	g__Roseburia	s__unclassified_g__Roseburia	ASV303	0	0	0	0	0	0	0	0	0	0	0	0	0	0	0	0	0	0	0	0	0	0	0	0	0	0	0	0	0	0	0	0	0	159	0	0	14	7	576	7	27
d__Bacteria	k__norank_d__Bacteria	p__Bacteroidota	c__Bacteroidia	o__Bacteroidales	f__Bacteroidaceae	g__Bacteroides	s__unclassified_g__Bacteroides	ASV641	0	0	0	0	0	0	0	0	0	0	0	0	0	0	0	0	0	0	0	0	0	0	0	0	0	0	0	0	0	0	0	0	118	0	0	0	18	0	76	0	19
d__Bacteria	k__norank_d__Bacteria	p__Actinomycetota	c__Actinobacteria	o__Actinomycetales	f__Actinomycetaceae	g__Mobiluncus	s__unclassified_g__Mobiluncus	ASV596	0	0	0	0	0	0	0	0	0	0	0	0	0	0	0	0	0	0	0	0	173	0	0	0	20	0	162	0	58	0	0	1	584	180	0	0	0	0	0	0	0
d__Bacteria	k__norank_d__Bacteria	p__Bacillota	c__Bacilli	o__Lactobacillales	f__Aerococcaceae	g__Facklamia	s__Facklamia_hominis_CCUG_36813	ASV133	0	0	0	0	0	0	0	0	0	0	0	0	0	0	13	181	0	0	0	0	0	0	0	0	0	0	588	0	0	0	0	0	26	300	0	0	0	0	0	0	0
d__Bacteria	k__norank_d__Bacteria	p__Bacillota	c__Clostridia	o__Peptostreptococcales-Tissierellales	f__Family_XI	g__Anaerococcus	s__unclassified_g__Anaerococcus	ASV3524	0	0	0	0	0	0	0	0	0	0	0	0	0	0	0	0	0	0	0	0	0	0	0	0	0	0	0	0	0	0	0	0	0	0	0	0	0	0	0	0	0
d__Bacteria	k__norank_d__Bacteria	p__Bacillota	c__Bacilli	o__Lactobacillales	f__Lactobacillaceae	g__Lactobacillus	s__unclassified_g__Lactobacillus	ASV2211	0	0	0	0	0	0	0	0	0	0	0	0	0	0	0	0	0	0	0	0	0	0	0	0	0	0	0	0	0	0	0	0	0	0	0	0	0	0	0	0	0
d__Bacteria	k__norank_d__Bacteria	p__Actinomycetota	c__Actinobacteria	o__Mycobacteriales	f__Corynebacteriaceae	g__Corynebacterium	s__unclassified_g__Corynebacterium	ASV1779	0	0	0	0	0	0	0	0	0	0	0	0	0	0	0	0	0	0	0	0	0	0	0	0	0	0	0	0	0	0	0	0	0	0	0	0	0	0	0	0	0
d__Bacteria	k__norank_d__Bacteria	p__Bacillota	c__Clostridia	o__Oscillospirales	f__Oscillospiraceae	g__Fastidiosipila	s__unclassified_g__Fastidiosipila	ASV1067	0	0	0	0	0	0	0	0	0	0	0	0	0	0	0	0	0	0	0	0	0	0	0	0	0	0	151	0	0	0	0	0	0	6	0	0	0	0	0	0	0
d__Bacteria	k__norank_d__Bacteria	p__Bacillota	c__Clostridia	o__Peptostreptococcales-Tissierellales	f__Family_XI	g__W5053	s__unidentified_marine_bacterioplankton_g__W5053	ASV161	0	0	0	0	0	0	0	0	0	0	0	0	0	0	0	0	0	0	0	0	0	0	0	0	0	0	0	0	2	0	0	0	275	533	0	0	0	0	0	0	0
d__Bacteria	k__norank_d__Bacteria	p__Bacillota	c__Bacilli	o__Lactobacillales	f__Lactobacillaceae	g__Lactobacillus	s__unclassified_g__Lactobacillus	ASV2012	0	0	0	0	0	0	0	0	0	0	0	0	0	0	0	0	0	0	0	0	0	0	0	0	0	0	0	0	0	0	0	0	0	0	0	0	0	0	0	0	0
d__Bacteria	k__norank_d__Bacteria	p__Actinomycetota	c__Coriobacteriia	o__Coriobacteriales	f__Coriobacteriaceae	g__Collinsella	s__unclassified_g__Collinsella	ASV97	0	0	0	0	0	0	0	0	0	0	0	0	0	0	0	0	0	0	0	0	0	0	0	0	0	0	2	0	0	0	0	0	32	1121	0	0	6	2	84	0	7
d__Bacteria	k__norank_d__Bacteria	p__Bacteroidota	c__Bacteroidia	o__Bacteroidales	f__Prevotellaceae	g__unclassified_f__Prevotellaceae	s__unclassified_f__Prevotellaceae	ASV2417	0	0	0	0	0	0	0	0	0	0	0	0	0	0	0	0	0	0	0	0	0	0	0	0	0	0	0	0	0	0	0	2526	56	0	0	0	0	0	0	0	0
d__Bacteria	k__norank_d__Bacteria	p__Bacteroidota	c__Bacteroidia	o__Bacteroidales	f__Prevotellaceae	g__Segatella	s__unclassified_g__Segatella	ASV557	0	0	0	0	0	0	0	0	0	0	0	0	0	0	5	0	0	0	0	0	0	0	0	0	0	0	0	0	0	0	0	0	0	2045	0	14	0	0	0	0	0
d__Bacteria	k__norank_d__Bacteria	p__Bacillota	c__Bacilli	o__Lactobacillales	f__Lactobacillaceae	g__Lactobacillus	s__unclassified_g__Lactobacillus	ASV730	0	0	0	0	0	0	0	0	0	0	0	0	0	0	0	0	0	0	0	0	0	0	0	0	0	0	0	0	0	0	0	0	0	0	0	1653	2	0	10	0	2
d__Bacteria	k__norank_d__Bacteria	p__Bacillota	c__Clostridia	o__Lachnospirales	f__Lachnospiraceae	g__Blautia	s__unclassified_g__Blautia	ASV359	0	0	1	0	0	0	0	0	0	0	0	0	0	0	16	238	0	0	0	0	0	0	0	0	3	0	0	0	0	0	0	0	25	275	0	0	12	1	291	0	8
d__Bacteria	k__norank_d__Bacteria	p__Bacillota	c__Bacilli	o__Lactobacillales	f__Lactobacillaceae	g__Lactobacillus	s__unclassified_g__Lactobacillus	ASV4470	0	0	0	0	0	0	0	0	0	0	0	0	0	0	1939	0	0	0	0	0	0	0	0	0	0	0	0	0	0	0	0	0	0	0	0	0	0	0	0	0	0
d__Bacteria	k__norank_d__Bacteria	p__Bacillota	c__Clostridia	o__Lachnospirales	f__Lachnospiraceae	g__Howardella	s__Eubacterium_sp._oral_clone_BU061	ASV636	0	0	0	0	0	0	0	0	0	0	0	52	0	0	0	0	0	0	80	0	0	0	0	0	843	0	0	0	2	0	0	0	0	0	0	0	0	0	3	6	0
d__Bacteria	k__norank_d__Bacteria	p__Actinomycetota	c__Coriobacteriia	o__Coriobacteriales	f__Atopobiaceae	g__Fannyhessea	s__unclassified_g__Fannyhessea	ASV589	0	0	0	0	0	0	0	0	0	0	0	0	0	0	0	0	0	0	0	0	254	24	0	0	0	0	0	0	0	0	0	820	0	32	42	0	6	106	0	0	0
d__Bacteria	k__norank_d__Bacteria	p__Pseudomonadota	c__Gammaproteobacteria	o__Enterobacterales	f__Enterobacteriaceae	g__Klebsiella	s__unclassified_g__Klebsiella	ASV785	0	0	0	0	0	0	0	0	0	0	0	0	0	0	0	0	0	0	0	0	0	0	0	0	0	0	0	0	0	0	0	0	0	0	0	0	0	0	0	0	0
d__Bacteria	k__norank_d__Bacteria	p__Bacillota	c__Bacilli	o__Lactobacillales	f__Lactobacillaceae	g__Lactobacillus	s__unclassified_g__Lactobacillus	ASV3957	0	0	0	0	0	0	0	0	0	0	0	0	0	0	0	0	0	0	0	0	0	0	0	0	0	0	0	0	0	0	0	0	0	0	0	0	0	0	0	0	0
d__Bacteria	k__norank_d__Bacteria	p__Bacteroidota	c__Bacteroidia	o__Bacteroidales	f__Porphyromonadaceae	g__Porphyromonas	s__unclassified_g__Porphyromonas	ASV1774	0	0	0	0	0	0	0	0	0	0	0	0	0	0	0	0	0	0	0	0	0	0	0	0	0	0	0	0	0	0	0	0	291	0	0	0	0	0	0	0	0
d__Bacteria	k__norank_d__Bacteria	p__Bacillota	c__Bacilli	o__Lactobacillales	f__Lactobacillaceae	g__Lactobacillus	s__unclassified_g__Lactobacillus	ASV4	0	0	0	0	0	0	0	0	0	0	0	0	0	196	0	0	0	0	0	0	0	0	0	0	0	0	0	0	196	0	179	0	0	0	0	0	0	0	0	0	0
d__Bacteria	k__norank_d__Bacteria	p__Pseudomonadota	c__Alphaproteobacteria	o__Caulobacterales	f__Caulobacteraceae	g__Brevundimonas	s__unclassified_g__Brevundimonas	ASV66	0	0	0	0	0	0	0	0	0	0	0	0	0	0	0	0	0	0	0	0	0	0	0	0	0	0	0	0	0	0	0	0	0	5	0	0	0	0	0	0	0
d__Bacteria	k__norank_d__Bacteria	p__Actinomycetota	c__Actinobacteria	o__Bifidobacteriales	f__Bifidobacteriaceae	g__Gardnerella	s__unclassified_g__Gardnerella	ASV1754	0	0	0	0	0	0	0	0	0	0	0	0	0	0	0	0	0	0	0	0	0	0	0	0	0	0	0	0	0	0	0	0	0	0	0	0	0	0	0	0	0
d__Bacteria	k__norank_d__Bacteria	p__Bacteroidota	c__Bacteroidia	o__Bacteroidales	f__Prevotellaceae	g__Prevotella	s__unclassified_g__Prevotella	ASV2024	0	0	0	0	0	0	0	0	0	0	0	0	0	0	0	0	0	0	2052	0	0	0	0	0	0	0	0	0	0	0	0	0	0	0	0	0	0	0	0	0	0
d__Bacteria	k__norank_d__Bacteria	p__Bacillota	c__Bacilli	o__Lactobacillales	f__Lactobacillaceae	g__Lactobacillus	s__unclassified_g__Lactobacillus	ASV2058	189	0	0	0	189	0	0	176	173	0	0	0	0	0	0	0	0	0	0	194	0	0	0	0	0	0	0	0	0	192	0	0	0	0	0	0	0	0	0	0	0
d__Bacteria	k__norank_d__Bacteria	p__Actinomycetota	c__Actinobacteria	o__Mycobacteriales	f__Corynebacteriaceae	g__Corynebacterium	s__Corynebacterium_sp._NML_100378	ASV44	0	0	0	0	0	0	0	0	0	0	0	0	0	0	0	0	0	0	0	0	0	0	0	0	873	0	0	0	0	0	0	0	0	0	0	0	0	0	0	0	0
d__Bacteria	k__norank_d__Bacteria	p__Actinomycetota	c__Actinobacteria	o__Actinomycetales	f__Actinomycetaceae	g__Winkia	s__unclassified_g__Winkia	ASV211	0	0	0	0	0	0	0	0	0	0	0	0	0	0	0	0	0	0	0	0	0	0	0	0	0	0	0	0	0	0	0	0	0	0	0	0	0	0	0	0	0
d__Bacteria	k__norank_d__Bacteria	p__Pseudomonadota	c__Gammaproteobacteria	o__Burkholderiales	f__Comamonadaceae	g__unclassified_f__Comamonadaceae	s__unclassified_f__Comamonadaceae	ASV56	0	0	13	0	0	0	1	0	0	0	37	0	0	2	8	1728	0	0	0	0	0	0	0	0	243	0	91	0	0	0	0	0	107	110	0	17	0	0	0	0	0
d__Bacteria	k__norank_d__Bacteria	p__Pseudomonadota	c__Gammaproteobacteria	o__Pseudomonadales	f__Moraxellaceae	g__Acinetobacter	s__unclassified_g__Acinetobacter	ASV572	0	0	0	0	0	0	0	8	0	0	0	0	0	0	2	0	0	0	17	0	0	0	0	0	105	0	0	0	0	0	0	0	797	0	0	40	0	0	0	0	0
d__Bacteria	k__norank_d__Bacteria	p__Bacillota	c__Bacilli	o__Staphylococcales	f__Gemellaceae	g__Gemella	s__Gemella_asaccharolytica	ASV1299	0	0	0	0	0	0	0	0	0	0	0	0	0	0	0	0	0	0	1631	0	0	0	0	0	0	0	0	0	0	0	0	36	137	82	0	0	0	0	0	0	0
d__Bacteria	k__norank_d__Bacteria	p__Bacteroidota	c__Bacteroidia	o__Bacteroidales	f__Prevotellaceae	g__Prevotella	s__Prevotella_sp._S7-1-8	ASV1249	0	0	0	0	0	0	0	0	0	0	0	0	0	0	0	0	0	0	0	0	0	0	0	0	0	0	0	0	0	0	0	1337	40	421	0	0	9	0	0	0	0
d__Bacteria	k__norank_d__Bacteria	p__Bacillota	c__Clostridia	o__Peptostreptococcales-Tissierellales	f__Family_XI	g__Peptoniphilus	s__Peptoniphilus_coxii	ASV143	0	0	0	0	0	0	0	0	0	0	0	0	0	0	0	58	0	0	0	0	0	0	0	0	0	0	190	0	0	0	0	0	0	0	0	717	0	0	0	0	0
d__Bacteria	k__norank_d__Bacteria	p__Bacteroidota	c__Bacteroidia	o__Bacteroidales	f__Porphyromonadaceae	g__Porphyromonas	s__uncultured_bacterium_g__Porphyromonas	ASV3349	0	0	0	0	0	0	0	0	0	0	0	0	0	0	0	0	0	0	0	0	0	0	0	0	0	0	0	0	0	0	0	0	0	0	0	0	0	0	0	0	0
d__Bacteria	k__norank_d__Bacteria	p__Pseudomonadota	c__Gammaproteobacteria	o__Burkholderiales	f__Sutterellaceae	g__Sutterella	s__unclassified_g__Sutterella	ASV172	0	0	0	0	0	0	0	0	0	0	0	69	0	0	0	0	0	0	0	0	0	0	0	0	37	0	0	0	0	0	0	0	0	37	0	2	0	0	0	1	0
d__Bacteria	k__norank_d__Bacteria	p__Actinomycetota	c__Actinobacteria	o__Mycobacteriales	f__Corynebacteriaceae	g__Corynebacterium	s__unclassified_g__Corynebacterium	ASV3154	0	0	0	0	0	0	0	0	0	0	0	0	0	0	0	0	0	0	0	0	0	0	0	0	0	0	2075	0	0	0	0	0	0	0	0	0	0	0	0	0	0
d__Bacteria	k__norank_d__Bacteria	p__Pseudomonadota	c__Gammaproteobacteria	o__Burkholderiales	f__Sutterellaceae	g__Sutterella	s__uncultured_bacterium_g__Sutterella	ASV1237	0	0	0	0	0	0	0	0	0	0	0	0	0	0	0	0	0	0	0	0	0	0	0	0	0	0	0	0	0	0	0	0	0	1563	0	0	0	0	0	0	0
d__Bacteria	k__norank_d__Bacteria	p__Bacillota	c__Clostridia	o__Lachnospirales	f__Lachnospiraceae	g__Mediterraneibacter	s__unclassified_g__Mediterraneibacter	ASV672	0	0	0	0	0	0	0	0	0	0	0	0	0	0	0	331	0	0	0	0	0	0	0	0	0	0	9	0	2	0	0	0	0	936	0	0	0	0	89	2	11
d__Bacteria	k__norank_d__Bacteria	p__Bacillota	c__Clostridia	o__Lachnospirales	f__Lachnospiraceae	g__Fusicatenibacter	s__unclassified_g__Fusicatenibacter	ASV47	0	0	0	0	0	0	0	0	0	0	0	0	0	0	0	0	0	0	0	0	0	0	0	0	0	0	48	0	0	0	0	0	0	215	0	0	9	0	334	0	15
d__Bacteria	k__norank_d__Bacteria	p__Actinomycetota	c__Actinobacteria	o__Mycobacteriales	f__Corynebacteriaceae	g__Corynebacterium	s__Corynebacterium_pyruviciproducens_ATCC_BAA-1742	ASV114	0	0	0	0	0	0	0	0	0	0	0	0	0	0	0	403	0	0	0	0	0	0	0	0	0	0	782	0	0	0	0	0	348	0	0	0	0	0	0	0	0
d__Bacteria	k__norank_d__Bacteria	p__Actinomycetota	c__Actinobacteria	o__Mycobacteriales	f__Corynebacteriaceae	g__Corynebacterium	s__Corynebacterium_imitans	ASV3155	0	0	0	0	0	0	0	0	0	0	0	0	0	0	0	0	0	0	0	0	0	0	0	0	0	0	2000	0	0	0	0	0	0	0	0	0	0	0	0	0	0
d__Bacteria	k__norank_d__Bacteria	p__Pseudomonadota	c__Gammaproteobacteria	o__Burkholderiales	f__Neisseriaceae	g__norank_f__Neisseriaceae	s__unidentified_marine_bacterioplankton_f__Neisseriaceae	ASV1025	0	0	0	0	0	0	0	0	0	0	0	0	0	0	0	0	0	0	0	0	0	0	0	0	0	0	0	0	0	0	0	0	1624	0	0	0	0	0	0	0	0
d__Bacteria	k__norank_d__Bacteria	p__Bacillota	c__Clostridia	o__Oscillospirales	f__Oscillospiraceae	g__Mageeibacillus	s__Mageeibacillus_indolicus_UPII9-5	ASV587	0	0	0	0	0	0	0	0	0	0	0	0	0	0	0	0	0	0	0	0	0	72	0	0	0	0	0	0	0	0	0	232	0	0	0	0	0	0	0	0	0
d__Bacteria	k__norank_d__Bacteria	p__Bacillota	c__Clostridia	o__Peptostreptococcales-Tissierellales	f__Family_XI	g__Anaerococcus	s__unclassified_g__Anaerococcus	ASV3985	0	0	0	0	0	0	0	0	0	0	0	0	0	0	0	0	0	0	0	0	0	0	0	0	0	0	0	0	0	0	0	0	0	0	0	0	0	0	0	0	0
d__Bacteria	k__norank_d__Bacteria	p__Bacillota	c__Clostridia	o__Peptostreptococcales-Tissierellales	f__Family_XI	g__Peptoniphilus	s__Peptoniphilus_sp._KHD5	ASV1252	0	0	0	0	0	0	0	0	0	0	0	0	0	0	0	0	0	0	0	0	0	0	0	0	0	0	0	0	9	0	0	0	0	329	0	0	0	0	0	0	0
d__Bacteria	k__norank_d__Bacteria	p__Bacillota	c__Clostridia	o__Peptostreptococcales-Tissierellales	f__Family_XI	g__Anaerococcus	s__unclassified_g__Anaerococcus	ASV3986	0	0	0	0	0	0	0	0	0	0	0	0	0	0	0	0	0	0	0	0	0	0	0	0	0	0	0	0	0	0	0	0	0	0	0	0	0	0	0	0	0
d__Bacteria	k__norank_d__Bacteria	p__Actinomycetota	c__Actinobacteria	o__Bifidobacteriales	f__Bifidobacteriaceae	g__Bifidobacterium	s__unclassified_g__Bifidobacterium	ASV300	0	0	0	0	0	0	0	0	0	0	0	0	0	0	0	0	0	0	0	0	0	0	0	0	0	0	0	0	0	0	0	0	0	4	0	0	10	8	304	3	9
d__Bacteria	k__norank_d__Bacteria	p__Bacillota	c__Negativicutes	o__Veillonellales-Selenomonadales	f__Veillonellaceae	g__Dialister	s__Dialister_propionicifaciens	ASV1796	0	0	0	0	0	0	0	0	0	0	0	0	0	0	0	76	0	0	3	0	0	0	0	0	916	0	0	0	0	0	0	0	166	0	0	136	0	0	0	0	0
d__Bacteria	k__norank_d__Bacteria	p__Bacillota	c__Clostridia	o__Oscillospirales	f__Ruminococcaceae	g__unclassified_f__Ruminococcaceae	s__unclassified_f__Ruminococcaceae	ASV299	0	0	0	0	0	0	0	0	0	0	0	0	0	0	0	0	0	0	0	0	0	0	0	0	0	0	0	0	0	0	0	0	14	71	0	14	7	1	152	0	15
d__Bacteria	k__norank_d__Bacteria	p__unclassified_k__norank_d__Bacteria	c__unclassified_k__norank_d__Bacteria	o__unclassified_k__norank_d__Bacteria	f__unclassified_k__norank_d__Bacteria	g__unclassified_k__norank_d__Bacteria	s__unclassified_k__norank_d__Bacteria	ASV55	0	0	2	0	0	0	0	0	0	0	6	5	3	7	0	287	2	0	0	0	0	0	0	0	460	0	21	0	0	0	0	0	42	12	0	25	0	0	0	0	0
d__Bacteria	k__norank_d__Bacteria	p__Actinomycetota	c__Actinobacteria	o__Mycobacteriales	f__Corynebacteriaceae	g__Corynebacterium	s__unclassified_g__Corynebacterium	ASV3156	0	0	0	0	0	0	0	0	0	0	0	0	0	0	0	0	0	0	0	0	0	0	0	0	0	0	1794	0	0	0	0	0	0	0	0	0	0	0	0	0	0
d__Bacteria	k__norank_d__Bacteria	p__Pseudomonadota	c__Gammaproteobacteria	o__Burkholderiales	f__Comamonadaceae	g__Aquabacterium	s__unclassified_g__Aquabacterium	ASV1277	0	2	6	0	0	0	0	0	0	0	22	0	0	8	12	1294	0	0	0	0	0	0	0	0	3	3	37	0	0	0	0	0	189	142	0	0	0	0	3	0	0
d__Bacteria	k__norank_d__Bacteria	p__Bacillota	c__Clostridia	o__Clostridiales	f__Clostridiaceae	g__Clostridium	s__Clostridium_sp._ND2	ASV2118	0	0	0	0	0	0	0	0	0	0	0	0	0	0	0	0	0	0	0	0	0	0	0	0	0	0	0	0	0	0	0	0	0	0	0	0	0	0	0	0	0
d__Bacteria	k__norank_d__Bacteria	p__Pseudomonadota	c__Gammaproteobacteria	o__Pseudomonadales	f__Moraxellaceae	g__Acinetobacter	s__unclassified_g__Acinetobacter	ASV85	0	0	0	0	0	0	0	0	0	0	0	0	0	0	0	0	0	0	0	0	0	0	0	0	0	0	0	0	0	0	2	0	763	0	0	0	0	0	24	0	0
d__Bacteria	k__norank_d__Bacteria	p__Bacillota	c__Clostridia	o__Oscillospirales	f__Ruminococcaceae	g__Gemmiger	s__unclassified_g__Gemmiger	ASV297	0	0	0	0	0	0	0	0	0	0	0	0	0	0	0	0	0	0	0	0	0	0	0	0	0	0	0	0	0	0	0	0	82	29	0	0	24	6	312	2	13
d__Bacteria	k__norank_d__Bacteria	p__Bacillota	c__Clostridia	o__Peptostreptococcales-Tissierellales	f__Family_XI	g__Anaerococcus	s__unclassified_g__Anaerococcus	ASV1275	0	0	0	0	0	0	0	0	0	0	0	0	0	0	0	41	0	0	0	0	0	0	0	0	0	0	330	0	0	0	0	0	0	143	0	648	0	0	0	0	0
d__Bacteria	k__norank_d__Bacteria	p__Actinomycetota	c__Actinobacteria	o__Actinomycetales	f__Actinomycetaceae	g__Mobiluncus	s__Mobiluncus_curtisii	ASV148	0	0	0	0	0	0	0	0	0	0	0	7	0	0	3	1488	0	0	0	0	0	0	0	0	0	0	116	0	23	0	0	0	0	104	0	0	0	0	5	0	0
d__Bacteria	k__norank_d__Bacteria	p__Actinomycetota	c__Actinobacteria	o__Actinomycetales	f__Actinomycetaceae	g__Schaalia	s__unclassified_g__Schaalia	ASV3350	0	0	0	0	0	0	0	0	0	0	0	0	0	0	0	0	0	0	0	0	0	0	0	0	0	0	0	0	0	0	0	0	0	0	0	0	0	0	0	0	0
d__Bacteria	k__norank_d__Bacteria	p__Actinomycetota	c__Actinobacteria	o__Bifidobacteriales	f__Bifidobacteriaceae	g__Bifidobacterium	s__unclassified_g__Bifidobacterium	ASV307	0	0	6	0	0	0	0	0	0	0	0	0	0	0	3	168	0	0	0	0	0	0	0	0	0	0	0	0	0	0	0	0	0	0	0	19	20	3	236	0	7
d__Bacteria	k__norank_d__Bacteria	p__Bacillota	c__Bacilli	o__Staphylococcales	f__Staphylococcaceae	g__Staphylococcus	s__unclassified_g__Staphylococcus	ASV2064	0	0	0	0	0	0	0	0	0	2	0	0	0	0	0	0	0	0	0	0	0	0	0	0	0	0	0	0	0	0	2	0	0	0	0	0	0	0	0	0	0
d__Bacteria	k__norank_d__Bacteria	p__Bacillota	c__Bacilli	o__Lactobacillales	f__Lactobacillaceae	g__Lactobacillus	s__Lactobacillus_jensenii	ASV4846	0	0	0	0	0	0	0	0	1228	0	0	0	0	0	0	0	0	0	0	0	0	0	0	0	0	0	0	0	0	0	0	0	0	0	0	0	0	0	0	0	0
d__Bacteria	k__norank_d__Bacteria	p__Bacillota	c__Bacilli	o__Lactobacillales	f__Lactobacillaceae	g__Lactobacillus	s__unclassified_g__Lactobacillus	ASV575	0	0	0	0	0	0	0	0	0	0	0	0	0	171	0	0	0	0	0	0	0	0	0	0	0	0	0	0	170	0	138	0	0	0	0	0	0	0	0	0	0
d__Bacteria	k__norank_d__Bacteria	p__Bacillota	c__Bacilli	o__Lactobacillales	f__Lactobacillaceae	g__Lactobacillus	s__unclassified_g__Lactobacillus	ASV5	0	0	0	0	0	0	0	0	0	0	0	0	0	209	0	0	0	0	0	0	0	0	0	0	0	0	0	0	0	0	0	0	0	0	0	0	0	0	0	0	0
d__Bacteria	k__norank_d__Bacteria	p__Actinomycetota	c__Coriobacteriia	o__Coriobacteriales	f__Atopobiaceae	g__Atopobium	s__unclassified_g__Atopobium	ASV190	0	0	0	0	0	0	0	0	0	0	0	0	0	0	2	0	0	0	0	0	0	2	0	0	0	0	131	0	0	0	0	0	70	115	0	0	0	0	9	0	0
d__Bacteria	k__norank_d__Bacteria	p__Bacteroidota	c__Bacteroidia	o__Bacteroidales	f__Porphyromonadaceae	g__Porphyromonas	s__unclassified_g__Porphyromonas	ASV1778	0	0	0	0	0	0	0	0	0	0	0	0	0	0	0	0	0	0	0	0	0	0	0	0	0	0	0	0	0	0	0	0	332	0	0	0	0	0	0	0	0
d__Bacteria	k__norank_d__Bacteria	p__Bacillota	c__Negativicutes	o__Veillonellales-Selenomonadales	f__Veillonellaceae	g__Dialister	s__Veillonellaceae_bacterium_DNF00626	ASV4459	0	0	0	0	0	0	0	0	0	0	0	0	0	0	0	0	0	0	0	0	0	0	0	0	0	0	0	0	0	0	0	0	0	0	0	0	0	0	0	0	0
d__Bacteria	k__norank_d__Bacteria	p__Actinomycetota	c__Actinobacteria	o__Mycobacteriales	f__Corynebacteriaceae	g__Corynebacterium	s__unclassified_g__Corynebacterium	ASV3157	0	0	0	0	0	0	0	0	0	0	0	0	0	0	0	0	0	0	0	0	0	0	0	0	0	0	1530	0	0	0	0	0	0	0	0	0	0	0	0	0	0
d__Bacteria	k__norank_d__Bacteria	p__Bacillota	c__Bacilli	o__Lactobacillales	f__Streptococcaceae	g__Streptococcus	s__unclassified_g__Streptococcus	ASV3158	0	0	0	0	0	0	0	0	0	0	0	0	0	0	0	0	0	0	0	0	0	0	0	0	0	0	1547	0	0	0	0	0	0	0	0	0	0	0	0	0	0
d__Bacteria	k__norank_d__Bacteria	p__Bacillota	c__Clostridia	o__Peptostreptococcales-Tissierellales	f__Family_XI	g__Peptoniphilus	s__unclassified_g__Peptoniphilus	ASV164	0	0	0	0	0	0	0	0	0	0	0	0	0	0	0	177	0	0	0	0	0	0	0	0	0	0	341	0	0	0	0	0	195	0	0	0	0	0	0	0	0
d__Bacteria	k__norank_d__Bacteria	p__Bacillota	c__Clostridia	o__Peptostreptococcales-Tissierellales	f__Family_XI	g__Anaerococcus	s__unclassified_g__Anaerococcus	ASV3525	0	0	0	0	0	0	0	0	0	0	0	0	0	0	0	0	0	0	0	0	0	0	0	0	0	0	0	0	0	0	0	0	0	0	0	0	0	0	0	0	0
d__Bacteria	k__norank_d__Bacteria	p__Bacteroidota	c__Bacteroidia	o__Bacteroidales	f__Prevotellaceae	g__Prevotella	s__unclassified_g__Prevotella	ASV4460	0	0	0	0	0	0	0	0	0	0	0	0	0	0	0	0	0	0	0	0	0	0	0	0	0	0	0	0	0	0	0	0	0	0	0	0	0	0	0	0	0
d__Bacteria	k__norank_d__Bacteria	p__Bacteroidota	c__Bacteroidia	o__Bacteroidales	f__Prevotellaceae	g__Prevotella	s__Prevotella_corporis	ASV4512	0	0	0	0	0	0	0	0	0	0	0	0	0	0	0	0	0	0	0	0	0	0	0	0	0	0	0	0	152	0	0	0	1055	0	0	0	0	0	0	0	0
d__Bacteria	k__norank_d__Bacteria	p__Actinomycetota	c__Actinobacteria	o__Bifidobacteriales	f__Bifidobacteriaceae	g__Gardnerella	s__unclassified_g__Gardnerella	ASV108	3	0	0	0	0	0	0	0	0	0	0	0	0	0	0	0	0	0	0	0	0	0	0	0	0	0	0	0	0	0	0	0	0	0	0	0	0	0	0	0	0
d__Bacteria	k__norank_d__Bacteria	p__Bacteroidota	c__Bacteroidia	o__Bacteroidales	f__Porphyromonadaceae	g__Porphyromonas	s__unclassified_g__Porphyromonas	ASV1289	0	0	0	0	0	0	0	0	0	0	0	10	0	0	0	0	0	0	0	0	0	0	0	0	0	0	349	0	6	0	0	0	0	113	0	0	0	0	11	0	0
d__Bacteria	k__norank_d__Bacteria	p__Bacteroidota	c__Bacteroidia	o__Bacteroidales	f__Porphyromonadaceae	g__Porphyromonas	s__Porphyromonas_somerae	ASV617	0	0	0	0	0	0	0	0	0	0	0	0	0	0	0	0	0	0	0	0	0	0	0	0	0	0	0	0	0	0	0	0	173	0	0	0	0	0	0	0	0
d__Bacteria	k__norank_d__Bacteria	p__Bacillota	c__Bacilli	o__Lactobacillales	f__Enterococcaceae	g__Enterococcus	s__unclassified_g__Enterococcus	ASV567	0	0	2	0	0	0	0	0	0	0	0	0	0	0	0	0	0	0	0	0	0	0	0	0	0	0	0	0	0	0	0	0	0	0	0	0	0	0	0	0	0
d__Bacteria	k__norank_d__Bacteria	p__Bacillota	c__Bacilli	o__Lactobacillales	f__Lactobacillaceae	g__Lactobacillus	s__unclassified_g__Lactobacillus	ASV2254	233	0	0	0	0	0	0	0	0	0	0	0	0	0	0	0	0	0	0	164	0	0	0	0	0	0	0	0	0	0	0	0	0	0	0	0	0	0	0	0	0
d__Bacteria	k__norank_d__Bacteria	p__Bacillota	c__Bacilli	o__Lactobacillales	f__Streptococcaceae	g__Streptococcus	s__unclassified_g__Streptococcus	ASV503	0	0	0	0	0	0	0	0	0	0	0	4	0	0	0	0	0	0	0	0	0	0	0	0	0	0	746	0	0	0	0	0	0	38	0	0	0	0	47	0	0
d__Bacteria	k__norank_d__Bacteria	p__Actinomycetota	c__Actinobacteria	o__Actinomycetales	f__Actinomycetaceae	g__Varibaculum	s__unclassified_g__Varibaculum	ASV142	0	0	0	0	0	0	0	0	0	0	0	0	0	0	0	0	0	0	0	0	0	0	0	0	0	0	0	0	3	0	0	0	0	109	0	0	0	0	0	0	0
d__Bacteria	k__norank_d__Bacteria	p__Bacillota	c__Bacilli	o__Staphylococcales	f__Staphylococcaceae	g__Staphylococcus	s__unclassified_g__Staphylococcus	ASV31	0	0	2	0	0	0	0	0	0	0	0	0	0	0	0	0	0	0	0	0	0	0	0	0	0	0	1019	0	0	3	0	0	0	73	0	0	0	0	0	0	1
d__Bacteria	k__norank_d__Bacteria	p__Bacteroidota	c__Bacteroidia	o__Bacteroidales	f__Prevotellaceae	g__Prevotella	s__Prevotella_sp._Marseille-P3385	ASV361	0	0	0	0	0	0	0	0	0	0	0	0	0	0	0	0	0	0	8	0	0	0	0	0	0	0	0	0	0	0	0	0	0	0	0	0	0	0	59	951	7
d__Bacteria	k__norank_d__Bacteria	p__Actinomycetota	c__Actinobacteria	o__Mycobacteriales	f__Corynebacteriaceae	g__Lawsonella	s__unclassified_g__Lawsonella	ASV167	0	0	0	0	0	0	0	0	0	0	0	2	0	0	0	0	0	0	0	0	0	0	0	0	69	0	223	0	36	0	0	0	4	0	0	0	0	0	0	0	0
d__Bacteria	k__norank_d__Bacteria	p__Bacillota	c__Negativicutes	o__Veillonellales-Selenomonadales	f__Veillonellaceae	g__Dialister	s__Veillonellaceae_bacterium_DNF00626	ASV4557	0	0	0	0	0	0	0	0	0	0	0	0	0	0	0	0	0	0	0	0	0	0	0	0	0	0	0	0	0	0	0	0	0	0	0	0	0	0	0	0	0
d__Bacteria	k__norank_d__Bacteria	p__Bacillota	c__Bacilli	o__Lactobacillales	f__Streptococcaceae	g__Streptococcus	s__unclassified_g__Streptococcus	ASV4461	0	0	0	0	0	0	0	0	0	0	0	0	0	0	0	0	0	0	0	0	0	0	0	0	0	0	0	0	0	0	0	0	0	0	0	0	0	0	0	0	0
d__Bacteria	k__norank_d__Bacteria	p__Pseudomonadota	c__Alphaproteobacteria	o__Caulobacterales	f__Hyphomonadaceae	g__norank_f__Hyphomonadaceae	s__uncultured_bacterium_f__Hyphomonadaceae	ASV60	0	0	0	0	0	0	0	0	0	0	0	0	0	0	6	827	0	0	2	0	0	0	0	0	154	0	0	0	0	0	0	0	57	135	0	12	0	0	0	0	0
d__Bacteria	k__norank_d__Bacteria	p__Bacteroidota	c__Bacteroidia	o__Bacteroidales	f__Prevotellaceae	g__norank_f__Prevotellaceae	s__uncultured_organism_f__Prevotellaceae	ASV1238	0	0	0	0	0	0	0	0	0	0	0	0	0	0	0	0	0	0	0	0	0	0	0	0	0	0	0	0	0	0	0	0	0	1082	0	0	0	0	0	0	0
d__Bacteria	k__norank_d__Bacteria	p__Bacillota	c__Clostridia	o__Peptostreptococcales-Tissierellales	f__Family_XI	g__Peptoniphilus	s__unclassified_g__Peptoniphilus	ASV1776	0	0	0	0	0	0	0	0	0	0	0	0	0	0	0	0	0	0	0	0	0	0	0	0	0	0	0	0	0	0	0	0	0	0	0	0	0	0	0	0	0
d__Bacteria	k__norank_d__Bacteria	p__Actinomycetota	c__Actinobacteria	o__Mycobacteriales	f__Corynebacteriaceae	g__Lawsonella	s__Lawsonella_clevelandensis	ASV149	0	0	0	0	0	0	0	0	0	0	0	0	0	0	0	253	0	0	0	0	0	0	0	0	111	0	0	0	44	0	0	0	23	0	0	220	0	0	0	0	0
d__Bacteria	k__norank_d__Bacteria	p__Pseudomonadota	c__Gammaproteobacteria	o__Pseudomonadales	f__Moraxellaceae	g__Acinetobacter	s__unclassified_g__Acinetobacter	ASV356	0	0	0	0	0	0	0	0	0	0	0	0	0	0	0	0	0	1	0	0	0	0	0	0	687	0	0	0	0	0	0	0	229	11	0	0	0	0	0	0	0
d__Bacteria	k__norank_d__Bacteria	p__Bacillota	c__Bacilli	o__Staphylococcales	f__Staphylococcaceae	g__Staphylococcus	s__unclassified_g__Staphylococcus	ASV107	0	0	0	0	0	0	0	0	0	0	0	0	0	0	28	19	0	0	0	0	0	0	0	0	0	0	0	0	16	0	0	0	0	0	0	58	0	0	0	0	0
d__Bacteria	k__norank_d__Bacteria	p__Bacillota	c__Negativicutes	o__Veillonellales-Selenomonadales	f__Veillonellaceae	g__Megasphaera	s__Veillonellaceae_bacterium_KA00182	ASV3878	0	0	0	0	0	0	0	0	0	0	0	0	0	0	0	0	0	0	0	0	0	0	0	0	0	0	0	0	0	0	0	0	0	0	1114	0	0	0	0	0	0
d__Bacteria	k__norank_d__Bacteria	p__Bacillota	c__Negativicutes	o__Veillonellales-Selenomonadales	f__Veillonellaceae	g__Dialister	s__Veillonellaceae_bacterium_DNF00626	ASV4558	0	0	0	0	0	0	0	0	0	0	0	0	0	0	0	0	0	0	0	0	0	0	0	0	0	0	0	0	0	0	0	0	0	0	0	0	0	0	0	0	0
d__Bacteria	k__norank_d__Bacteria	p__Actinomycetota	c__Actinobacteria	o__Mycobacteriales	f__Corynebacteriaceae	g__Corynebacterium	s__unclassified_g__Corynebacterium	ASV134	0	0	0	0	0	0	0	0	0	0	0	0	0	0	0	0	0	0	0	0	0	0	0	0	0	0	0	0	0	0	0	0	0	0	0	0	0	0	0	0	0
d__Bacteria	k__norank_d__Bacteria	p__Bacillota	c__Negativicutes	o__Veillonellales-Selenomonadales	f__Veillonellaceae	g__Megasphaera	s__unidentified_g__Megasphaera	ASV2234	0	0	0	0	0	0	0	0	0	0	0	0	0	0	0	0	0	0	0	0	0	0	0	0	0	0	0	0	0	0	0	0	0	0	0	0	0	0	0	0	0
d__Bacteria	k__norank_d__Bacteria	p__Actinomycetota	c__Actinobacteria	o__Actinomycetales	f__Actinomycetaceae	g__Mobiluncus	s__unclassified_g__Mobiluncus	ASV3527	0	0	0	0	0	0	0	0	0	0	0	0	0	0	0	0	0	0	0	0	0	0	0	0	0	0	0	0	0	0	0	0	279	0	0	0	0	0	0	0	0
d__Bacteria	k__norank_d__Bacteria	p__Bacillota	c__Clostridia	o__Peptostreptococcales-Tissierellales	f__Family_XI	g__Peptoniphilus	s__unclassified_g__Peptoniphilus	ASV153	0	0	0	0	0	0	0	0	0	0	0	6	0	0	0	0	0	0	0	0	0	0	0	0	0	0	91	0	3	0	0	0	62	200	0	0	0	0	0	0	0
d__Bacteria	k__norank_d__Bacteria	p__Bacillota	c__Negativicutes	o__Veillonellales-Selenomonadales	f__Veillonellaceae	g__Dialister	s__Dialister_propionicifaciens	ASV209	0	0	0	0	0	0	0	0	0	0	0	15	0	0	0	578	0	0	0	0	0	0	0	0	0	0	0	0	0	0	0	0	227	0	0	0	0	0	0	0	0
d__Bacteria	k__norank_d__Bacteria	p__Bacillota	c__Bacilli	o__Mycoplasmatales	f__Mycoplasmataceae	g__Ureaplasma	s__unclassified_g__Ureaplasma	ASV2233	0	0	0	1	0	0	0	0	0	0	0	0	0	0	0	0	0	0	0	0	0	0	0	0	0	0	0	10	0	0	0	0	0	0	0	0	0	0	0	0	0
d__Bacteria	k__norank_d__Bacteria	p__Bacillota	c__Clostridia	o__Lachnospirales	f__Lachnospiraceae	g__Roseburia	s__unclassified_g__Roseburia	ASV316	0	0	7	0	0	0	0	0	0	0	0	0	0	0	0	0	0	0	0	0	0	0	0	0	0	0	14	0	0	0	0	0	0	315	0	0	6	0	225	0	7
d__Bacteria	k__norank_d__Bacteria	p__Actinomycetota	c__Actinobacteria	o__Mycobacteriales	f__Corynebacteriaceae	g__Corynebacterium	s__unclassified_g__Corynebacterium	ASV3159	0	0	0	0	0	0	0	0	0	0	0	0	0	0	0	0	0	0	0	0	0	0	0	0	0	0	1327	0	0	0	0	0	0	0	0	0	0	0	0	0	0
d__Bacteria	k__norank_d__Bacteria	p__Pseudomonadota	c__Alphaproteobacteria	o__Sphingomonadales	f__Sphingomonadaceae	g__Erythrobacter	s__unclassified_g__Erythrobacter	ASV195	0	0	4	0	0	0	0	0	0	0	31	0	0	0	15	902	0	0	0	0	0	0	0	0	190	0	22	0	0	0	0	0	88	86	0	0	0	0	0	0	0
d__Bacteria	k__norank_d__Bacteria	p__Bacillota	c__Bacilli	o__Lactobacillales	f__Aerococcaceae	g__Aerococcus	s__Aerococcus_christensenii	ASV4490	0	0	0	0	0	0	0	0	0	0	0	0	0	0	0	0	0	0	0	0	0	0	0	0	0	0	0	0	0	0	0	0	0	0	0	0	0	0	0	0	0
d__Bacteria	k__norank_d__Bacteria	p__Campylobacterota	c__Campylobacteria	o__Campylobacterales	f__Helicobacteraceae	g__Helicobacter	s__Helicobacter_ganmani	ASV295	0	0	0	0	0	0	0	0	0	0	0	0	0	0	0	0	0	0	0	0	0	0	0	0	0	0	0	0	0	0	0	0	0	0	0	0	0	0	0	0	1
d__Bacteria	k__norank_d__Bacteria	p__Bacteroidota	c__Bacteroidia	o__Bacteroidales	f__Prevotellaceae	g__Hoylesella	s__Prevotella_buccalis	ASV3069	0	0	0	0	0	0	0	0	0	0	0	0	0	0	0	0	0	0	0	0	0	0	0	0	0	0	0	0	0	0	0	0	0	0	0	950	0	0	0	0	0
d__Bacteria	k__norank_d__Bacteria	p__Actinomycetota	c__Actinobacteria	o__Bifidobacteriales	f__Bifidobacteriaceae	g__Gardnerella	s__unclassified_g__Gardnerella	ASV105	0	0	0	0	0	0	0	0	0	0	0	0	0	0	0	0	0	0	0	0	0	0	0	0	0	0	0	0	0	0	0	0	0	16	0	0	0	0	0	0	0
d__Bacteria	k__norank_d__Bacteria	p__Bacillota	c__Bacilli	o__Lactobacillales	f__Streptococcaceae	g__Streptococcus	s__unclassified_g__Streptococcus	ASV4462	0	0	0	0	0	0	0	0	0	0	0	0	0	0	0	0	0	0	0	0	0	0	0	0	0	0	0	0	0	0	0	0	0	0	0	0	0	0	0	0	0
d__Bacteria	k__norank_d__Bacteria	p__Bacteroidota	c__Bacteroidia	o__Bacteroidales	f__Muribaculaceae	g__norank_f__Muribaculaceae	s__uncultured_organism_f__Muribaculaceae	ASV335	0	0	10	0	0	0	0	0	0	0	0	0	0	0	0	0	0	0	0	0	0	0	0	0	0	0	0	0	0	0	0	0	0	0	0	0	2	0	6	0	1
d__Bacteria	k__norank_d__Bacteria	p__Bacillota	c__Clostridia	o__Oscillospirales	f__Ruminococcaceae	g__Ruminococcus	s__Ruminococcus_bicirculans	ASV643	0	0	0	0	0	0	0	0	0	0	0	0	0	0	0	0	0	0	0	0	0	0	0	0	0	0	0	0	0	0	0	0	0	222	0	0	14	2	419	0	18
d__Bacteria	k__norank_d__Bacteria	p__Bacillota	c__Bacilli	o__Lactobacillales	f__Lactobacillaceae	g__Lactobacillus	s__unclassified_g__Lactobacillus	ASV83	66	0	0	0	52	0	0	72	81	0	0	0	0	0	0	0	0	0	0	71	0	0	0	0	0	0	0	0	0	82	0	0	0	0	0	0	0	0	0	0	0
d__Bacteria	k__norank_d__Bacteria	p__Bacillota	c__Bacilli	o__Erysipelotrichales	f__Erysipelatoclostridiaceae	g__Erysipelotrichaceae_UCG-003	s__unclassified_g__Erysipelotrichaceae_UCG-003	ASV324	0	0	0	0	0	0	0	0	0	0	0	0	0	0	0	193	0	0	0	0	0	0	0	0	0	0	8	0	0	0	0	0	0	224	0	0	6	4	226	0	4
d__Bacteria	k__norank_d__Bacteria	p__Bacteroidota	c__Bacteroidia	o__Bacteroidales	f__Porphyromonadaceae	g__Porphyromonas	s__Porphyromonas_somerae	ASV135	0	0	0	0	0	0	0	0	0	0	0	9	0	0	0	0	0	0	0	0	0	0	0	0	0	0	98	0	0	0	0	0	0	25	0	0	0	0	0	0	0
d__Bacteria	k__norank_d__Bacteria	p__Actinomycetota	c__Coriobacteriia	o__Coriobacteriales	f__norank_o__Coriobacteriales	g__norank_o__Coriobacteriales	s__uncultured_bacterium_o__Coriobacteriales	ASV3070	0	0	0	0	0	0	0	0	0	0	0	0	0	0	0	0	0	0	0	0	0	0	0	0	0	0	145	0	0	0	0	0	0	0	0	777	0	0	0	0	0
d__Bacteria	k__norank_d__Bacteria	p__Bacillota	c__Bacilli	o__unclassified_c__Bacilli	f__unclassified_c__Bacilli	g__unclassified_c__Bacilli	s__unclassified_c__Bacilli	ASV893	0	0	0	0	0	85	0	0	0	177	0	0	0	0	0	0	0	0	0	0	0	0	0	0	0	0	0	0	0	0	0	0	0	0	0	0	0	0	0	0	175
d__Bacteria	k__norank_d__Bacteria	p__Bacillota	c__Bacilli	o__Lactobacillales	f__Lactobacillaceae	g__Lactobacillus	s__unclassified_g__Lactobacillus	ASV3953	0	0	0	0	0	0	0	0	0	0	0	0	0	0	0	0	0	0	0	0	0	0	0	0	0	0	0	0	0	0	0	0	0	0	0	0	0	0	0	0	0
d__Bacteria	k__norank_d__Bacteria	p__Bacillota	c__Bacilli	o__Lactobacillales	f__Lactobacillaceae	g__Lactobacillus	s__unclassified_g__Lactobacillus	ASV6	0	124	0	0	0	165	0	0	0	0	0	0	0	230	0	0	0	0	0	0	0	0	0	0	0	0	0	0	0	0	0	0	0	0	0	0	0	0	0	0	0
d__Bacteria	k__norank_d__Bacteria	p__Bacteroidota	c__Bacteroidia	o__Bacteroidales	f__Prevotellaceae	g__Segatella	s__unclassified_g__Segatella	ASV1239	0	0	0	0	0	0	0	0	0	0	0	0	0	0	0	0	0	0	0	0	0	0	0	0	0	0	0	0	0	0	0	0	0	950	0	0	0	0	0	0	0
d__Bacteria	k__norank_d__Bacteria	p__Bacillota	c__Clostridia	o__Peptostreptococcales-Tissierellales	f__Family_XI	g__Anaerococcus	s__unclassified_g__Anaerococcus	ASV1245	0	0	0	0	0	0	0	0	0	0	0	0	0	0	9	0	0	0	0	0	0	0	0	0	0	0	0	0	0	0	0	0	23	500	0	0	0	0	0	0	0
d__Bacteria	k__norank_d__Bacteria	p__Actinomycetota	c__Actinobacteria	o__Mycobacteriales	f__Corynebacteriaceae	g__Corynebacterium	s__unclassified_g__Corynebacterium	ASV230	0	0	10	0	0	0	0	0	0	0	0	0	0	0	33	0	0	0	2	0	0	0	0	0	0	0	261	0	0	0	0	0	0	39	0	24	0	0	0	0	0
d__Bacteria	k__norank_d__Bacteria	p__Bacillota	c__Clostridia	o__Lachnospirales	f__Lachnospiraceae	g__Dorea	s__unclassified_g__Dorea	ASV391	0	0	0	0	0	0	0	0	0	0	0	0	0	0	0	196	0	0	0	0	0	0	0	0	0	0	0	0	0	0	0	0	24	454	0	0	0	0	144	0	0
d__Bacteria	k__norank_d__Bacteria	p__Actinomycetota	c__Actinobacteria	o__Actinomycetales	f__Actinomycetaceae	g__Varibaculum	s__unclassified_g__Varibaculum	ASV2999	0	0	0	0	0	0	0	0	0	0	0	0	0	0	0	1562	0	0	0	0	0	0	0	0	0	0	0	0	0	0	0	0	71	0	0	0	0	0	0	0	0
d__Bacteria	k__norank_d__Bacteria	p__Bacteroidota	c__Bacteroidia	o__Bacteroidales	f__Rikenellaceae	g__Rikenellaceae_RC9_gut_group	s__unclassified_g__Rikenellaceae_RC9_gut_group	ASV3133	0	0	0	0	0	0	0	0	0	0	0	0	0	0	0	0	0	0	0	0	1002	0	0	0	0	0	20	0	0	0	0	0	0	0	0	0	0	0	0	0	0
d__Bacteria	k__norank_d__Bacteria	p__Bacillota	c__Negativicutes	o__Veillonellales-Selenomonadales	f__Veillonellaceae	g__Dialister	s__Dialister_sp._Marseille-P5638	ASV76	0	0	0	0	0	0	0	0	0	0	0	0	0	0	0	0	0	0	0	0	0	0	0	0	0	0	0	0	0	0	0	0	0	0	0	0	7	3	95	0	0
d__Bacteria	k__norank_d__Bacteria	p__Bacillota	c__Clostridia	o__Lachnospirales	f__Lachnospiraceae	g__Coprococcus	s__unclassified_g__Coprococcus	ASV319	0	0	0	0	0	0	0	0	0	0	0	0	0	0	0	0	0	0	0	0	0	0	0	0	0	0	0	0	0	0	0	0	0	206	0	0	14	0	305	0	6
d__Bacteria	k__norank_d__Bacteria	p__Bacteroidota	c__Bacteroidia	o__Bacteroidales	f__Bacteroidaceae	g__Bacteroides	s__unclassified_g__Bacteroides	ASV322	0	0	0	0	0	0	0	0	0	0	0	0	0	0	0	0	0	0	0	0	0	0	0	0	0	0	0	0	0	0	0	0	0	0	0	0	40	0	102	0	0
d__Bacteria	k__norank_d__Bacteria	p__Bacillota	c__Negativicutes	o__Veillonellales-Selenomonadales	f__Veillonellaceae	g__Negativicoccus	s__Negativicoccus_succinicivorans	ASV184	0	0	0	0	0	0	0	0	0	0	0	0	0	0	0	0	0	0	0	0	0	0	0	0	0	0	515	0	0	0	0	0	0	118	0	215	0	0	0	0	0
d__Bacteria	k__norank_d__Bacteria	p__Actinomycetota	c__Actinobacteria	o__Actinomycetales	f__Actinomycetaceae	g__Schaalia	s__unclassified_g__Schaalia	ASV4236	0	0	0	0	0	0	0	0	0	0	0	0	0	0	0	0	0	0	0	0	0	0	0	0	0	0	0	0	0	0	0	0	0	0	0	0	0	0	0	0	0
d__Bacteria	k__norank_d__Bacteria	p__Bacteroidota	c__Bacteroidia	o__Bacteroidales	f__Prevotellaceae	g__Hoylesella	s__Prevotella_timonensis	ASV4237	0	0	0	0	0	0	0	0	0	0	0	0	0	0	0	0	0	0	0	0	0	0	0	0	0	0	0	0	0	0	0	0	0	0	0	0	0	0	0	0	0
d__Bacteria	k__norank_d__Bacteria	p__Bacteroidota	c__Bacteroidia	o__Bacteroidales	f__Prevotellaceae	g__Hoylesella	s__Prevotella_timonensis	ASV4559	0	0	0	0	0	0	0	0	0	0	0	0	0	0	0	0	0	0	0	0	0	0	0	0	0	0	0	0	0	0	0	0	0	0	0	0	0	0	0	0	0
d__Bacteria	k__norank_d__Bacteria	p__Actinomycetota	c__Actinobacteria	o__Mycobacteriales	f__Corynebacteriaceae	g__Corynebacterium	s__unclassified_g__Corynebacterium	ASV3161	0	0	0	0	0	0	0	0	0	0	0	0	0	0	0	0	0	0	0	0	0	0	0	0	0	0	1023	0	0	0	0	0	0	0	0	0	0	0	0	0	0
d__Bacteria	k__norank_d__Bacteria	p__Bacillota	c__Bacilli	o__Lactobacillales	f__Lactobacillaceae	g__Lactobacillus	s__unclassified_g__Lactobacillus	ASV7	0	100	0	0	0	0	0	0	0	0	0	0	0	140	0	0	0	0	0	0	0	0	0	0	117	147	0	0	0	0	0	0	0	0	0	0	0	0	0	0	0
d__Bacteria	k__norank_d__Bacteria	p__Bacteroidota	c__Bacteroidia	o__Bacteroidales	f__Prevotellaceae	g__Prevotella	s__unclassified_g__Prevotella	ASV1241	0	0	0	0	0	0	0	0	0	0	0	0	0	0	0	0	0	0	16	0	0	0	0	0	0	0	0	0	0	0	0	0	0	831	44	0	0	0	0	0	0
d__Bacteria	k__norank_d__Bacteria	p__Bacillota	c__Clostridia	o__Peptostreptococcales-Tissierellales	f__Family_XI	g__Anaerococcus	s__unclassified_g__Anaerococcus	ASV3526	0	0	0	0	0	0	0	0	0	0	0	0	0	0	0	0	0	0	0	0	0	0	0	0	0	0	0	0	0	0	0	0	0	0	0	0	0	0	0	0	0
d__Bacteria	k__norank_d__Bacteria	p__Bacillota	c__Negativicutes	o__Veillonellales-Selenomonadales	f__Veillonellaceae	g__Veillonella	s__unclassified_g__Veillonella	ASV546	0	0	0	0	0	0	0	0	0	0	0	0	0	0	0	0	0	0	0	0	0	0	0	0	0	0	0	0	0	0	0	0	0	0	0	0	0	0	0	0	0
d__Bacteria	k__norank_d__Bacteria	p__Bacteroidota	c__Bacteroidia	o__Bacteroidales	f__Prevotellaceae	g__Hoylesella	s__Prevotella_timonensis	ASV1240	0	0	0	0	0	0	0	0	0	0	0	0	0	0	0	0	0	0	0	0	0	0	0	0	0	0	0	0	0	0	0	0	0	812	0	0	0	0	0	0	0
d__Bacteria	k__norank_d__Bacteria	p__unclassified_k__norank_d__Bacteria	c__unclassified_k__norank_d__Bacteria	o__unclassified_k__norank_d__Bacteria	f__unclassified_k__norank_d__Bacteria	g__unclassified_k__norank_d__Bacteria	s__unclassified_k__norank_d__Bacteria	ASV179	2	0	0	0	0	0	0	0	0	0	0	0	0	0	0	324	0	0	0	0	0	0	0	0	0	0	38	0	4	0	0	0	0	0	0	0	0	0	0	0	0
d__Bacteria	k__norank_d__Bacteria	p__Bacillota	c__Bacilli	o__Lactobacillales	f__Streptococcaceae	g__Streptococcus	s__unclassified_g__Streptococcus	ASV3160	0	0	0	0	0	0	0	0	0	0	0	0	0	0	0	0	0	0	0	0	0	0	0	0	0	0	1143	0	0	0	0	0	0	0	0	0	0	0	0	0	0
d__Bacteria	k__norank_d__Bacteria	p__Bacteroidota	c__Bacteroidia	o__Bacteroidales	f__Prevotellaceae	g__Prevotella	s__Prevotella_corporis	ASV1977	0	0	0	0	0	0	0	0	0	0	0	0	0	0	0	0	0	0	0	0	0	0	0	0	0	0	0	0	133	0	0	0	578	0	0	0	0	0	0	0	0
d__Bacteria	k__norank_d__Bacteria	p__Bacillota	c__Negativicutes	o__Veillonellales-Selenomonadales	f__Veillonellaceae	g__Dialister	s__unclassified_g__Dialister	ASV355	0	0	0	0	0	0	0	0	0	0	0	0	0	0	0	0	0	0	0	0	0	0	0	0	0	0	0	0	0	0	0	0	0	0	0	0	2	0	95	0	4
d__Bacteria	k__norank_d__Bacteria	p__Actinomycetota	c__Actinobacteria	o__Mycobacteriales	f__Corynebacteriaceae	g__Corynebacterium	s__unclassified_g__Corynebacterium	ASV1250	0	0	0	0	0	0	0	0	0	0	0	0	0	0	0	0	0	0	0	0	0	0	0	0	0	0	0	0	0	0	0	0	0	381	0	0	0	0	0	0	0
d__Bacteria	k__norank_d__Bacteria	p__Bacillota	c__Clostridia	o__Peptostreptococcales-Tissierellales	f__Peptostreptococcaceae	g__Peptostreptococcus	s__unclassified_g__Peptostreptococcus	ASV2026	0	0	0	0	0	0	0	0	0	0	0	0	0	0	0	0	0	0	611	0	0	0	0	0	344	0	0	0	0	0	0	0	0	0	0	0	0	0	0	0	0
d__Bacteria	k__norank_d__Bacteria	p__Bacteroidota	c__Bacteroidia	o__Bacteroidales	f__Prevotellaceae	g__Prevotella	s__Prevotella_colorans	ASV3071	0	0	0	0	0	0	0	0	0	0	0	0	0	0	0	0	0	0	0	0	0	0	0	0	0	0	0	0	0	0	0	0	0	0	0	750	0	0	0	0	0
d__Bacteria	k__norank_d__Bacteria	p__Bacillota	c__Bacilli	o__Lactobacillales	f__Lactobacillaceae	g__Limosilactobacillus	s__Lactobacillus_coleohominis	ASV78	0	0	0	0	0	0	0	0	0	0	0	0	0	0	0	0	0	0	0	0	0	0	0	0	0	0	0	0	0	0	0	0	0	0	0	0	0	0	0	0	0
d__Bacteria	k__norank_d__Bacteria	p__Bacteroidota	c__Bacteroidia	o__Bacteroidales	f__Prevotellaceae	g__unclassified_f__Prevotellaceae	s__unclassified_f__Prevotellaceae	ASV2418	0	0	0	0	0	0	0	0	0	0	0	0	0	0	0	0	0	0	0	0	0	0	0	0	0	0	0	0	0	0	0	975	0	0	0	0	0	0	0	0	0
d__Bacteria	k__norank_d__Bacteria	p__Bacillota	c__Clostridia	o__Peptostreptococcales-Tissierellales	f__Peptostreptococcaceae	g__Peptostreptococcus	s__unclassified_g__Peptostreptococcus	ASV4238	0	0	0	0	0	0	0	0	0	0	0	0	0	0	0	0	0	0	0	0	0	0	0	0	0	0	0	0	0	0	0	0	0	0	0	0	0	0	0	0	0
d__Bacteria	k__norank_d__Bacteria	p__Actinomycetota	c__Actinobacteria	o__Propionibacteriales	f__Propionibacteriaceae	g__Propionimicrobium	s__Propionibacterium_lymphophilum	ASV154	0	0	0	0	0	0	0	0	0	0	0	0	0	0	0	0	0	0	0	0	0	0	0	0	0	0	3	0	0	0	0	0	16	9	0	0	0	0	0	0	0
d__Bacteria	k__norank_d__Bacteria	p__Bacillota	c__Clostridia	o__Lachnospirales	f__Lachnospiraceae	g__Anaerostipes	s__unclassified_g__Anaerostipes	ASV338	0	0	0	0	0	0	0	0	0	0	0	0	0	0	0	182	0	0	0	0	0	0	0	0	0	0	0	0	0	0	0	0	0	73	0	0	0	0	135	0	0
d__Bacteria	k__norank_d__Bacteria	p__Bacillota	c__Clostridia	o__Oscillospirales	f__Ruminococcaceae	g__Ruminococcus	s__unclassified_g__Ruminococcus	ASV382	0	0	0	0	0	0	0	0	0	0	0	0	0	0	0	0	0	0	0	0	0	0	0	0	0	0	0	0	0	0	0	0	0	0	0	0	7	0	193	1	16
d__Bacteria	k__norank_d__Bacteria	p__Bacillota	c__Negativicutes	o__Veillonellales-Selenomonadales	f__Veillonellaceae	g__Dialister	s__Dialister_micraerophilus	ASV1714	0	0	0	0	0	0	0	0	0	0	0	0	0	0	0	178	0	0	0	0	0	180	0	0	125	0	0	0	0	0	0	0	0	0	0	0	0	0	0	0	0
d__Bacteria	k__norank_d__Bacteria	p__Actinomycetota	c__Actinobacteria	o__Bifidobacteriales	f__Bifidobacteriaceae	g__Gardnerella	s__unclassified_g__Gardnerella	ASV289	0	0	0	0	0	0	0	0	0	0	0	0	0	0	0	0	0	0	0	0	0	0	0	0	0	0	0	0	0	0	0	0	0	0	0	0	0	0	0	0	0
d__Bacteria	k__norank_d__Bacteria	p__Bacillota	c__Bacilli	o__Lactobacillales	f__Lactobacillaceae	g__Lactobacillus	s__unclassified_g__Lactobacillus	ASV10	0	54	0	30	0	51	0	0	0	0	0	0	0	0	0	0	0	44	0	0	0	0	0	0	0	81	0	26	64	0	69	0	0	0	0	0	38	32	28	0	0
d__Bacteria	k__norank_d__Bacteria	p__Bacteroidota	c__Bacteroidia	o__Bacteroidales	f__Bacteroidaceae	g__Bacteroides	s__unclassified_g__Bacteroides	ASV658	0	0	0	0	0	0	0	0	0	0	0	0	0	0	0	0	0	0	0	0	0	0	0	0	0	0	0	0	0	0	0	0	0	0	0	0	0	0	0	0	0
d__Bacteria	k__norank_d__Bacteria	p__Fusobacteriota	c__Fusobacteriia	o__Fusobacteriales	f__Leptotrichiaceae	g__Sneathia	s__Sneathia_amnii	ASV3891	0	0	0	0	0	0	0	0	0	0	0	0	0	0	0	0	0	0	0	0	0	0	0	0	0	0	0	0	0	0	0	0	25	0	0	0	0	0	0	0	0
d__Bacteria	k__norank_d__Bacteria	p__Bacillota	c__Bacilli	o__Staphylococcales	f__Gemellaceae	g__Gemella	s__unclassified_g__Gemella	ASV3163	0	0	0	0	0	0	0	0	0	0	0	0	0	0	0	0	0	0	0	0	0	0	0	0	0	0	782	0	0	0	0	0	0	0	0	0	0	0	183	0	0
d__Bacteria	k__norank_d__Bacteria	p__Bacteroidota	c__Bacteroidia	o__Bacteroidales	f__Porphyromonadaceae	g__Porphyromonas	s__Bacteroidales_bacterium_KA00251	ASV610	0	0	0	0	0	0	0	0	0	0	0	0	0	0	0	0	0	0	0	0	0	0	0	0	0	0	587	0	4	0	0	0	112	155	0	0	0	0	0	0	0
d__Bacteria	k__norank_d__Bacteria	p__Bacillota	c__Bacilli	o__Lactobacillales	f__Lactobacillaceae	g__Lactobacillus	s__unclassified_g__Lactobacillus	ASV3339	0	0	0	0	0	0	0	0	0	0	0	0	0	0	0	0	0	0	0	0	0	0	0	0	0	0	0	0	0	0	0	0	0	0	0	0	0	0	0	0	0
d__Bacteria	k__norank_d__Bacteria	p__Bacillota	c__Bacilli	o__Staphylococcales	f__Gemellaceae	g__Gemella	s__Gemella_asaccharolytica	ASV3987	0	0	0	0	0	0	0	0	0	0	0	0	0	0	0	0	0	0	0	0	0	0	0	0	0	0	0	0	0	0	0	0	0	0	0	0	0	0	0	0	0
d__Bacteria	k__norank_d__Bacteria	p__Bacillota	c__Clostridia	o__Lachnospirales	f__Lachnospiraceae	g__Lachnospira	s__unclassified_g__Lachnospira	ASV392	0	0	0	0	0	0	0	0	0	0	0	0	0	0	0	0	0	0	0	0	0	0	0	0	0	0	0	0	0	0	0	0	14	0	0	0	0	4	177	3	10
d__Bacteria	k__norank_d__Bacteria	p__Bacteroidota	c__Bacteroidia	o__Bacteroidales	f__Prevotellaceae	g__Hoylesella	s__Prevotella_timonensis	ASV2028	0	0	0	0	0	0	0	0	0	0	0	0	0	0	0	0	0	0	204	0	0	0	0	0	0	0	0	0	0	0	0	0	0	0	0	0	0	0	0	0	0
d__Bacteria	k__norank_d__Bacteria	p__Bacteroidota	c__Bacteroidia	o__Bacteroidales	f__Porphyromonadaceae	g__Porphyromonas	s__unclassified_g__Porphyromonas	ASV188	0	0	0	0	0	0	0	0	0	0	0	0	0	0	0	44	0	0	0	0	0	0	0	0	0	0	0	0	0	0	0	0	0	340	0	0	0	0	3	0	0
d__Bacteria	k__norank_d__Bacteria	p__Bacteroidota	c__Bacteroidia	o__Bacteroidales	f__Prevotellaceae	g__Segatella	s__Prevotella_sp._DNF00663	ASV2025	0	0	0	0	0	0	0	0	0	0	0	0	0	0	0	0	0	0	770	0	0	0	0	0	0	0	0	0	0	0	0	0	0	0	35	0	0	0	0	0	0
d__Bacteria	k__norank_d__Bacteria	p__Pseudomonadota	c__Gammaproteobacteria	o__Burkholderiales	f__Oxalobacteraceae	g__Massilia	s__unclassified_g__Massilia	ASV1441	0	0	0	0	0	0	0	0	0	0	0	0	0	0	0	0	0	0	0	0	0	0	0	0	0	0	0	0	0	0	0	0	0	17	0	0	0	0	0	0	0
d__Bacteria	k__norank_d__Bacteria	p__Campylobacterota	c__Campylobacteria	o__Campylobacterales	f__Campylobacteraceae	g__Campylobacter	s__unclassified_g__Campylobacter	ASV620	0	0	0	0	0	0	0	0	0	0	0	0	0	0	0	0	0	0	0	0	0	0	0	0	0	0	234	0	0	0	0	0	0	71	0	0	0	0	0	0	0
d__Bacteria	k__norank_d__Bacteria	p__Bacillota	c__Clostridia	o__Peptostreptococcales-Tissierellales	f__Family_XI	g__Ezakiella	s__unclassified_g__Ezakiella	ASV618	0	0	0	0	0	0	0	0	0	0	0	0	0	0	0	0	0	0	0	0	0	0	0	0	0	0	0	0	0	0	0	0	0	0	0	0	0	0	0	0	0
d__Bacteria	k__norank_d__Bacteria	p__Bacillota	c__Clostridia	o__Lachnospirales	f__Lachnospiraceae	g__Roseburia	s__unclassified_g__Roseburia	ASV583	0	0	0	0	0	0	0	0	0	0	0	0	0	0	0	4	0	0	0	0	0	0	0	0	0	0	0	0	0	0	0	0	30	78	0	0	6	0	194	0	14
d__Bacteria	k__norank_d__Bacteria	p__Bacillota	c__Bacilli	o__Staphylococcales	f__Staphylococcaceae	g__Staphylococcus	s__unclassified_g__Staphylococcus	ASV1334	0	0	0	0	0	0	0	0	0	0	0	0	0	0	0	0	0	0	0	0	0	0	0	0	0	0	768	0	0	0	0	0	0	53	0	0	0	0	0	0	0
d__Bacteria	k__norank_d__Bacteria	p__Fusobacteriota	c__Fusobacteriia	o__Fusobacteriales	f__Fusobacteriaceae	g__Cetobacterium	s__uncultured_bacterium_g__Cetobacterium	ASV504	0	0	0	0	0	0	0	0	0	0	0	0	0	0	0	0	0	0	0	0	0	0	0	0	0	0	0	0	0	0	0	0	0	0	0	0	19	0	313	0	17
d__Bacteria	k__norank_d__Bacteria	p__Actinomycetota	c__Actinobacteria	o__Mycobacteriales	f__Corynebacteriaceae	g__Corynebacterium	s__unclassified_g__Corynebacterium	ASV118	0	0	0	0	0	0	0	0	0	0	0	0	0	0	0	387	0	0	0	0	0	0	0	0	0	0	0	0	0	0	0	0	10	0	0	6	0	0	0	0	0
d__Bacteria	k__norank_d__Bacteria	p__Bacillota	c__Negativicutes	o__Veillonellales-Selenomonadales	f__Veillonellaceae	g__Dialister	s__Veillonellaceae_bacterium_DNF00626	ASV1787	0	0	0	0	0	0	0	0	0	0	0	0	0	0	0	0	0	0	0	0	0	0	0	0	0	0	65	0	0	0	0	0	0	0	0	0	0	0	0	0	0
d__Bacteria	k__norank_d__Bacteria	p__Bacillota	c__Clostridia	o__Peptococcales	f__Peptococcaceae	g__Peptococcus	s__Peptococcus_niger	ASV137	0	0	0	0	0	0	0	0	0	0	0	0	0	0	0	0	0	0	0	0	0	0	0	0	0	0	0	0	0	0	0	0	29	13	0	0	0	0	0	0	0
d__Bacteria	k__norank_d__Bacteria	p__unclassified_k__norank_d__Bacteria	c__unclassified_k__norank_d__Bacteria	o__unclassified_k__norank_d__Bacteria	f__unclassified_k__norank_d__Bacteria	g__unclassified_k__norank_d__Bacteria	s__unclassified_k__norank_d__Bacteria	ASV256	0	0	3	0	0	0	0	0	0	0	0	0	0	0	0	0	0	0	2	0	0	0	0	0	875	0	7	0	0	0	0	0	22	0	0	0	0	0	0	0	0
d__Bacteria	k__norank_d__Bacteria	p__Pseudomonadota	c__Gammaproteobacteria	o__Enterobacterales	f__Enterobacteriaceae	g__Escherichia-Shigella	s__unclassified_g__Escherichia-Shigella	ASV565	0	0	0	0	0	0	0	0	0	0	0	0	0	0	0	0	0	0	0	0	0	0	0	0	0	0	0	0	0	0	0	0	0	0	0	0	0	0	0	0	0
d__Bacteria	k__norank_d__Bacteria	p__Bacillota	c__Bacilli	o__Lactobacillales	f__Lactobacillaceae	g__Limosilactobacillus	s__unclassified_g__Limosilactobacillus	ASV413	0	0	0	0	0	0	0	0	0	0	0	0	0	0	0	0	0	0	0	0	0	0	0	0	0	0	0	0	0	0	0	0	0	0	0	0	3	0	77	0	0
d__Bacteria	k__norank_d__Bacteria	p__Bacillota	c__Clostridia	o__Lachnospirales	f__Lachnospiraceae	g__Moryella	s__Moryella_sp._KHD1	ASV619	0	0	0	0	0	0	0	0	0	0	0	0	0	0	0	0	0	0	0	0	0	0	0	0	0	0	0	0	0	0	0	0	0	0	0	0	0	0	0	0	0
d__Bacteria	k__norank_d__Bacteria	p__Bacillota	c__Bacilli	o__Mycoplasmatales	f__Mycoplasmataceae	g__Ureaplasma	s__unclassified_g__Ureaplasma	ASV2065	0	0	0	0	0	0	0	0	0	0	0	0	0	0	0	0	0	0	0	0	0	0	0	0	0	0	0	0	0	0	0	0	0	0	0	0	0	0	0	0	0
d__Bacteria	k__norank_d__Bacteria	p__Bacteroidota	c__Bacteroidia	o__Bacteroidales	f__Prevotellaceae	g__Hoylesella	s__Prevotella_timonensis	ASV590	0	0	0	0	0	0	0	0	0	0	0	0	0	0	0	0	0	0	0	0	0	0	0	0	67	0	0	0	0	0	0	6	0	0	0	10	0	0	0	0	0
d__Bacteria	k__norank_d__Bacteria	p__Bacteroidota	c__Bacteroidia	o__unclassified_c__Bacteroidia	f__unclassified_c__Bacteroidia	g__unclassified_c__Bacteroidia	s__unclassified_c__Bacteroidia	ASV648	0	0	0	0	0	0	0	0	0	0	0	0	0	0	0	0	0	0	0	0	0	0	0	0	0	0	245	0	0	0	0	0	69	146	0	0	0	0	0	0	0
d__Bacteria	k__norank_d__Bacteria	p__Actinomycetota	c__Actinobacteria	o__Mycobacteriales	f__Corynebacteriaceae	g__Corynebacterium	s__unclassified_g__Corynebacterium	ASV3162	0	0	0	0	0	0	0	0	0	0	0	0	0	0	0	0	0	0	0	0	0	0	0	0	0	0	816	0	0	0	0	0	0	0	0	0	0	0	0	0	0
d__Bacteria	k__norank_d__Bacteria	p__Bacillota	c__Bacilli	o__Lactobacillales	f__Lactobacillaceae	g__Lactobacillus	s__unclassified_g__Lactobacillus	ASV82	44	0	0	0	43	0	0	46	76	0	0	0	0	0	0	0	0	0	0	44	0	0	0	0	0	0	0	0	0	74	0	0	0	0	0	0	0	0	0	0	0
d__Bacteria	k__norank_d__Bacteria	p__Bacteroidota	c__Bacteroidia	o__Bacteroidales	f__Porphyromonadaceae	g__Porphyromonas	s__unclassified_g__Porphyromonas	ASV3164	0	0	0	0	0	0	0	0	0	0	0	0	0	0	0	0	0	0	0	0	0	0	0	0	0	0	716	0	0	0	0	0	0	0	0	0	0	0	0	0	0
d__Bacteria	k__norank_d__Bacteria	p__Fusobacteriota	c__Fusobacteriia	o__Fusobacteriales	f__Leptotrichiaceae	g__Sneathia	s__Sneathia_amnii	ASV102	0	0	0	0	0	0	0	0	0	0	0	0	0	0	0	0	0	0	0	0	0	0	0	0	0	0	0	0	0	0	0	792	0	0	0	0	0	0	0	0	0
d__Bacteria	k__norank_d__Bacteria	p__Bacillota	c__Bacilli	o__Staphylococcales	f__Gemellaceae	g__Gemella	s__unclassified_g__Gemella	ASV3351	0	0	0	0	0	0	0	0	0	0	0	0	0	0	0	0	0	0	0	0	0	0	0	0	0	0	0	0	0	0	0	0	0	0	0	0	0	0	0	0	0
d__Bacteria	k__norank_d__Bacteria	p__Bacillota	c__Negativicutes	o__Veillonellales-Selenomonadales	f__Veillonellaceae	g__Dialister	s__Veillonellaceae_bacterium_DNF00626	ASV2420	0	0	0	0	0	0	0	0	0	0	0	0	0	0	0	0	0	0	0	0	0	0	0	0	0	0	0	0	0	0	0	472	0	0	0	0	0	236	0	0	0
d__Bacteria	k__norank_d__Bacteria	p__Bacillota	c__Clostridia	o__Peptostreptococcales-Tissierellales	f__Family_XI	g__Anaerococcus	s__unclassified_g__Anaerococcus	ASV1242	0	0	0	0	0	0	0	0	0	0	0	0	0	0	0	0	0	0	0	0	0	0	0	0	0	0	0	0	0	0	0	0	0	590	0	0	0	0	0	0	0
d__Bacteria	k__norank_d__Bacteria	p__Bacteroidota	c__Bacteroidia	o__Bacteroidales	f__Bacteroidaceae	g__Bacteroides	s__unclassified_g__Bacteroides	ASV341	0	0	0	0	0	0	0	0	0	0	0	0	0	0	0	0	0	0	0	0	0	0	0	0	0	0	0	0	0	0	0	0	0	8	0	0	0	0	0	2	0
d__Bacteria	k__norank_d__Bacteria	p__Actinomycetota	c__Actinobacteria	o__Mycobacteriales	f__Corynebacteriaceae	g__Corynebacterium	s__Corynebacterium_sp._NML98-0116	ASV117	0	0	0	0	0	0	0	0	0	0	0	0	0	0	0	0	0	0	0	0	0	0	0	0	0	0	0	0	0	0	0	0	0	0	0	0	0	0	0	0	0
d__Bacteria	k__norank_d__Bacteria	p__Bacteroidota	c__Bacteroidia	o__Bacteroidales	f__Prevotellaceae	g__Prevotella	s__Prevotella_corporis	ASV4583	0	0	0	0	0	0	0	0	0	0	0	0	0	0	0	0	0	0	0	0	0	0	0	0	0	0	0	0	0	0	0	0	690	0	0	0	0	0	0	0	0
d__Bacteria	k__norank_d__Bacteria	p__Bacillota	c__Bacilli	o__Lactobacillales	f__Lactobacillaceae	g__Lactobacillus	s__unclassified_g__Lactobacillus	ASV1702	0	0	0	0	0	0	0	0	0	0	0	0	0	0	0	0	0	0	0	0	0	0	0	0	0	0	0	0	0	0	0	0	0	0	0	0	0	0	0	0	0
d__Bacteria	k__norank_d__Bacteria	p__Bacillota	c__Negativicutes	o__Veillonellales-Selenomonadales	f__Veillonellaceae	g__Dialister	s__Dialister_propionicifaciens	ASV2464	0	0	0	0	0	0	0	0	0	0	0	0	0	0	0	0	0	0	0	0	0	0	0	0	0	0	0	0	0	0	0	0	0	0	0	46	0	0	0	0	0
d__Bacteria	k__norank_d__Bacteria	p__Bacteroidota	c__Bacteroidia	o__Bacteroidales	f__Prevotellaceae	g__Segatella	s__unclassified_g__Segatella	ASV346	0	0	0	0	0	0	0	0	0	0	0	0	0	0	0	0	0	0	0	0	0	0	0	0	0	0	0	0	0	0	0	0	0	312	0	0	0	0	0	0	0
d__Bacteria	k__norank_d__Bacteria	p__Bacteroidota	c__Bacteroidia	o__Bacteroidales	f__Bacteroidaceae	g__Bacteroides	s__unclassified_g__Bacteroides	ASV327	0	0	0	0	0	0	0	0	0	0	0	0	0	0	0	0	0	0	0	0	0	0	0	0	0	0	0	0	0	0	0	0	0	0	0	0	30	0	30	0	24
d__Bacteria	k__norank_d__Bacteria	p__Bacillota	c__Clostridia	o__Lachnospirales	f__Lachnospiraceae	g__Lachnoclostridium	s__unclassified_g__Lachnoclostridium	ASV652	0	0	0	0	0	0	0	0	0	0	0	0	0	0	0	0	0	0	0	0	0	0	0	0	0	0	0	0	0	0	0	0	6	266	0	0	0	0	93	0	0
d__Bacteria	k__norank_d__Bacteria	p__Bacteroidota	c__Bacteroidia	o__Bacteroidales	f__Rikenellaceae	g__Alistipes	s__unclassified_g__Alistipes	ASV325	0	0	0	0	0	0	0	0	0	0	0	0	0	0	0	0	0	0	0	0	0	0	0	0	0	0	0	0	0	0	0	0	0	133	0	0	4	0	22	0	0
d__Bacteria	k__norank_d__Bacteria	p__Bacillota	c__Clostridia	o__Lachnospirales	f__Lachnospiraceae	g__[Eubacterium]_eligens_group	s__unclassified_g__[Eubacterium]_eligens_group	ASV308	0	0	0	0	0	0	0	0	0	0	0	0	0	0	0	0	0	0	0	0	0	0	0	0	0	0	0	0	0	0	0	0	29	21	0	0	8	0	113	0	18
d__Bacteria	k__norank_d__Bacteria	p__Bacillota	c__Clostridia	o__Clostridia_UCG-014	f__norank_o__Clostridia_UCG-014	g__norank_o__Clostridia_UCG-014	s__unclassified_g__norank_o__Clostridia_UCG-014	ASV337	0	0	0	0	0	0	0	0	0	0	0	0	0	0	0	0	0	0	0	0	0	0	0	0	0	0	0	0	0	0	0	0	0	0	0	0	0	0	53	0	5
d__Bacteria	k__norank_d__Bacteria	p__Bacteroidota	c__Bacteroidia	o__Bacteroidales	f__Prevotellaceae	g__Prevotella	s__Prevotella_sp._S7-1-8	ASV2419	0	0	0	0	0	0	0	0	0	0	0	0	0	0	0	0	0	0	0	0	0	0	0	0	0	0	0	0	0	0	0	709	0	0	0	0	0	0	0	0	0
d__Bacteria	k__norank_d__Bacteria	p__Bacillota	c__Clostridia	o__Peptostreptococcales-Tissierellales	f__Family_XI	g__Anaerococcus	s__unclassified_g__Anaerococcus	ASV3536	0	0	0	0	0	0	0	0	0	0	0	0	0	0	0	0	0	0	0	0	0	0	0	0	730	0	0	0	0	0	0	0	0	0	0	0	0	0	0	0	0
d__Bacteria	k__norank_d__Bacteria	p__unclassified_k__norank_d__Bacteria	c__unclassified_k__norank_d__Bacteria	o__unclassified_k__norank_d__Bacteria	f__unclassified_k__norank_d__Bacteria	g__unclassified_k__norank_d__Bacteria	s__unclassified_k__norank_d__Bacteria	ASV390	0	0	0	0	0	0	0	0	0	0	0	0	0	0	0	0	0	0	0	0	0	0	0	0	732	0	32	0	0	0	0	0	0	0	0	0	0	0	0	0	0
d__Bacteria	k__norank_d__Bacteria	p__Bacillota	c__Clostridia	o__Lachnospirales	f__Lachnospiraceae	g__Butyribacter	s__unclassified_g__Butyribacter	ASV1072	0	0	0	0	0	0	0	0	0	0	0	0	0	0	0	0	0	0	0	0	0	0	0	0	0	0	0	0	0	0	0	0	5	0	0	0	0	0	5	0	0
d__Bacteria	k__norank_d__Bacteria	p__Bacillota	c__Clostridia	o__Lachnospirales	f__Lachnospiraceae	g__[Eubacterium]_ruminantium_group	s__uncultured_bacterium_g__[Eubacterium]_ruminantium_group	ASV385	0	0	0	0	0	0	0	0	0	0	0	0	0	0	0	0	0	0	0	0	0	0	0	0	0	0	0	0	0	0	0	0	0	251	0	0	2	0	30	0	1
d__Bacteria	k__norank_d__Bacteria	p__Bacillota	c__Negativicutes	o__Veillonellales-Selenomonadales	f__Veillonellaceae	g__Veillonella	s__unclassified_g__Veillonella	ASV4318	0	0	0	0	0	0	0	0	0	0	0	0	0	0	0	0	0	0	0	0	0	0	0	0	0	0	0	0	0	0	0	0	0	0	0	0	0	0	0	0	0
d__Bacteria	k__norank_d__Bacteria	p__Fusobacteriota	c__Fusobacteriia	o__Fusobacteriales	f__Fusobacteriaceae	g__Fusobacterium	s__unclassified_g__Fusobacterium	ASV2027	0	0	0	0	0	0	0	0	0	0	0	0	0	0	0	0	0	0	563	0	0	0	0	0	0	0	0	0	0	0	0	103	0	0	0	0	0	0	0	0	0
d__Bacteria	k__norank_d__Bacteria	p__Bacillota	c__Clostridia	o__Peptostreptococcales-Tissierellales	f__Family_XI	g__Peptoniphilus	s__unclassified_g__Peptoniphilus	ASV1244	0	0	0	0	0	0	0	0	0	0	0	0	0	0	0	0	0	0	0	0	0	0	0	0	0	0	66	0	0	0	0	0	0	519	0	0	0	0	0	0	0
d__Bacteria	k__norank_d__Bacteria	p__Bacteroidota	c__Bacteroidia	o__Bacteroidales	f__Prevotellaceae	g__Hoylesella	s__Prevotella_buccalis	ASV1361	0	0	0	0	0	0	0	0	0	0	0	17	0	0	0	0	0	0	0	0	0	0	0	0	0	0	0	0	19	0	0	0	0	35	0	0	0	0	0	0	0
d__Bacteria	k__norank_d__Bacteria	p__Fusobacteriota	c__Fusobacteriia	o__Fusobacteriales	f__Fusobacteriaceae	g__Fusobacterium	s__unclassified_g__Fusobacterium	ASV2366	0	0	0	0	0	0	0	0	0	0	0	0	0	0	0	0	0	0	0	0	0	0	0	0	0	0	0	0	0	0	0	0	0	0	0	0	0	0	0	0	0
d__Bacteria	k__norank_d__Bacteria	p__Bacteroidota	c__Bacteroidia	o__Bacteroidales	f__Tannerellaceae	g__Parabacteroides	s__Parabacteroides_merdae	ASV438	0	0	0	0	0	0	0	0	0	0	0	0	0	0	0	0	0	0	0	0	0	0	0	0	0	0	65	0	0	0	0	0	0	203	0	0	0	0	12	0	2
d__Bacteria	k__norank_d__Bacteria	p__Actinomycetota	c__Actinobacteria	o__Actinomycetales	f__Actinomycetaceae	g__Arcanobacterium	s__Arcanobacterium_sp._Marseille-P3248	ASV168	0	0	0	0	0	0	0	0	0	0	0	0	0	0	0	175	0	0	0	0	0	0	0	0	0	0	24	0	0	0	0	0	122	58	0	0	0	0	0	0	0
d__Bacteria	k__norank_d__Bacteria	p__Bacillota	c__Clostridia	o__Peptostreptococcales-Tissierellales	f__Family_XI	g__Peptoniphilus	s__Peptoniphilus_koenoeneniae	ASV196	0	0	0	0	0	0	0	0	0	0	0	0	0	0	0	0	0	0	2	0	260	63	0	0	0	0	6	0	0	0	0	15	0	0	0	0	0	0	0	0	0
d__Bacteria	k__norank_d__Bacteria	p__Actinomycetota	c__Actinobacteria	o__Actinomycetales	f__Actinomycetaceae	g__Varibaculum	s__unclassified_g__Varibaculum	ASV3528	0	0	0	0	0	0	0	0	0	0	0	0	0	0	0	0	0	0	0	0	0	0	0	0	0	0	0	0	0	0	0	0	58	0	0	0	0	0	0	0	0
d__Bacteria	k__norank_d__Bacteria	p__Bacteroidota	c__Bacteroidia	o__Bacteroidales	f__Prevotellaceae	g__Prevotella	s__Prevotella_colorans	ASV628	0	0	0	0	0	0	0	0	0	0	0	0	0	0	0	0	0	0	0	0	0	0	0	0	0	0	0	0	0	0	0	0	446	0	0	0	0	0	0	0	0
d__Bacteria	k__norank_d__Bacteria	p__Bacillota	c__Bacilli	o__Bacillales	f__Bacillaceae	g__Litchfieldia	s__Lactobacillus_vaginalis_g__Litchfieldia	ASV2020	0	0	0	0	0	93	0	0	0	0	0	0	0	0	0	0	0	0	0	0	0	0	0	0	0	0	0	0	0	0	0	0	0	0	0	0	0	0	0	0	134
d__Bacteria	k__norank_d__Bacteria	p__Bacteroidota	c__Bacteroidia	o__Bacteroidales	f__Bacteroidaceae	g__Bacteroides	s__unclassified_g__Bacteroides	ASV649	0	0	0	0	0	0	0	0	0	0	0	0	0	0	0	0	0	0	0	0	0	0	0	0	0	0	0	0	0	0	0	0	74	0	0	0	0	0	31	0	0
d__Bacteria	k__norank_d__Bacteria	p__Bacillota	c__Clostridia	o__Lachnospirales	f__Lachnospiraceae	g__Dorea	s__unclassified_g__Dorea	ASV1248	0	0	0	0	0	0	0	0	0	0	0	0	0	0	0	0	0	0	0	0	0	0	0	0	0	0	0	0	0	0	0	0	0	439	0	0	1	0	45	0	0
d__Bacteria	k__norank_d__Bacteria	p__Bacteroidota	c__Bacteroidia	o__Bacteroidales	f__Muribaculaceae	g__norank_f__Muribaculaceae	s__uncultured_bacterium_f__Muribaculaceae	ASV315	0	0	0	0	0	0	0	0	0	0	0	0	0	0	0	0	0	0	0	0	0	0	0	0	0	0	0	0	0	0	0	0	0	0	0	0	3	0	11	0	0
d__Bacteria	k__norank_d__Bacteria	p__Bacteroidota	c__Bacteroidia	o__Bacteroidales	f__Prevotellaceae	g__Hoylesella	s__Prevotella_buccalis	ASV3603	0	0	0	0	0	0	0	0	0	0	0	0	0	0	0	0	0	0	0	0	0	0	0	0	0	0	0	0	0	0	0	0	0	0	0	0	0	0	0	0	0
d__Bacteria	k__norank_d__Bacteria	p__Bacillota	c__Negativicutes	o__Acidaminococcales	f__Acidaminococcaceae	g__Phascolarctobacterium	s__Phascolarctobacterium_sp._canine_oral_taxon_149	ASV1243	0	0	0	0	0	0	0	0	0	0	0	0	0	0	0	0	0	0	0	0	0	0	0	0	0	0	0	0	0	0	0	0	0	556	0	0	0	0	0	0	0
d__Bacteria	k__norank_d__Bacteria	p__Actinomycetota	c__Actinobacteria	o__Actinomycetales	f__Actinomycetaceae	g__Actinotignum	s__unclassified_g__Actinotignum	ASV3000	0	0	0	0	0	0	0	0	0	0	0	1	0	0	0	940	0	0	0	0	0	0	0	0	0	0	0	0	0	0	0	0	0	0	0	0	0	0	0	0	0
d__Bacteria	k__norank_d__Bacteria	p__Bacillota	c__Clostridia	o__Lachnospirales	f__Lachnospiraceae	g__Lachnospiraceae_ND3007_group	s__unclassified_g__Lachnospiraceae_ND3007_group	ASV377	0	0	0	0	0	0	0	0	0	0	0	0	0	0	0	0	0	0	0	0	0	0	0	0	0	0	0	0	0	0	0	0	0	53	0	0	0	0	131	0	3
d__Bacteria	k__norank_d__Bacteria	p__Bacillota	c__Clostridia	o__Lachnospirales	f__Lachnospiraceae	g__Lachnospira	s__uncultured_bacterium_g__Lachnospira	ASV45	0	0	0	0	0	0	0	0	0	0	0	0	0	0	0	0	0	0	0	0	0	0	0	0	0	0	0	0	0	0	0	0	38	168	0	0	8	0	104	0	17
d__Bacteria	k__norank_d__Bacteria	p__Bacillota	c__Bacilli	o__Lactobacillales	f__Lactobacillaceae	g__Lactobacillus	s__unclassified_g__Lactobacillus	ASV576	0	0	0	0	0	0	0	0	0	0	0	0	0	156	0	0	0	0	0	0	0	0	0	0	0	0	0	0	0	0	0	0	0	0	0	0	0	0	0	0	0
d__Bacteria	k__norank_d__Bacteria	p__Bacillota	c__Clostridia	o__Peptostreptococcales-Tissierellales	f__Family_XI	g__Finegoldia	s__unclassified_g__Finegoldia	ASV3072	0	0	0	0	0	0	0	0	0	0	0	0	0	0	0	0	0	0	0	0	0	0	0	0	0	0	0	0	0	0	0	0	0	0	0	449	0	0	0	0	0
d__Bacteria	k__norank_d__Bacteria	p__Deferribacterota	c__Deferribacteres	o__Deferribacterales	f__Deferribacteraceae	g__Mucispirillum	s__Mucispirillum_schaedleri	ASV336	0	0	0	0	0	0	0	0	0	0	0	0	0	0	0	0	0	0	0	0	0	0	0	0	0	0	0	0	0	0	0	0	0	0	0	0	0	0	0	0	0
d__Bacteria	k__norank_d__Bacteria	p__Bacillota	c__Bacilli	o__Lactobacillales	f__Lactobacillaceae	g__Lactobacillus	s__unclassified_g__Lactobacillus	ASV3340	163	0	0	0	0	0	0	0	0	0	0	0	0	0	0	0	0	0	0	0	0	0	0	0	0	0	0	0	0	0	0	0	0	0	0	0	0	0	0	0	0
d__Bacteria	k__norank_d__Bacteria	p__Bacillota	c__Clostridia	o__Peptostreptococcales-Tissierellales	f__Family_XI	g__Anaerococcus	s__unclassified_g__Anaerococcus	ASV169	0	0	0	0	0	0	0	0	0	0	0	0	0	0	7	56	0	0	0	0	0	0	0	0	0	0	0	0	0	1	0	0	240	0	0	0	0	0	0	0	0
d__Bacteria	k__norank_d__Bacteria	p__Actinomycetota	c__Actinobacteria	o__Actinomycetales	f__Actinomycetaceae	g__Varibaculum	s__unclassified_g__Varibaculum	ASV138	0	0	0	0	0	0	0	0	0	0	0	0	0	0	0	0	0	0	0	0	0	0	0	0	0	0	0	0	0	0	0	0	0	0	0	0	0	0	0	0	0
d__Bacteria	k__norank_d__Bacteria	p__Bacteroidota	c__Bacteroidia	o__Bacteroidales	f__Porphyromonadaceae	g__Porphyromonas	s__Porphyromonas_somerae	ASV139	0	0	0	0	0	0	0	0	0	0	0	0	0	0	0	0	0	0	0	0	0	0	0	0	0	0	0	0	0	0	0	0	0	0	0	0	0	0	0	0	0
d__Bacteria	k__norank_d__Bacteria	p__Bacillota	c__Clostridia	o__Peptostreptococcales-Tissierellales	f__Family_XI	g__Peptoniphilus	s__unclassified_g__Peptoniphilus	ASV140	0	0	0	0	0	0	0	0	0	0	0	0	0	0	0	0	0	0	0	0	0	0	0	0	0	0	0	0	0	0	0	0	0	0	0	0	0	0	0	0	0
d__Bacteria	k__norank_d__Bacteria	p__Bacillota	c__Clostridia	o__Peptostreptococcales-Tissierellales	f__Family_XI	g__Anaerococcus	s__unclassified_g__Anaerococcus	ASV1247	0	0	0	0	0	0	0	0	0	0	0	0	0	0	0	0	0	0	0	0	0	0	0	0	0	0	0	0	0	0	0	0	23	457	0	0	0	0	0	0	0
d__Bacteria	k__norank_d__Bacteria	p__Actinomycetota	c__Actinobacteria	o__Mycobacteriales	f__Corynebacteriaceae	g__Corynebacterium	s__unclassified_g__Corynebacterium	ASV194	0	0	0	0	0	0	0	0	0	0	0	0	0	0	0	0	0	0	0	0	0	0	0	0	0	0	538	0	0	0	0	0	60	0	0	0	0	0	0	0	0
d__Bacteria	k__norank_d__Bacteria	p__Pseudomonadota	c__Gammaproteobacteria	o__Pseudomonadales	f__Moraxellaceae	g__Acinetobacter	s__unclassified_g__Acinetobacter	ASV2968	0	0	0	0	0	0	0	0	0	0	0	0	0	0	0	0	0	0	0	0	0	0	0	0	0	0	0	0	0	0	0	0	348	0	0	23	0	0	19	0	0
d__Bacteria	k__norank_d__Bacteria	p__Bacillota	c__Clostridia	o__Oscillospirales	f__Oscillospiraceae	g__Fastidiosipila	s__Clostridiales_bacterium_KA00274	ASV1986	0	0	0	0	0	0	0	0	0	0	0	0	0	0	0	0	0	0	0	0	0	0	0	0	0	0	0	0	0	0	0	0	251	0	0	0	0	0	0	14	0
d__Bacteria	k__norank_d__Bacteria	p__Bacteroidota	c__Bacteroidia	o__Bacteroidales	f__Prevotellaceae	g__Segatella	s__unclassified_g__Segatella	ASV1246	0	0	0	0	0	0	0	0	0	0	0	0	0	0	0	0	0	0	0	0	0	0	0	0	0	0	0	0	0	0	0	0	0	448	0	0	0	0	0	0	0
d__Bacteria	k__norank_d__Bacteria	p__Actinomycetota	c__Actinobacteria	o__Actinomycetales	f__Actinomycetaceae	g__Arcanobacterium	s__Arcanobacterium_sp._S3PF19	ASV599	0	0	0	0	0	0	0	0	0	0	0	0	0	0	0	0	0	0	0	0	0	411	0	0	0	0	0	0	0	0	0	26	0	0	34	0	0	0	0	0	0
d__Bacteria	k__norank_d__Bacteria	p__Bacillota	c__Negativicutes	o__Veillonellales-Selenomonadales	f__Veillonellaceae	g__Dialister	s__Dialister_propionicifaciens	ASV621	0	0	0	0	0	0	0	0	0	0	0	0	0	0	0	0	0	0	0	0	0	0	0	0	0	0	0	0	0	0	0	0	0	0	0	0	0	0	0	0	0
d__Bacteria	k__norank_d__Bacteria	p__Bacillota	c__Negativicutes	o__Veillonellales-Selenomonadales	f__Veillonellaceae	g__Dialister	s__Dialister_micraerophilus	ASV600	0	0	0	0	0	0	0	0	0	0	0	0	0	0	0	0	0	0	0	0	256	0	0	0	0	0	0	0	0	0	0	0	0	0	0	0	0	0	0	0	0
d__Bacteria	k__norank_d__Bacteria	p__Bacillota	c__Bacilli	o__Lactobacillales	f__Lactobacillaceae	g__Ligilactobacillus	s__unclassified_g__Ligilactobacillus	ASV3729	0	0	0	0	0	0	0	0	0	0	0	0	0	0	0	0	0	0	0	0	0	0	0	0	0	0	0	0	0	0	0	0	0	0	0	0	0	0	0	0	0
d__Bacteria	k__norank_d__Bacteria	p__Bacteroidota	c__Bacteroidia	o__Bacteroidales	f__Porphyromonadaceae	g__Porphyromonas	s__unclassified_g__Porphyromonas	ASV2246	0	0	0	0	0	0	0	0	0	0	0	0	0	0	0	0	0	0	0	0	0	0	0	0	0	0	573	0	0	0	0	0	0	0	0	0	0	0	0	0	0
d__Bacteria	k__norank_d__Bacteria	p__Bacillota	c__Clostridia	o__Lachnospirales	f__Lachnospiraceae	g__Blautia	s__unclassified_g__Blautia	ASV398	0	0	0	0	0	0	0	0	0	0	0	0	0	0	0	230	0	0	0	0	0	0	0	0	0	0	59	0	0	0	0	0	0	23	0	0	7	0	57	0	0
d__Bacteria	k__norank_d__Bacteria	p__Bacillota	c__Clostridia	o__Peptostreptococcales-Tissierellales	f__Family_XI	g__Peptoniphilus	s__Peptoniphilus_sp._oral_taxon_375	ASV3073	0	0	0	0	0	0	0	0	0	0	0	0	0	0	0	0	0	0	0	0	0	0	0	0	0	0	0	0	0	0	0	0	0	0	0	426	0	0	0	0	0
d__Bacteria	k__norank_d__Bacteria	p__Bacillota	c__Bacilli	o__Lactobacillales	f__Lactobacillaceae	g__Ligilactobacillus	s__unclassified_g__Ligilactobacillus	ASV450	0	0	23	0	0	0	0	0	0	0	0	0	0	0	0	0	0	0	0	0	0	0	0	0	0	0	7	0	0	0	0	0	115	0	0	0	0	0	11	0	0
d__Bacteria	k__norank_d__Bacteria	p__Bacillota	c__Clostridia	o__Lachnospirales	f__Lachnospiraceae	g__[Eubacterium]_eligens_group	s__unclassified_g__[Eubacterium]_eligens_group	ASV668	0	0	0	0	0	0	0	0	0	0	0	0	0	0	0	265	0	0	0	0	0	0	0	0	0	0	0	0	0	0	0	0	0	0	0	0	0	0	48	0	0
d__Bacteria	k__norank_d__Bacteria	p__Bacillota	c__Clostridia	o__Lachnospirales	f__Lachnospiraceae	g__Enterocloster	s__uncultured_bacterium_g__Enterocloster	ASV660	0	0	0	0	0	0	0	0	0	0	0	0	0	0	0	0	0	0	0	0	0	0	0	0	0	0	0	0	0	0	0	0	0	0	0	0	2	0	153	0	15
d__Bacteria	k__norank_d__Bacteria	p__Bacillota	c__Negativicutes	o__Veillonellales-Selenomonadales	f__Veillonellaceae	g__Dialister	s__Dialister_propionicifaciens	ASV3169	0	0	0	0	0	0	0	0	0	0	0	0	0	0	0	0	0	0	0	0	0	0	0	0	0	0	358	0	0	0	0	0	0	0	0	0	0	0	0	0	0
d__Bacteria	k__norank_d__Bacteria	p__Bacillota	c__Clostridia	o__Peptostreptococcales-Tissierellales	f__Family_XI	g__Fenollaria	s__uncultured_bacterium_g__Fenollaria	ASV1286	0	0	0	0	0	0	0	0	0	0	0	0	0	0	0	0	0	0	0	0	0	0	0	0	52	0	0	0	0	0	0	0	234	133	0	0	0	0	0	0	0
d__Bacteria	k__norank_d__Bacteria	p__Bacteroidota	c__Bacteroidia	o__Bacteroidales	f__Porphyromonadaceae	g__Porphyromonas	s__Porphyromonas_uenonis	ASV3218	0	0	0	0	0	0	0	0	0	0	0	0	0	0	0	0	0	0	0	0	0	0	0	0	0	0	51	0	0	0	0	0	0	0	0	0	0	0	0	0	0
d__Bacteria	k__norank_d__Bacteria	p__Bacillota	c__Clostridia	o__Lachnospirales	f__Lachnospiraceae	g__Lachnospiraceae_NK4A136_group	s__unclassified_g__Lachnospiraceae_NK4A136_group	ASV344	0	0	0	0	0	0	0	0	0	0	0	0	0	0	0	0	0	0	0	0	0	0	0	0	0	0	0	0	0	0	0	0	13	0	0	0	2	0	85	0	0
d__Bacteria	k__norank_d__Bacteria	p__Bacillota	c__Negativicutes	o__Veillonellales-Selenomonadales	f__Veillonellaceae	g__Veillonella	s__Veillonella_montpellierensis	ASV1755	0	0	0	0	0	0	0	0	0	0	0	0	0	0	0	0	0	0	0	0	0	0	0	0	0	0	0	0	0	0	0	0	0	0	0	0	0	0	0	0	0
d__Bacteria	k__norank_d__Bacteria	p__Actinomycetota	c__Actinobacteria	o__Actinomycetales	f__Actinomycetaceae	g__Schaalia	s__Schaalia_radingae	ASV180	0	0	0	0	0	0	0	0	0	0	0	0	0	0	0	0	0	0	0	0	0	0	0	0	0	0	13	0	0	0	0	0	0	0	0	316	0	0	0	0	0
d__Bacteria	k__norank_d__Bacteria	p__Bacteroidota	c__Bacteroidia	o__Bacteroidales	f__Tannerellaceae	g__Parabacteroides	s__unclassified_g__Parabacteroides	ASV640	0	0	0	0	0	0	0	0	0	0	0	0	0	0	0	0	0	0	0	0	0	0	0	0	0	0	0	0	0	0	0	0	0	0	0	0	0	0	20	0	0
d__Bacteria	k__norank_d__Bacteria	p__Actinomycetota	c__Coriobacteriia	o__Coriobacteriales	f__Atopobiaceae	g__Fannyhessea	s__unclassified_g__Fannyhessea	ASV3074	0	0	0	0	0	0	0	0	0	0	0	0	0	0	0	0	0	0	0	0	0	0	0	0	0	0	0	0	0	0	0	0	0	0	0	422	0	0	0	0	0
d__Bacteria	k__norank_d__Bacteria	p__Bacillota	c__Clostridia	o__Oscillospirales	f__Ruminococcaceae	g__Ruminococcus	s__Ruminococcus_callidus	ASV506	0	0	0	0	0	0	0	0	0	0	0	0	0	0	0	0	0	0	0	0	0	0	0	0	0	0	0	0	0	0	0	0	0	285	0	0	0	0	0	0	5
d__Bacteria	k__norank_d__Bacteria	p__Bacteroidota	c__Bacteroidia	o__Bacteroidales	f__Porphyromonadaceae	g__Porphyromonas	s__Porphyromonas_sp._2007b	ASV4239	0	0	0	0	0	0	0	0	0	0	0	0	0	0	0	0	0	0	0	0	0	0	0	0	0	0	0	0	0	0	0	0	0	0	0	0	0	0	0	0	0
d__Bacteria	k__norank_d__Bacteria	p__Bacillota	c__Clostridia	o__Peptostreptococcales-Tissierellales	f__Family_XI	g__Peptoniphilus	s__unclassified_g__Peptoniphilus	ASV4248	0	0	0	0	0	0	0	0	0	0	0	0	0	0	0	0	0	0	0	0	0	0	0	0	0	0	0	0	0	0	0	0	296	0	0	0	0	0	0	0	0
d__Bacteria	k__norank_d__Bacteria	p__Actinomycetota	c__Actinobacteria	o__Actinomycetales	f__Actinomycetaceae	g__Gleimia	s__Gleimia_europaea	ASV1694	0	0	0	0	0	0	0	0	0	0	0	0	0	0	28	0	0	0	0	0	0	0	0	0	0	0	99	0	0	0	0	0	0	1	0	0	0	0	0	0	0
d__Bacteria	k__norank_d__Bacteria	p__Bacillota	c__Clostridia	o__Peptostreptococcales-Tissierellales	f__Peptostreptococcaceae	g__Romboutsia	s__unclassified_g__Romboutsia	ASV353	0	0	10	0	0	0	0	0	0	0	0	0	0	0	0	0	0	0	0	0	0	0	0	0	0	0	0	0	0	0	0	0	169	92	0	0	0	0	36	0	0
d__Bacteria	k__norank_d__Bacteria	p__Bacillota	c__Bacilli	o__Lactobacillales	f__Lactobacillaceae	g__Lactobacillus	s__unclassified_g__Lactobacillus	ASV3597	161	0	0	0	0	0	0	0	0	0	0	0	0	0	0	0	0	0	0	125	0	0	0	0	0	0	0	0	0	0	0	0	0	0	0	0	0	0	0	0	0
d__Bacteria	k__norank_d__Bacteria	p__Bacillota	c__Clostridia	o__Lachnospirales	f__Lachnospiraceae	g__unclassified_f__Lachnospiraceae	s__unclassified_f__Lachnospiraceae	ASV594	0	0	0	0	0	0	0	0	0	0	0	0	0	0	0	0	0	0	93	0	0	0	0	0	0	0	0	0	0	0	0	0	0	0	0	0	0	0	0	0	0
d__Bacteria	k__norank_d__Bacteria	p__Actinomycetota	c__Actinobacteria	o__Bifidobacteriales	f__Bifidobacteriaceae	g__Gardnerella	s__unclassified_g__Gardnerella	ASV2123	0	0	0	0	0	0	0	0	0	0	0	0	0	0	0	0	0	0	0	0	0	0	0	0	0	0	0	0	0	0	0	0	0	0	0	0	0	0	0	0	0
d__Bacteria	k__norank_d__Bacteria	p__Bacteroidota	c__Bacteroidia	o__Bacteroidales	f__Prevotellaceae	g__Segatella	s__unclassified_g__Segatella	ASV218	0	0	0	0	0	0	0	0	0	0	0	0	0	0	0	0	0	0	0	0	0	0	0	0	0	0	0	0	0	0	0	0	58	103	0	0	0	0	33	1	5
d__Bacteria	k__norank_d__Bacteria	p__Bacteroidota	c__Bacteroidia	o__Bacteroidales	f__Prevotellaceae	g__Prevotella	s__Prevotella_amnii	ASV4831	0	0	0	0	0	0	0	0	0	0	0	0	0	0	0	0	0	0	0	0	0	0	0	0	0	0	0	0	0	0	0	0	0	0	0	0	0	452	0	0	0
d__Bacteria	k__norank_d__Bacteria	p__Bacillota	c__Clostridia	o__Lachnospirales	f__Lachnospiraceae	g__Blautia	s__unclassified_g__Blautia	ASV481	0	0	0	0	0	0	0	0	0	0	0	0	0	0	0	0	0	0	0	0	0	0	0	0	0	0	0	0	0	0	0	0	0	180	0	0	0	0	95	0	0
d__Bacteria	k__norank_d__Bacteria	p__Actinomycetota	c__Actinobacteria	o__Mycobacteriales	f__Corynebacteriaceae	g__Corynebacterium	s__Corynebacterium_atypicum	ASV3001	0	0	0	0	0	0	0	0	0	0	0	0	0	0	0	801	0	0	0	0	0	0	0	0	0	0	0	0	0	0	0	0	0	0	0	0	0	0	0	0	0
d__Bacteria	k__norank_d__Bacteria	p__Bacillota	c__Clostridia	o__Lachnospirales	f__Lachnospiraceae	g__Roseburia	s__unclassified_g__Roseburia	ASV3614	0	0	0	0	0	0	0	0	0	0	0	0	0	0	0	0	0	0	0	0	0	0	0	0	0	0	0	0	0	0	0	0	0	0	0	0	0	0	0	0	0
d__Bacteria	k__norank_d__Bacteria	p__Bacillota	c__Bacilli	o__Lactobacillales	f__Lactobacillaceae	g__Lactobacillus	s__unclassified_g__Lactobacillus	ASV1703	0	0	0	0	0	0	0	0	0	0	0	0	0	0	0	0	0	0	0	0	0	0	0	0	0	0	0	0	0	0	0	0	0	0	0	0	0	0	0	0	0
d__Bacteria	k__norank_d__Bacteria	p__Bacillota	c__Bacilli	o__Lactobacillales	f__Streptococcaceae	g__Streptococcus	s__unclassified_g__Streptococcus	ASV743	0	0	0	0	0	0	0	0	0	0	0	0	0	0	0	0	0	0	0	0	0	0	0	0	0	0	0	0	0	0	0	0	0	0	0	0	3	0	165	1	3
d__Bacteria	k__norank_d__Bacteria	p__Actinomycetota	c__Actinobacteria	o__Mycobacteriales	f__Corynebacteriaceae	g__Corynebacterium	s__unclassified_g__Corynebacterium	ASV3165	0	0	0	0	0	0	0	0	0	0	0	0	0	0	0	0	0	0	0	0	0	0	0	0	0	0	572	0	0	0	0	0	0	0	0	0	0	0	0	0	0
d__Bacteria	k__norank_d__Bacteria	p__Pseudomonadota	c__Alphaproteobacteria	o__Rickettsiales	f__Mitochondria	g__norank_f__Mitochondria	s__uncultured_bacterium_f__Mitochondria	ASV96	0	0	0	0	0	0	0	0	0	0	7	0	1	0	0	18	0	0	0	0	0	0	0	0	38	0	5	0	0	0	0	0	9	5	0	3	0	0	0	0	0
d__Bacteria	k__norank_d__Bacteria	p__Pseudomonadota	c__Gammaproteobacteria	o__Burkholderiales	f__Neisseriaceae	g__norank_f__Neisseriaceae	s__uncultured_bacterium_f__Neisseriaceae	ASV1487	0	0	0	0	0	0	0	0	0	0	0	0	0	0	3	0	0	0	0	0	0	0	0	0	0	0	499	0	0	0	0	0	0	15	0	0	0	0	0	0	0
d__Bacteria	k__norank_d__Bacteria	p__Pseudomonadota	c__Gammaproteobacteria	o__Pseudomonadales	f__Moraxellaceae	g__Acinetobacter	s__unclassified_g__Acinetobacter	ASV92	0	0	0	0	0	0	0	0	0	0	0	0	0	0	0	0	0	0	0	0	0	0	0	0	0	0	0	0	0	0	0	0	165	0	0	0	0	0	0	0	0
d__Bacteria	k__norank_d__Bacteria	p__Bacillota	c__Clostridia	o__Lachnospirales	f__Lachnospiraceae	g__[Eubacterium]_ventriosum_group	s__unclassified_g__[Eubacterium]_ventriosum_group	ASV427	0	0	0	0	0	0	0	0	0	0	0	0	0	0	0	0	0	0	0	0	0	0	0	0	0	0	0	0	0	0	0	0	0	46	0	0	3	0	38	0	0
d__Bacteria	k__norank_d__Bacteria	p__Bacillota	c__Clostridia	o__Peptostreptococcales-Tissierellales	f__Family_XI	g__Tissierella	s__unclassified_g__Tissierella	ASV1784	0	0	0	0	0	0	0	0	0	0	0	0	0	0	0	0	0	0	0	0	0	0	0	0	0	0	0	0	0	0	0	0	0	0	0	0	0	0	0	0	0
d__Bacteria	k__norank_d__Bacteria	p__Bacteroidota	c__Bacteroidia	o__Bacteroidales	f__Bacteroidaceae	g__Bacteroides	s__unclassified_g__Bacteroides	ASV635	0	0	0	0	0	0	0	0	0	0	0	0	0	0	0	0	0	0	0	0	0	0	0	0	0	0	0	0	0	0	0	0	0	0	0	0	8	0	18	0	45
d__Bacteria	k__norank_d__Bacteria	p__Bacillota	c__Clostridia	o__Lachnospirales	f__Lachnospiraceae	g__[Ruminococcus]_gnavus_group	s__unclassified_g__[Ruminococcus]_gnavus_group	ASV374	0	0	0	0	0	0	0	0	0	0	0	0	0	0	0	0	0	0	0	0	0	0	0	0	0	0	0	0	0	0	0	0	0	0	0	0	8	2	133	0	6
d__Bacteria	k__norank_d__Bacteria	p__Bacteroidota	c__Bacteroidia	o__Bacteroidales	f__Bacteroidaceae	g__Bacteroides	s__Bacteroides_uniformis	ASV4102	0	0	3	0	0	0	0	0	0	0	0	0	0	0	0	0	0	0	0	0	0	0	0	0	0	0	0	0	0	0	0	0	0	0	0	0	0	0	0	0	0
d__Bacteria	k__norank_d__Bacteria	p__Synergistota	c__Synergistia	o__Synergistales	f__Synergistaceae	g__Jonquetella	s__Jonquetella_anthropi	ASV3166	0	0	0	0	0	0	0	0	0	0	0	0	0	0	0	0	0	0	0	0	0	0	0	0	0	0	526	0	0	0	0	0	0	0	0	0	0	0	0	0	0
d__Bacteria	k__norank_d__Bacteria	p__Bacillota	c__Clostridia	o__Peptostreptococcales-Tissierellales	f__Family_XI	g__Anaerococcus	s__unclassified_g__Anaerococcus	ASV3905	0	0	0	0	0	0	0	0	0	0	0	0	0	0	0	0	0	0	0	0	0	0	0	0	0	0	0	0	0	0	0	0	0	0	0	0	0	0	0	0	0
d__Bacteria	k__norank_d__Bacteria	p__Pseudomonadota	c__Gammaproteobacteria	o__Burkholderiales	f__Sutterellaceae	g__unclassified_f__Sutterellaceae	s__unclassified_f__Sutterellaceae	ASV313	0	0	0	0	0	0	0	0	0	0	0	0	0	0	0	0	0	0	0	0	0	0	0	0	0	0	0	0	0	0	0	0	0	0	0	0	1	0	142	0	7
d__Bacteria	k__norank_d__Bacteria	p__Actinomycetota	c__Actinobacteria	o__Bifidobacteriales	f__Bifidobacteriaceae	g__Gardnerella	s__unclassified_g__Gardnerella	ASV2124	0	0	0	0	0	0	0	0	0	0	0	0	0	0	0	0	0	0	0	0	0	0	0	0	0	0	0	0	0	0	0	0	0	0	0	0	0	0	0	0	0
d__Bacteria	k__norank_d__Bacteria	p__Bacillota	c__Clostridia	o__Peptostreptococcales-Tissierellales	f__Anaerovoracaceae	g__S5-A14a	s__unclassified_g__S5-A14a	ASV1273	0	0	0	0	0	0	0	0	0	0	0	0	0	0	0	0	0	0	0	0	0	0	0	0	0	0	0	0	0	0	0	0	18	163	0	0	0	0	0	0	0
d__Bacteria	k__norank_d__Bacteria	p__Bacillota	c__Clostridia	o__Oscillospirales	f__[Eubacterium]_coprostanoligenes_group	g__norank_f__[Eubacterium]_coprostanoligenes_group	s__unclassified_g__norank_f__[Eubacterium]_coprostanoligenes_group	ASV342	0	0	0	0	0	0	0	0	0	0	0	0	0	0	0	0	0	0	0	0	0	0	0	0	0	0	0	0	0	0	0	0	0	205	0	0	5	0	18	0	1
d__Bacteria	k__norank_d__Bacteria	p__Bacillota	c__Bacilli	o__Lactobacillales	f__Aerococcaceae	g__Facklamia	s__Facklamia_hominis_CCUG_36813	ASV2462	0	0	0	0	0	0	0	0	0	0	0	0	0	0	0	0	0	0	0	0	0	0	0	0	0	0	0	0	0	0	0	0	0	0	0	0	0	0	0	0	0
d__Bacteria	k__norank_d__Bacteria	p__Pseudomonadota	c__Gammaproteobacteria	o__Pseudomonadales	f__Moraxellaceae	g__Acinetobacter	s__unclassified_g__Acinetobacter	ASV90	0	0	0	0	0	0	0	0	0	0	0	0	0	0	0	0	0	0	0	0	0	0	0	0	0	0	0	0	0	0	0	0	149	16	0	0	0	0	0	0	0
d__Bacteria	k__norank_d__Bacteria	p__Cyanobacteriota	c__Cyanobacteriia	o__Chloroplast	f__norank_o__Chloroplast	g__norank_o__Chloroplast	s__unclassified_g__norank_o__Chloroplast	ASV3806	0	0	0	0	0	0	0	0	0	0	0	0	0	0	0	0	0	0	0	0	0	0	0	0	534	0	0	0	0	0	0	0	0	0	0	0	0	0	0	0	0
d__Bacteria	k__norank_d__Bacteria	p__Actinomycetota	c__Actinobacteria	o__Propionibacteriales	f__Propionibacteriaceae	g__Cutibacterium	s__unclassified_g__Cutibacterium	ASV110	0	0	0	0	0	0	0	0	0	0	8	0	0	0	3	181	2	0	0	0	0	0	0	0	0	0	0	0	0	0	0	0	0	0	0	73	0	0	0	0	0
d__Bacteria	k__norank_d__Bacteria	p__Actinomycetota	c__Actinobacteria	o__Mycobacteriales	f__Corynebacteriaceae	g__Corynebacterium	s__Corynebacterium_sp._NML98-0116	ASV1782	0	0	0	0	0	0	0	0	0	0	0	0	0	0	0	0	0	0	0	0	0	0	0	0	0	0	0	0	0	0	0	0	0	0	0	0	0	0	0	0	0
d__Bacteria	k__norank_d__Bacteria	p__Bacteroidota	c__Bacteroidia	o__Bacteroidales	f__Porphyromonadaceae	g__Porphyromonas	s__unclassified_g__Porphyromonas	ASV4584	0	0	0	0	0	0	0	0	0	0	0	0	0	0	0	0	0	0	0	0	0	0	0	0	0	0	0	0	0	0	0	0	405	0	0	0	0	0	0	0	0
d__Bacteria	k__norank_d__Bacteria	p__Bacillota	c__Clostridia	o__Lachnospirales	f__Lachnospiraceae	g__unclassified_f__Lachnospiraceae	s__unclassified_f__Lachnospiraceae	ASV334	0	0	0	0	0	0	0	0	0	0	0	0	0	0	0	0	0	0	0	0	0	0	0	0	0	0	0	0	0	0	0	0	0	105	0	0	4	0	37	0	0
d__Bacteria	k__norank_d__Bacteria	p__Bacillota	c__Bacilli	o__Mycoplasmatales	f__Mycoplasmataceae	g__Mycoplasmopsis	s__Mycoplasma_spermatophilum	ASV624	0	0	0	0	0	0	0	0	0	0	0	0	0	0	0	0	0	0	0	0	0	0	0	0	0	0	0	0	0	0	0	0	224	0	0	0	0	0	0	0	0
d__Bacteria	k__norank_d__Bacteria	p__Bacillota	c__Clostridia	o__Peptostreptococcales-Tissierellales	f__Peptostreptococcaceae	g__Peptoclostridium	s__uncultured_bacterium_g__Peptoclostridium	ASV1251	0	0	0	0	0	0	0	0	0	0	0	0	0	0	0	0	0	0	0	0	0	0	0	0	0	0	0	0	0	0	0	0	0	339	0	0	0	0	0	0	0
d__Bacteria	k__norank_d__Bacteria	p__Bacillota	c__Clostridia	o__Lachnospirales	f__Lachnospiraceae	g__[Eubacterium]_eligens_group	s__unclassified_g__[Eubacterium]_eligens_group	ASV634	0	0	0	0	0	0	0	0	0	0	0	0	0	0	0	0	0	0	0	0	0	0	0	0	0	0	0	0	0	0	0	0	0	0	0	0	0	0	33	1	0
d__Bacteria	k__norank_d__Bacteria	p__Bacillota	c__Negativicutes	o__Veillonellales-Selenomonadales	f__Veillonellaceae	g__Megasphaera	s__unidentified_g__Megasphaera	ASV593	0	0	0	0	0	0	0	0	0	0	0	0	0	0	0	0	0	0	0	0	0	0	0	0	0	0	0	0	0	0	0	0	0	0	0	0	0	0	0	0	0
d__Bacteria	k__norank_d__Bacteria	p__Bacillota	c__Negativicutes	o__Veillonellales-Selenomonadales	f__Veillonellaceae	g__Dialister	s__Dialister_propionicifaciens	ASV173	0	0	0	0	0	0	0	0	0	0	0	101	0	0	0	352	0	0	0	0	0	0	0	0	0	0	0	0	0	0	0	0	0	0	0	0	0	0	0	0	0
d__Bacteria	k__norank_d__Bacteria	p__Bacteroidota	c__Bacteroidia	o__Bacteroidales	f__Prevotellaceae	g__Prevotella	s__unclassified_g__Prevotella	ASV2125	0	0	0	0	0	0	0	0	0	0	0	0	0	0	0	0	0	0	0	0	0	0	0	0	0	0	0	0	0	0	0	0	0	0	0	0	0	0	0	0	0
d__Bacteria	k__norank_d__Bacteria	p__Bacillota	c__Negativicutes	o__Veillonellales-Selenomonadales	f__Veillonellaceae	g__Dialister	s__Dialister_propionicifaciens	ASV4240	0	0	0	0	0	0	0	0	0	0	0	0	0	0	0	0	0	0	0	0	0	0	0	0	0	0	0	0	0	0	0	0	0	0	0	0	0	0	0	0	0
d__Bacteria	k__norank_d__Bacteria	p__Bacillota	c__Clostridia	o__Oscillospirales	f__Oscillospiraceae	g__UCG-002	s__uncultured_organism_g__UCG-002	ASV386	0	0	0	0	0	0	0	0	0	0	0	0	0	0	0	0	0	0	0	0	0	0	0	0	0	0	0	0	0	0	0	0	0	54	0	0	0	0	23	0	0
d__Bacteria	k__norank_d__Bacteria	p__Pseudomonadota	c__Gammaproteobacteria	o__Burkholderiales	f__Oxalobacteraceae	g__Massilia	s__unclassified_g__Massilia	ASV95	0	0	0	0	0	0	0	0	0	0	0	0	0	0	0	0	0	0	0	0	0	0	0	0	0	0	0	0	0	0	0	0	0	37	0	0	0	0	0	0	0
d__Bacteria	k__norank_d__Bacteria	p__Bacteroidota	c__Bacteroidia	o__Bacteroidales	f__Muribaculaceae	g__norank_f__Muribaculaceae	s__Porphyromonadaceae_bacterium_C941	ASV159	0	0	0	0	0	0	0	0	0	0	0	0	0	0	0	0	0	0	0	0	0	0	0	0	69	0	72	0	0	0	0	0	0	0	0	0	0	0	0	0	0
d__Bacteria	k__norank_d__Bacteria	p__Actinomycetota	c__Actinobacteria	o__Mycobacteriales	f__Corynebacteriaceae	g__Corynebacterium	s__unclassified_g__Corynebacterium	ASV2703	0	0	0	0	0	0	0	0	0	0	0	0	0	0	0	0	0	0	0	0	0	0	0	0	0	0	429	0	0	0	0	0	0	0	0	0	0	0	0	0	0
d__Bacteria	k__norank_d__Bacteria	p__Bacillota	c__Clostridia	o__Oscillospirales	f__Oscillospiraceae	g__NK4A214_group	s__unclassified_g__NK4A214_group	ASV387	0	0	0	0	0	0	0	0	0	0	0	0	0	0	0	0	0	0	0	0	0	0	0	0	0	0	0	0	0	0	0	0	0	0	0	0	8	0	108	0	3
d__Bacteria	k__norank_d__Bacteria	p__Bacillota	c__Clostridia	o__Peptostreptococcales-Tissierellales	f__Family_XI	g__Fenollaria	s__unclassified_g__Fenollaria	ASV4585	0	0	0	0	0	0	0	0	0	0	0	0	0	0	0	0	0	0	0	0	0	0	0	0	0	0	0	0	0	0	0	0	382	0	0	0	0	0	0	0	0
d__Bacteria	k__norank_d__Bacteria	p__Bacillota	c__Clostridia	o__Lachnospirales	f__Lachnospiraceae	g__Anaerobutyricum	s__unclassified_g__Anaerobutyricum	ASV360	0	0	0	0	0	0	0	0	0	0	0	0	0	0	0	0	0	0	0	0	0	0	0	0	0	0	0	0	0	0	0	0	108	26	0	0	5	1	102	0	0
d__Bacteria	k__norank_d__Bacteria	p__Bacteroidota	c__Bacteroidia	o__Bacteroidales	f__Porphyromonadaceae	g__Porphyromonas	s__Porphyromonas_somerae	ASV1260	0	0	0	0	0	0	0	0	0	0	0	0	0	0	0	0	0	0	8	0	0	0	0	0	0	0	0	0	0	0	0	0	74	288	0	0	0	0	0	0	0
d__Bacteria	k__norank_d__Bacteria	p__Bacillota	c__Clostridia	o__Peptostreptococcales-Tissierellales	f__Family_XI	g__Anaerococcus	s__unclassified_g__Anaerococcus	ASV1259	0	0	0	0	0	0	0	0	0	0	0	0	0	0	0	0	0	0	0	0	0	0	0	0	0	0	0	0	0	0	0	0	0	275	0	0	0	0	0	0	0
d__Bacteria	k__norank_d__Bacteria	p__Bacteroidota	c__Bacteroidia	o__Bacteroidales	f__Bacteroidaceae	g__Bacteroides	s__unclassified_g__Bacteroides	ASV639	0	0	0	0	0	0	0	0	0	0	0	0	0	0	0	0	0	0	0	0	0	0	0	0	0	0	0	0	0	0	0	0	0	114	0	0	16	0	35	0	24
d__Bacteria	k__norank_d__Bacteria	p__Bacillota	c__Bacilli	o__Lactobacillales	f__Lactobacillaceae	g__Limosilactobacillus	s__unclassified_g__Limosilactobacillus	ASV3927	0	0	87	0	0	0	0	0	0	0	0	0	0	0	0	0	0	0	0	0	0	0	0	0	0	0	0	0	0	0	0	0	60	0	0	0	0	0	0	0	0
d__Bacteria	k__norank_d__Bacteria	p__Bacillota	c__Clostridia	o__Lachnospirales	f__Lachnospiraceae	g__Lachnospiraceae_UCG-004	s__unclassified_g__Lachnospiraceae_UCG-004	ASV696	0	0	0	0	0	0	0	0	0	0	0	0	0	0	0	0	0	0	0	0	0	0	0	0	0	0	0	0	0	0	0	0	4	84	0	0	0	0	55	0	0
d__Bacteria	k__norank_d__Bacteria	p__Bacillota	c__Bacilli	o__Lactobacillales	f__Lactobacillaceae	g__Lactobacillus	s__unclassified_g__Lactobacillus	ASV3596	0	0	0	0	0	0	0	0	0	0	0	0	0	0	0	0	0	0	0	128	0	0	0	0	0	0	0	0	0	0	0	0	0	0	0	0	0	0	0	0	0
d__Bacteria	k__norank_d__Bacteria	p__Bacteroidota	c__Bacteroidia	o__Bacteroidales	f__Muribaculaceae	g__norank_f__Muribaculaceae	s__unclassified_g__norank_f__Muribaculaceae	ASV332	0	0	0	0	0	0	0	0	0	0	0	0	0	0	0	0	0	0	0	0	0	0	0	0	0	0	0	0	0	0	0	0	35	0	0	0	3	0	6	0	0
d__Bacteria	k__norank_d__Bacteria	p__Bacillota	c__Bacilli	o__Lactobacillales	f__Enterococcaceae	g__Enterococcus	s__unclassified_g__Enterococcus	ASV1786	0	0	0	0	0	0	0	0	0	0	0	0	0	0	0	0	0	0	0	0	0	0	0	0	0	0	0	0	0	0	0	0	0	0	0	0	0	0	17	0	1
d__Bacteria	k__norank_d__Bacteria	p__Bacteroidota	c__Bacteroidia	o__Bacteroidales	f__Prevotellaceae	g__Prevotella	s__Prevotella_bergensis	ASV144	0	0	0	0	0	0	0	0	0	0	0	0	0	0	0	0	0	0	0	0	0	0	0	0	0	0	0	0	0	0	0	0	0	0	0	0	0	0	0	0	0
d__Bacteria	k__norank_d__Bacteria	p__Bacillota	c__Negativicutes	o__Acidaminococcales	f__Acidaminococcaceae	g__Phascolarctobacterium	s__unclassified_g__Phascolarctobacterium	ASV394	0	0	0	0	0	0	0	0	0	0	0	0	0	0	0	0	0	0	0	0	0	0	0	0	0	0	0	0	0	0	0	0	11	0	0	0	9	0	85	0	1
d__Bacteria	k__norank_d__Bacteria	p__Verrucomicrobiota	c__Verrucomicrobiia	o__Verrucomicrobiales	f__Akkermansiaceae	g__Akkermansia	s__unclassified_g__Akkermansia	ASV1816	0	0	33	0	0	0	0	0	0	0	0	0	0	0	0	0	0	0	0	0	0	0	0	0	0	0	0	0	0	0	0	0	241	0	0	0	0	0	0	0	0
d__Bacteria	k__norank_d__Bacteria	p__Cyanobacteriota	c__Cyanobacteriia	o__Chloroplast	f__norank_o__Chloroplast	g__norank_o__Chloroplast	s__unclassified_g__norank_o__Chloroplast	ASV874	0	0	0	0	0	0	0	0	0	0	0	0	0	0	0	81	0	0	0	0	0	0	0	0	0	0	52	0	0	0	0	0	0	0	0	13	0	0	17	0	0
d__Bacteria	k__norank_d__Bacteria	p__Campylobacterota	c__Campylobacteria	o__Campylobacterales	f__Campylobacteraceae	g__Campylobacter	s__unclassified_g__Campylobacter	ASV310	0	0	0	0	0	0	0	0	0	0	0	0	0	0	0	0	0	0	0	0	0	0	0	0	0	0	0	0	0	0	0	0	0	0	0	0	0	0	0	0	0
d__Bacteria	k__norank_d__Bacteria	p__Actinomycetota	c__Actinobacteria	o__Actinomycetales	f__Actinomycetaceae	g__Actinotignum	s__unclassified_g__Actinotignum	ASV147	0	0	0	0	0	0	0	0	0	0	0	0	0	0	0	0	0	0	0	0	0	0	0	0	0	0	0	0	0	0	0	0	0	0	0	0	0	0	0	0	0
d__Bacteria	k__norank_d__Bacteria	p__Bacteroidota	c__Bacteroidia	o__Bacteroidales	f__Prevotellaceae	g__Hoylesella	s__Prevotella_timonensis	ASV3167	0	0	0	0	0	0	0	0	0	0	0	0	0	0	0	0	0	0	0	0	0	0	0	0	0	0	448	0	0	0	0	0	0	0	0	0	0	0	0	0	0
d__Bacteria	k__norank_d__Bacteria	p__Bacillota	c__Negativicutes	o__Veillonellales-Selenomonadales	f__Veillonellaceae	g__Dialister	s__Dialister_propionicifaciens	ASV3005	0	0	0	0	0	0	0	0	0	0	0	0	0	0	0	406	0	0	0	0	0	0	0	0	151	0	0	0	0	0	0	0	0	0	0	0	0	0	0	8	0
d__Bacteria	k__norank_d__Bacteria	p__Bacteroidota	c__Bacteroidia	o__Bacteroidales	f__Bacteroidaceae	g__Bacteroides	s__unclassified_g__Bacteroides	ASV309	0	0	0	0	0	0	0	0	0	0	0	0	0	0	0	0	0	0	0	0	0	0	0	0	0	0	55	0	0	0	0	0	0	0	0	0	0	0	0	0	0
d__Bacteria	k__norank_d__Bacteria	p__Bacillota	c__Clostridia	o__Peptostreptococcales-Tissierellales	f__Family_XI	g__Peptoniphilus	s__Peptoniphilus_coxii	ASV1254	0	0	0	0	0	0	0	0	0	0	0	0	0	0	0	0	0	0	0	0	0	0	0	0	0	0	0	0	0	0	0	0	0	279	0	0	0	0	0	0	0
d__Bacteria	k__norank_d__Bacteria	p__Bacteroidota	c__Bacteroidia	o__Bacteroidales	f__Prevotellaceae	g__Massiliprevotella	s__uncultured_organism_g__Massiliprevotella	ASV1255	0	0	0	0	0	0	0	0	0	0	0	0	0	0	0	0	0	0	0	0	0	0	0	0	0	0	0	0	0	0	0	0	0	320	0	0	0	0	0	0	0
d__Bacteria	k__norank_d__Bacteria	p__Bacillota	c__Clostridia	o__Lachnospirales	f__Lachnospiraceae	g__unclassified_f__Lachnospiraceae	s__unclassified_f__Lachnospiraceae	ASV463	0	0	0	0	0	0	0	0	0	0	0	0	0	0	0	0	0	0	0	0	0	0	0	0	0	0	0	0	0	0	0	0	0	0	0	0	0	0	73	0	5
d__Bacteria	k__norank_d__Bacteria	p__Bacillota	c__Clostridia	o__Lachnospirales	f__Lachnospiraceae	g__unclassified_f__Lachnospiraceae	s__unclassified_f__Lachnospiraceae	ASV4241	0	0	0	0	0	0	0	0	0	0	0	0	0	0	0	0	0	0	0	0	0	0	0	0	0	0	0	0	0	0	0	0	0	0	0	0	0	0	0	0	0
d__Bacteria	k__norank_d__Bacteria	p__Pseudomonadota	c__Alphaproteobacteria	o__Hyphomicrobiales	f__Rhizobiaceae	g__Rhizobium	s__unclassified_g__Rhizobium	ASV2150	0	0	0	0	0	0	0	0	0	0	0	0	0	0	0	624	0	0	0	0	0	0	0	0	0	0	0	0	0	0	0	0	0	0	0	0	0	0	0	0	0
d__Bacteria	k__norank_d__Bacteria	p__Bacteroidota	c__Bacteroidia	o__Bacteroidales	f__Prevotellaceae	g__Segatella	s__uncultured_bacterium_g__Segatella	ASV1256	0	0	0	0	0	0	0	0	0	0	0	0	0	0	0	0	0	0	0	0	0	0	0	0	0	0	0	0	0	0	0	0	0	302	0	0	0	0	0	0	0
d__Bacteria	k__norank_d__Bacteria	p__Bacillota	c__Clostridia	o__Peptostreptococcales-Tissierellales	f__Family_XI	g__Peptoniphilus	s__Peptoniphilus_obesi_ph1	ASV175	0	0	0	0	0	0	0	0	0	0	0	0	0	0	0	0	0	0	0	0	0	0	0	0	0	0	31	0	0	0	0	0	0	123	0	93	0	0	0	0	0
d__Bacteria	k__norank_d__Bacteria	p__Pseudomonadota	c__Alphaproteobacteria	o__Rhodobacterales	f__Paracoccaceae	g__Paracoccus	s__unclassified_g__Paracoccus	ASV3002	0	0	0	0	0	0	0	0	0	0	0	0	0	0	0	594	0	0	0	0	0	0	0	0	0	0	0	0	0	0	0	0	0	0	0	0	0	0	0	0	0
d__Bacteria	k__norank_d__Bacteria	p__Bacillota	c__Clostridia	o__Oscillospirales	f__Ruminococcaceae	g__Ruminococcus	s__unclassified_g__Ruminococcus	ASV4242	0	0	0	0	0	0	0	0	0	0	0	0	0	0	0	0	0	0	0	0	0	0	0	0	0	0	0	0	0	0	0	0	0	0	0	0	0	0	0	0	0
d__Bacteria	k__norank_d__Bacteria	p__Bacteroidota	c__Bacteroidia	o__Bacteroidales	f__Bacteroidaceae	g__Bacteroides	s__Bacteroides_coprocola_DSM_17136	ASV732	0	0	0	0	0	0	0	0	0	0	0	0	0	0	0	0	0	0	0	0	0	0	0	0	0	0	0	0	0	0	0	0	0	189	0	0	0	0	0	0	8
d__Bacteria	k__norank_d__Bacteria	p__Actinomycetota	c__Actinobacteria	o__Mycobacteriales	f__Corynebacteriaceae	g__Corynebacterium	s__unclassified_g__Corynebacterium	ASV4243	0	0	0	0	0	0	0	0	0	0	0	0	0	0	0	0	0	0	0	0	0	0	0	0	0	0	0	0	0	0	0	0	0	0	0	0	0	0	0	0	0
d__Bacteria	k__norank_d__Bacteria	p__Bacillota	c__Negativicutes	o__Veillonellales-Selenomonadales	f__Veillonellaceae	g__Megasphaera	s__unidentified_g__Megasphaera	ASV2421	0	0	0	0	0	0	0	0	0	0	0	0	0	0	0	0	0	0	0	0	0	0	0	0	0	0	0	0	0	0	0	378	0	0	0	0	0	0	0	0	0
d__Bacteria	k__norank_d__Bacteria	p__Bacillota	c__Clostridia	o__Peptostreptococcales-Tissierellales	f__Family_XI	g__Peptoniphilus	s__unclassified_g__Peptoniphilus	ASV1266	0	0	0	0	0	0	0	0	0	0	0	0	0	0	0	0	0	0	0	0	0	0	0	0	0	0	0	0	0	0	0	0	0	189	0	77	0	0	0	0	0
d__Bacteria	k__norank_d__Bacteria	p__Bacteroidota	c__Bacteroidia	o__Bacteroidales	f__Muribaculaceae	g__norank_f__Muribaculaceae	s__unidentified_f__Muribaculaceae	ASV354	0	0	12	0	0	0	0	0	0	0	0	0	0	0	0	0	0	0	0	0	0	0	0	0	0	0	0	0	0	0	0	0	54	0	0	0	5	0	14	0	0
d__Bacteria	k__norank_d__Bacteria	p__Bacillota	c__Clostridia	o__Peptostreptococcales-Tissierellales	f__Family_XI	g__Anaerococcus	s__unclassified_g__Anaerococcus	ASV3529	0	0	0	0	0	0	0	0	0	0	0	0	0	0	0	0	0	0	0	0	0	0	0	0	0	0	0	0	0	0	0	0	0	0	0	0	0	0	0	0	0
d__Bacteria	k__norank_d__Bacteria	p__Actinomycetota	c__Actinobacteria	o__Mycobacteriales	f__Corynebacteriaceae	g__Corynebacterium	s__Corynebacterium_imitans	ASV3094	0	0	0	0	0	0	0	0	0	0	0	0	0	0	0	0	0	0	0	0	0	0	0	0	0	0	413	0	0	0	0	0	0	0	0	14	0	0	0	0	0
d__Bacteria	k__norank_d__Bacteria	p__Bacillota	c__Negativicutes	o__Veillonellales-Selenomonadales	f__Veillonellaceae	g__Dialister	s__Dialister_micraerophilus	ASV2397	0	0	0	0	0	0	0	0	0	0	0	0	0	0	0	0	0	0	0	0	0	0	0	0	0	0	0	0	0	0	0	0	0	0	0	0	0	93	0	0	0
d__Bacteria	k__norank_d__Bacteria	p__Bacteroidota	c__Bacteroidia	o__Bacteroidales	f__Bacteroidaceae	g__Bacteroides	s__Bacteroides_massiliensis	ASV667	0	0	0	0	0	0	0	0	0	0	0	0	0	0	0	0	0	0	0	0	0	0	0	0	0	0	0	0	0	0	0	0	0	0	0	0	19	0	57	0	0
d__Bacteria	k__norank_d__Bacteria	p__Bacteroidota	c__Bacteroidia	o__Bacteroidales	f__Bacteroidaceae	g__Bacteroides	s__unclassified_g__Bacteroides	ASV363	0	0	0	0	0	0	0	0	0	0	0	0	0	0	0	0	0	0	0	0	0	0	0	0	0	0	0	0	0	0	0	0	0	5	0	0	7	3	20	0	6
d__Bacteria	k__norank_d__Bacteria	p__Actinomycetota	c__Actinobacteria	o__Mycobacteriales	f__Corynebacteriaceae	g__Corynebacterium	s__Corynebacterium_sp._NML98-0116	ASV3604	0	0	0	0	0	0	0	0	0	0	0	0	0	0	0	0	0	0	0	0	0	0	0	0	0	0	0	0	0	0	0	0	0	0	0	0	0	0	0	0	0
d__Bacteria	k__norank_d__Bacteria	p__Bacillota	c__Clostridia	o__Oscillospirales	f__[Eubacterium]_coprostanoligenes_group	g__norank_f__[Eubacterium]_coprostanoligenes_group	s__human_gut_metagenome_f__[Eubacterium]_coprostanoligenes_group	ASV321	0	0	0	0	0	0	0	0	0	0	0	0	0	0	0	0	0	0	0	0	0	0	0	0	0	0	0	0	0	0	0	0	0	0	0	0	2	0	18	0	0
d__Bacteria	k__norank_d__Bacteria	p__Bacteroidota	c__Bacteroidia	o__Bacteroidales	f__Prevotellaceae	g__Prevotella	s__Prevotella_corporis	ASV1522	0	0	0	0	0	0	0	0	0	0	0	0	0	0	0	0	0	0	0	0	0	0	0	0	0	0	0	0	245	0	0	0	0	9	0	0	0	0	0	0	0
d__Bacteria	k__norank_d__Bacteria	p__Bacillota	c__Clostridia	o__Peptostreptococcales-Tissierellales	f__Family_XI	g__Anaerococcus	s__unclassified_g__Anaerococcus	ASV3204	0	0	0	0	0	0	0	0	0	0	0	0	0	0	0	0	0	0	0	0	0	0	0	0	0	0	66	0	0	0	0	0	251	0	0	0	0	0	0	0	0
d__Bacteria	k__norank_d__Bacteria	p__Bacillota	c__Bacilli	o__Lactobacillales	f__Lactobacillaceae	g__Limosilactobacillus	s__Lactobacillus_coleohominis	ASV4451	0	0	0	0	0	0	0	283	0	0	0	0	0	0	0	0	0	0	0	0	0	0	0	0	0	0	0	0	0	0	0	0	12	0	0	0	0	0	0	0	0
d__Bacteria	k__norank_d__Bacteria	p__Bacteroidota	c__Bacteroidia	o__Bacteroidales	f__Prevotellaceae	g__Prevotellaceae_NK3B31_group	s__metagenome_g__Prevotellaceae_NK3B31_group	ASV3003	0	0	0	0	0	0	0	0	0	0	0	0	0	0	0	598	0	0	0	0	0	0	0	0	0	0	0	0	0	0	0	0	0	0	0	0	0	0	0	0	0
d__Bacteria	k__norank_d__Bacteria	p__Bacillota	c__Clostridia	o__Peptostreptococcales-Tissierellales	f__Family_XI	g__Anaerococcus	s__unclassified_g__Anaerococcus	ASV1785	0	0	0	0	0	0	0	0	0	0	0	0	0	0	0	0	0	0	0	0	0	0	0	0	0	0	0	0	0	0	0	0	0	0	0	0	0	0	0	0	0
d__Bacteria	k__norank_d__Bacteria	p__Bacteroidota	c__Bacteroidia	o__Bacteroidales	f__Prevotellaceae	g__Segatella	s__uncultured_bacterium_g__Segatella	ASV1257	0	0	0	0	0	0	0	0	0	0	0	0	0	0	0	0	0	0	0	0	0	0	0	0	0	0	0	0	0	0	0	0	0	280	0	0	0	0	0	0	0
d__Bacteria	k__norank_d__Bacteria	p__Bacillota	c__Clostridia	o__Monoglobales	f__Monoglobaceae	g__Monoglobus	s__unclassified_g__Monoglobus	ASV644	0	0	0	0	0	0	0	0	0	0	0	0	0	0	0	0	0	0	0	0	0	0	0	0	0	0	0	0	0	0	0	0	0	1	0	0	1	0	49	0	1
d__Bacteria	k__norank_d__Bacteria	p__Bacteroidota	c__Bacteroidia	o__Bacteroidales	f__Porphyromonadaceae	g__Porphyromonas	s__Porphyromonas_sp._2007b	ASV3533	0	0	0	0	0	0	0	0	0	0	0	0	0	0	0	0	0	0	0	0	0	0	0	0	0	0	0	0	0	0	0	0	172	0	0	0	0	0	0	0	0
d__Bacteria	k__norank_d__Bacteria	p__Pseudomonadota	c__Gammaproteobacteria	o__Burkholderiales	f__Sutterellaceae	g__Sutterella	s__gut_metagenome_g__Sutterella	ASV1155	0	0	0	0	0	0	0	0	0	0	0	0	0	0	0	0	0	0	0	0	0	0	0	0	0	0	0	0	0	0	0	0	0	0	0	0	0	0	0	0	0
d__Bacteria	k__norank_d__Bacteria	p__Bacillota	c__Negativicutes	o__Veillonellales-Selenomonadales	f__Veillonellaceae	g__Dialister	s__Dialister_propionicifaciens	ASV3004	0	0	0	0	0	0	0	0	0	0	0	0	0	0	0	567	0	0	0	0	0	0	0	0	0	0	0	0	0	0	0	0	0	0	0	0	0	0	0	0	0
d__Bacteria	k__norank_d__Bacteria	p__Bacteroidota	c__Bacteroidia	o__Bacteroidales	f__Prevotellaceae	g__Prevotella	s__unclassified_g__Prevotella	ASV629	0	0	0	0	0	0	0	0	0	0	0	159	0	0	0	0	0	0	0	0	0	0	0	0	0	0	0	0	0	0	0	0	0	0	0	0	0	0	0	0	0
d__Bacteria	k__norank_d__Bacteria	p__Bacteroidota	c__Bacteroidia	o__Bacteroidales	f__Muribaculaceae	g__norank_f__Muribaculaceae	s__unclassified_g__norank_f__Muribaculaceae	ASV311	0	0	0	0	0	0	0	0	0	0	0	0	0	0	0	0	0	0	0	0	0	0	0	0	0	0	36	0	0	0	0	0	0	0	0	0	0	0	5	0	0
d__Bacteria	k__norank_d__Bacteria	p__Bacillota	c__Clostridia	o__Lachnospirales	f__Lachnospiraceae	g__unclassified_f__Lachnospiraceae	s__unclassified_f__Lachnospiraceae	ASV671	0	0	3	0	0	0	0	0	0	0	0	0	0	0	0	0	0	0	0	0	0	0	0	0	0	0	0	0	0	0	0	0	22	0	0	0	0	0	18	0	0
d__Bacteria	k__norank_d__Bacteria	p__Bacillota	c__Clostridia	o__Lachnospirales	f__Lachnospiraceae	g__Blautia	s__Lachnospiraceae_bacterium_DW59	ASV404	0	0	0	0	0	0	0	0	0	0	0	0	0	0	0	0	0	0	0	0	0	0	0	0	0	0	0	0	0	0	0	0	0	0	0	0	0	0	31	0	0
d__Bacteria	k__norank_d__Bacteria	p__Bacteroidota	c__Bacteroidia	o__Bacteroidales	f__Porphyromonadaceae	g__Porphyromonas	s__Porphyromonas_somerae	ASV1258	0	0	0	0	0	0	0	0	0	0	0	0	0	0	0	0	0	0	0	0	0	0	0	0	0	0	0	0	0	0	0	0	0	298	0	0	0	0	0	0	0
d__Bacteria	k__norank_d__Bacteria	p__Bacteroidota	c__Bacteroidia	o__Bacteroidales	f__Bacteroidaceae	g__Bacteroides	s__unclassified_g__Bacteroides	ASV645	0	0	0	0	0	0	0	0	0	0	0	0	0	0	0	0	0	0	0	0	0	0	0	0	0	0	0	0	0	0	0	0	0	0	0	0	0	0	30	0	11
d__Bacteria	k__norank_d__Bacteria	p__Bacteroidota	c__Bacteroidia	o__Bacteroidales	f__Bacteroidaceae	g__Bacteroides	s__Bacteroides_coprocola_DSM_17136	ASV331	0	0	0	0	0	0	0	0	0	0	0	0	0	0	0	0	0	0	0	0	0	0	0	0	0	0	0	0	0	0	0	0	13	39	0	0	9	0	21	0	0
d__Bacteria	k__norank_d__Bacteria	p__Bacillota	c__Bacilli	o__Lactobacillales	f__Lactobacillaceae	g__Lactobacillus	s__unclassified_g__Lactobacillus	ASV3900	0	0	0	0	0	0	0	0	0	0	0	0	0	0	0	0	0	0	0	0	0	0	0	0	0	139	0	0	0	0	147	0	0	0	0	0	0	0	0	0	0
d__Bacteria	k__norank_d__Bacteria	p__Bacteroidota	c__Bacteroidia	o__Bacteroidales	f__Prevotellaceae	g__Prevotella	s__Prevotella_colorans	ASV3175	0	0	0	0	0	0	0	0	0	0	0	154	0	0	0	0	0	0	0	0	0	0	0	0	0	0	162	0	0	0	0	0	0	0	0	0	0	0	0	0	0
d__Bacteria	k__norank_d__Bacteria	p__Cyanobacteriota	c__Cyanobacteriia	o__Chloroplast	f__norank_o__Chloroplast	g__norank_o__Chloroplast	s__unclassified_g__norank_o__Chloroplast	ASV53	0	0	0	0	0	0	0	0	0	0	0	0	0	0	0	0	0	0	0	0	0	0	0	0	0	0	12	0	0	0	0	0	33	0	0	0	0	0	0	0	0
d__Bacteria	k__norank_d__Bacteria	p__Cyanobacteriota	c__Vampirivibrionia	o__Obscuribacterales	f__Obscuribacteraceae	g__norank_f__Obscuribacteraceae	s__uncultured_bacterium_f__Obscuribacteraceae	ASV1366	0	0	2	0	0	0	0	0	0	0	0	0	0	0	0	434	0	0	0	0	0	0	0	0	0	0	0	0	0	0	0	0	0	30	0	0	0	0	0	0	0
d__Bacteria	k__norank_d__Bacteria	p__Bacteroidota	c__Bacteroidia	o__Bacteroidales	f__Prevotellaceae	g__Hoylesella	s__Prevotella_buccalis	ASV1292	0	0	0	0	0	0	0	0	0	0	0	0	0	0	0	0	0	0	0	0	0	0	0	0	0	0	0	0	0	0	0	0	203	123	0	0	0	0	0	0	0
d__Bacteria	k__norank_d__Bacteria	p__Bacillota	c__Bacilli	o__Lactobacillales	f__Lactobacillaceae	g__Lactobacillus	s__unclassified_g__Lactobacillus	ASV1704	0	0	0	0	0	0	0	0	0	0	0	0	0	0	0	0	0	0	0	0	0	0	0	0	0	0	0	0	0	0	0	0	0	0	0	0	0	0	0	0	0
d__Bacteria	k__norank_d__Bacteria	p__Bacillota	c__Clostridia	o__Peptostreptococcales-Tissierellales	f__Anaerovoracaceae	g__S5-A14a	s__unclassified_g__S5-A14a	ASV4244	0	0	0	0	0	0	0	0	0	0	0	0	0	0	0	0	0	0	0	0	0	0	0	0	0	0	0	0	0	0	0	0	0	0	0	0	0	0	0	0	0
d__Bacteria	k__norank_d__Bacteria	p__Bacillota	c__Negativicutes	o__Veillonellales-Selenomonadales	f__Veillonellaceae	g__Dialister	s__Dialister_propionicifaciens	ASV2463	0	0	0	0	0	0	0	0	0	0	0	0	0	0	0	0	0	0	0	0	0	0	0	0	0	0	0	0	0	0	0	0	0	0	0	50	0	0	0	0	0
d__Bacteria	k__norank_d__Bacteria	p__Bacillota	c__Clostridia	o__Peptococcales	f__Peptococcaceae	g__Peptococcus	s__Peptococcus_niger	ASV145	0	0	0	0	0	0	0	0	0	0	0	0	0	0	0	0	0	0	0	0	0	0	0	0	0	0	0	0	0	0	0	0	0	9	0	0	0	0	0	0	0
d__Bacteria	k__norank_d__Bacteria	p__Bacillota	c__Clostridia	o__Lachnospirales	f__Lachnospiraceae	g__unclassified_f__Lachnospiraceae	s__unclassified_f__Lachnospiraceae	ASV314	0	0	0	0	0	0	0	0	0	0	0	0	0	0	0	0	0	0	0	0	0	0	0	0	0	0	0	0	0	0	0	0	0	0	0	0	0	0	0	0	0
d__Bacteria	k__norank_d__Bacteria	p__Thermodesulfobacteriota	c__Desulfovibrionia	o__Desulfovibrionales	f__Desulfovibrionaceae	g__norank_f__Desulfovibrionaceae	s__uncultured_bacterium_f__Desulfovibrionaceae	ASV537	0	0	0	0	0	0	0	0	0	0	0	0	0	0	0	0	0	0	0	0	0	0	0	0	0	0	0	0	0	0	0	0	117	0	0	0	0	0	0	0	0
d__Bacteria	k__norank_d__Bacteria	p__Bacillota	c__Negativicutes	o__Veillonellales-Selenomonadales	f__Veillonellaceae	g__Negativicoccus	s__Negativicoccus_succinicivorans	ASV3168	0	0	0	0	0	0	0	0	0	0	0	0	0	0	0	0	0	0	0	0	0	0	0	0	0	0	349	0	0	0	0	0	0	0	0	0	0	0	0	0	0
d__Bacteria	k__norank_d__Bacteria	p__Bacillota	c__Clostridia	o__Peptostreptococcales-Tissierellales	f__Family_XI	g__Anaerococcus	s__unclassified_g__Anaerococcus	ASV1278	0	0	0	0	0	0	0	0	0	0	0	0	0	0	0	0	0	0	0	0	0	0	0	0	0	0	110	0	0	0	0	0	0	148	0	0	0	0	0	0	0
d__Bacteria	k__norank_d__Bacteria	p__Bacillota	c__Negativicutes	o__Veillonellales-Selenomonadales	f__Veillonellaceae	g__Dialister	s__Dialister_propionicifaciens	ASV1311	0	0	0	0	0	0	0	0	0	0	0	0	0	0	0	0	5	0	0	0	0	0	0	0	248	0	0	0	0	0	0	0	0	80	0	0	0	0	0	0	0
d__Bacteria	k__norank_d__Bacteria	p__Pseudomonadota	c__Alphaproteobacteria	o__Rickettsiales	f__Mitochondria	g__norank_f__Mitochondria	s__uncultured_bacterium_f__Mitochondria	ASV266	7	0	0	0	0	0	4	0	0	0	5	0	0	0	0	0	0	0	0	0	0	0	0	0	7	0	0	0	0	0	0	0	0	0	0	0	0	0	0	0	0
d__Bacteria	k__norank_d__Bacteria	p__Bacillota	c__Clostridia	o__Oscillospirales	f__Oscillospiraceae	g__UCG-002	s__unclassified_g__UCG-002	ASV442	0	0	0	0	0	0	0	0	0	0	0	0	0	0	0	0	0	0	0	0	0	0	0	0	0	0	0	0	0	0	0	0	0	82	0	0	0	0	47	0	2
d__Bacteria	k__norank_d__Bacteria	p__Bacillota	c__Clostridia	o__Peptostreptococcales-Tissierellales	f__Peptostreptococcaceae	g__Criibacterium	s__Criibacterium_bergeronii	ASV1502	0	0	0	0	0	0	0	0	0	0	0	0	0	0	0	0	0	0	0	0	0	0	0	0	0	0	0	0	0	0	0	0	271	11	0	0	0	0	0	0	0
d__Bacteria	k__norank_d__Bacteria	p__Bacteroidota	c__Bacteroidia	o__Bacteroidales	f__Prevotellaceae	g__Segatella	s__unclassified_g__Segatella	ASV296	0	0	0	0	0	0	0	0	0	0	0	0	0	0	0	0	0	0	0	0	0	0	0	0	0	0	0	0	0	0	0	0	0	0	0	0	0	0	0	0	7
d__Bacteria	k__norank_d__Bacteria	p__Bacillota	c__Clostridia	o__Lachnospirales	f__Lachnospiraceae	g__Lachnospiraceae_NK4A136_group	s__unclassified_g__Lachnospiraceae_NK4A136_group	ASV328	0	0	4	0	0	0	0	0	0	0	0	0	0	0	0	0	0	0	0	0	0	0	0	0	0	0	0	0	0	0	0	0	46	0	0	0	0	0	0	0	0
d__Bacteria	k__norank_d__Bacteria	p__Bacillota	c__Negativicutes	o__Veillonellales-Selenomonadales	f__Veillonellaceae	g__Dialister	s__Dialister_propionicifaciens	ASV3170	0	0	0	0	0	0	0	0	0	0	0	0	0	0	0	0	0	0	0	0	0	0	0	0	0	0	330	0	0	0	0	0	0	0	0	0	0	0	0	0	0
d__Bacteria	k__norank_d__Bacteria	p__Bacillota	c__Clostridia	o__Lachnospirales	f__Lachnospiraceae	g__Blautia	s__unclassified_g__Blautia	ASV491	0	0	0	0	0	0	0	0	0	0	0	0	0	0	0	0	0	0	0	0	0	0	0	0	0	0	0	0	0	0	0	0	0	126	0	0	0	0	70	0	0
d__Bacteria	k__norank_d__Bacteria	p__Bacteroidota	c__Bacteroidia	o__Bacteroidales	f__Prevotellaceae	g__Hoylesella	s__Prevotella_buccalis	ASV4586	0	0	0	0	0	0	0	0	0	0	0	0	0	0	0	0	0	0	0	0	0	0	0	0	0	0	0	0	0	0	0	0	297	0	0	0	0	0	0	0	0
d__Bacteria	k__norank_d__Bacteria	p__Actinomycetota	c__Actinobacteria	o__Micrococcales	f__Microbacteriaceae	g__Leucobacter	s__unclassified_g__Leucobacter	ASV1788	0	0	0	0	0	0	0	0	0	0	0	0	0	0	0	0	0	0	0	0	0	0	0	0	0	0	0	0	0	0	0	0	0	0	0	0	0	0	0	0	0
d__Bacteria	k__norank_d__Bacteria	p__Bacillota	c__Bacilli	o__Lactobacillales	f__Lactobacillaceae	g__Lactobacillus	s__unclassified_g__Lactobacillus	ASV2268	0	0	0	0	0	234	0	0	0	0	0	0	0	0	0	0	0	0	0	0	0	0	0	0	0	0	0	0	0	0	0	0	0	0	0	0	0	0	0	0	0
d__Bacteria	k__norank_d__Bacteria	p__Bacillota	c__Negativicutes	o__Veillonellales-Selenomonadales	f__Veillonellaceae	g__Dialister	s__Dialister_propionicifaciens	ASV162	0	0	0	0	0	0	0	0	0	0	0	0	0	0	0	0	0	0	0	0	0	0	0	0	0	0	0	0	0	0	0	0	102	0	0	0	0	0	0	0	0
d__Bacteria	k__norank_d__Bacteria	p__Bacillota	c__Negativicutes	o__Veillonellales-Selenomonadales	f__Veillonellaceae	g__Dialister	s__unclassified_g__Dialister	ASV1262	0	0	0	0	0	0	0	0	0	0	0	0	0	0	0	0	0	0	0	0	0	0	0	0	0	0	0	0	0	0	0	0	0	242	0	0	0	0	0	0	0
d__Bacteria	k__norank_d__Bacteria	p__Pseudomonadota	c__Gammaproteobacteria	o__Burkholderiales	f__Sutterellaceae	g__Sutterella	s__uncultured_bacterium_g__Sutterella	ASV1261	0	0	0	0	0	0	0	0	0	0	0	0	0	0	0	0	0	0	0	0	0	0	0	0	0	0	0	0	0	0	0	0	0	261	0	0	0	0	0	0	0
d__Bacteria	k__norank_d__Bacteria	p__Bacillota	c__Negativicutes	o__Veillonellales-Selenomonadales	f__Veillonellaceae	g__Dialister	s__Veillonellaceae_bacterium_DNF00626	ASV1715	0	0	0	0	0	0	0	0	0	0	0	0	0	0	0	0	0	0	0	0	0	164	0	0	0	0	0	0	0	0	0	145	0	0	0	0	0	0	0	0	0
d__Bacteria	k__norank_d__Bacteria	p__Bacillota	c__Clostridia	o__Oscillospirales	f__Ruminococcaceae	g__Faecalibacterium	s__unclassified_g__Faecalibacterium	ASV2338	0	0	0	0	0	0	0	0	0	0	0	0	0	0	0	0	0	0	0	0	0	0	0	0	64	0	37	0	0	0	0	0	0	0	0	5	37	0	0	0	0
d__Bacteria	k__norank_d__Bacteria	p__Bacillota	c__Clostridia	o__Lachnospirales	f__Lachnospiraceae	g__Blautia	s__unclassified_g__Blautia	ASV753	0	0	0	0	0	0	0	0	0	0	0	0	0	0	0	0	0	0	0	0	0	0	0	0	0	0	0	0	0	0	0	0	0	130	0	7	10	0	9	0	0
d__Bacteria	k__norank_d__Bacteria	p__Bacteroidota	c__Bacteroidia	o__Bacteroidales	f__Muribaculaceae	g__norank_f__Muribaculaceae	s__uncultured_bacterium_f__Muribaculaceae	ASV676	0	0	0	0	0	0	0	0	0	0	0	0	0	0	0	0	0	0	0	0	0	0	0	0	0	0	0	0	0	0	0	0	0	0	0	0	0	0	0	0	0
d__Bacteria	k__norank_d__Bacteria	p__Bacteroidota	c__Bacteroidia	o__Bacteroidales	f__Rikenellaceae	g__Rikenellaceae_RC9_gut_group	s__uncultured_organism_g__Rikenellaceae_RC9_gut_group	ASV1177	0	0	12	0	0	0	0	0	0	0	0	0	0	0	0	0	0	0	0	0	0	0	0	0	0	0	0	0	0	0	0	0	3	0	0	0	0	0	0	0	0
d__Bacteria	k__norank_d__Bacteria	p__Bacillota	c__Clostridia	o__Peptostreptococcales-Tissierellales	f__Peptostreptococcaceae	g__Intestinibacter	s__unclassified_g__Intestinibacter	ASV412	0	0	0	0	0	0	0	0	0	0	0	0	0	0	0	0	0	0	0	0	0	0	0	0	0	0	0	0	0	0	0	0	0	39	0	0	0	0	37	0	0
d__Bacteria	k__norank_d__Bacteria	p__Bacillota	c__Clostridia	o__Lachnospirales	f__Lachnospiraceae	g__Lachnospiraceae_UCG-010	s__uncultured_organism_g__Lachnospiraceae_UCG-010	ASV1298	0	0	0	0	0	0	0	0	0	0	0	0	0	0	0	71	0	0	0	0	0	0	0	0	0	0	0	0	0	0	0	0	0	84	0	0	0	0	12	0	0
d__Bacteria	k__norank_d__Bacteria	p__Bacteroidota	c__Bacteroidia	o__Bacteroidales	f__Prevotellaceae	g__Segatella	s__unclassified_g__Segatella	ASV320	0	0	0	0	0	0	0	0	0	0	0	0	0	0	0	0	0	0	0	0	0	0	0	0	0	0	0	0	0	0	0	0	0	0	0	0	0	0	17	0	0
d__Bacteria	k__norank_d__Bacteria	p__Bacillota	c__Clostridia	o__Peptococcales	f__Peptococcaceae	g__Peptococcus	s__unclassified_g__Peptococcus	ASV1393	0	0	0	0	0	0	0	0	0	0	0	0	0	0	0	0	0	0	0	0	0	0	0	0	0	0	2	0	0	0	0	0	0	13	0	0	0	0	0	0	0
d__Bacteria	k__norank_d__Bacteria	p__Bacillota	c__Bacilli	o__Lactobacillales	f__Streptococcaceae	g__Streptococcus	s__unclassified_g__Streptococcus	ASV3988	0	0	0	0	0	0	0	0	0	0	0	0	0	0	0	0	0	0	0	0	0	0	0	0	0	0	0	0	0	0	0	0	0	0	0	0	0	0	0	0	0
d__Bacteria	k__norank_d__Bacteria	p__unclassified_k__norank_d__Bacteria	c__unclassified_k__norank_d__Bacteria	o__unclassified_k__norank_d__Bacteria	f__unclassified_k__norank_d__Bacteria	g__unclassified_k__norank_d__Bacteria	s__unclassified_k__norank_d__Bacteria	ASV185	0	0	0	0	0	0	0	0	0	0	0	0	0	0	0	0	0	0	0	0	0	0	0	0	28	0	122	0	0	0	0	0	3	0	0	0	0	0	7	0	0
d__Bacteria	k__norank_d__Bacteria	p__Bacillota	c__Negativicutes	o__Veillonellales-Selenomonadales	f__Veillonellaceae	g__Dialister	s__Dialister_micraerophilus	ASV2479	0	0	0	0	0	0	0	0	0	0	0	0	0	0	0	0	0	0	0	0	0	0	0	0	0	0	0	0	0	0	0	0	0	0	0	0	0	0	0	0	0
d__Bacteria	k__norank_d__Bacteria	p__Bacillota	c__Clostridia	o__Peptostreptococcales-Tissierellales	f__Family_XI	g__Anaerococcus	s__unclassified_g__Anaerococcus	ASV3076	0	0	2	0	0	0	0	0	0	0	0	6	0	0	0	0	0	0	0	0	0	0	0	0	0	0	79	0	0	0	0	0	71	0	0	77	0	0	0	0	0
d__Bacteria	k__norank_d__Bacteria	p__Bacillota	c__Clostridia	o__Lachnospirales	f__Lachnospiraceae	g__unclassified_f__Lachnospiraceae	s__unclassified_f__Lachnospiraceae	ASV680	0	0	0	0	0	0	0	0	0	0	0	0	0	0	0	0	0	0	0	0	0	0	0	0	0	0	0	0	0	0	0	0	0	0	0	0	0	0	23	0	0
d__Bacteria	k__norank_d__Bacteria	p__Bacteroidota	c__Bacteroidia	o__Bacteroidales	f__Bacteroidaceae	g__Bacteroides	s__unclassified_g__Bacteroides	ASV646	0	0	0	0	0	0	0	0	0	0	4	0	0	0	0	0	0	0	0	0	0	0	0	0	0	0	0	0	0	0	0	0	0	0	0	0	0	0	0	0	0
d__Bacteria	k__norank_d__Bacteria	p__Bacillota	c__Clostridia	o__Lachnospirales	f__Lachnospiraceae	g__Lachnospiraceae_NK4A136_group	s__Lachnospiraceae_bacterium_GAM79	ASV684	0	0	0	0	0	0	0	0	0	0	0	0	0	0	0	0	0	0	0	0	0	0	0	0	0	0	0	0	0	0	0	0	42	0	0	0	0	0	26	0	0
d__Bacteria	k__norank_d__Bacteria	p__unclassified_k__norank_d__Bacteria	c__unclassified_k__norank_d__Bacteria	o__unclassified_k__norank_d__Bacteria	f__unclassified_k__norank_d__Bacteria	g__unclassified_k__norank_d__Bacteria	s__unclassified_k__norank_d__Bacteria	ASV287	0	0	0	0	0	0	0	0	0	0	0	0	0	0	0	30	0	0	0	0	0	0	2	0	100	0	3	0	0	0	0	0	12	3	0	2	0	0	0	0	0
d__Bacteria	k__norank_d__Bacteria	p__Bacillota	c__Clostridia	o__Lachnospirales	f__Lachnospiraceae	g__unclassified_f__Lachnospiraceae	s__unclassified_f__Lachnospiraceae	ASV739	0	0	0	0	0	0	0	0	0	0	0	0	0	0	0	0	0	0	0	0	0	0	0	0	0	0	0	0	0	0	0	0	0	30	0	0	0	0	27	0	0
d__Bacteria	k__norank_d__Bacteria	p__Patescibacteria	c__Saccharimonadia	o__Saccharimonadales	f__norank_o__Saccharimonadales	g__norank_o__Saccharimonadales	s__unclassified_g__norank_o__Saccharimonadales	ASV1717	0	0	0	0	0	0	0	0	0	0	0	0	0	0	0	0	0	0	0	0	0	29	0	0	0	0	0	0	0	0	0	269	0	0	0	0	0	0	0	0	0
d__Bacteria	k__norank_d__Bacteria	p__Bacillota	c__Clostridia	o__Peptostreptococcales-Tissierellales	f__Family_XI	g__Peptoniphilus	s__unclassified_g__Peptoniphilus	ASV1265	0	0	0	0	0	0	0	0	0	0	2	0	0	0	0	0	0	0	0	0	0	0	0	0	0	0	25	0	0	0	0	0	0	217	0	0	0	0	0	0	0
d__Bacteria	k__norank_d__Bacteria	p__Bacillota	c__Clostridia	o__Peptococcales	f__Peptococcaceae	g__Peptococcus	s__Peptococcus_niger	ASV151	0	0	0	0	0	0	0	0	0	0	0	0	0	0	0	0	0	0	0	0	0	0	0	0	0	0	0	0	6	0	0	0	0	0	0	32	0	0	0	0	0
d__Bacteria	k__norank_d__Bacteria	p__Bacteroidota	c__Bacteroidia	o__Bacteroidales	f__Porphyromonadaceae	g__Porphyromonas	s__unclassified_g__Porphyromonas	ASV146	0	0	0	0	0	0	0	0	0	0	0	0	0	0	0	0	0	0	0	0	0	0	0	0	0	0	0	0	0	0	0	0	0	0	0	0	0	0	0	0	0
d__Bacteria	k__norank_d__Bacteria	p__Bacteroidota	c__Bacteroidia	o__Bacteroidales	f__Bacteroidaceae	g__Bacteroides	s__Bacteroides_massiliensis	ASV4245	0	0	0	0	0	0	0	0	0	0	0	0	0	0	0	0	0	0	0	0	0	0	0	0	0	0	0	0	0	0	0	0	0	0	0	0	0	0	0	0	0
d__Bacteria	k__norank_d__Bacteria	p__Bacteroidota	c__Bacteroidia	o__Bacteroidales	f__Bacteroidaceae	g__Bacteroides	s__unclassified_g__Bacteroides	ASV298	0	0	0	0	0	0	0	0	0	0	0	0	0	0	0	0	0	0	0	0	0	0	0	0	0	0	0	0	0	0	0	0	0	0	0	0	0	0	14	0	0
d__Bacteria	k__norank_d__Bacteria	p__Bacteroidota	c__Bacteroidia	o__Bacteroidales	f__Prevotellaceae	g__Hoylesella	s__Prevotella_buccalis	ASV1306	0	0	0	0	0	0	0	0	0	0	0	0	0	0	0	0	0	0	0	0	0	0	0	0	0	0	143	0	0	0	0	0	0	63	0	33	0	0	0	0	0
d__Bacteria	k__norank_d__Bacteria	p__Deinococcota	c__Deinococci	o__Deinococcales	f__Deinococcaceae	g__Deinococcus	s__unidentified_g__Deinococcus	ASV1263	0	0	0	0	0	0	0	0	0	0	0	0	0	0	0	0	0	0	0	0	0	0	0	0	0	0	0	0	0	0	0	0	0	221	0	0	0	0	0	0	0
d__Bacteria	k__norank_d__Bacteria	p__Bacillota	c__Bacilli	o__Lactobacillales	f__Lactobacillaceae	g__Lactobacillus	s__unclassified_g__Lactobacillus	ASV4541	0	0	0	0	0	0	0	0	0	0	0	213	0	0	0	0	0	0	0	0	0	0	0	0	0	0	0	0	0	0	0	0	0	0	0	0	0	0	0	0	0
d__Bacteria	k__norank_d__Bacteria	p__Actinomycetota	c__Actinobacteria	o__Bifidobacteriales	f__Bifidobacteriaceae	g__Gardnerella	s__Gardnerella_vaginalis	ASV595	0	0	0	0	0	0	0	0	0	0	0	0	0	0	0	0	0	0	0	0	0	0	0	0	0	0	0	0	0	0	0	0	0	0	0	0	0	0	0	0	0
d__Bacteria	k__norank_d__Bacteria	p__Pseudomonadota	c__Gammaproteobacteria	o__Burkholderiales	f__Oxalobacteraceae	g__Massilia	s__unclassified_g__Massilia	ASV2454	0	0	0	0	0	0	3	0	0	0	0	0	0	0	0	0	0	0	0	0	0	0	0	0	0	0	0	0	0	0	0	0	0	0	0	0	0	0	4	0	0
d__Bacteria	k__norank_d__Bacteria	p__Bacteroidota	c__Bacteroidia	o__Bacteroidales	f__Prevotellaceae	g__Hoylesella	s__Prevotella_buccalis	ASV597	0	0	0	0	0	0	0	0	0	0	0	0	0	0	0	0	0	0	17	0	0	0	0	0	0	0	47	0	0	0	0	2	0	0	0	0	0	0	10	0	0
d__Bacteria	k__norank_d__Bacteria	p__Bacteroidota	c__Bacteroidia	o__Bacteroidales	f__Bacteroidaceae	g__Bacteroides	s__unclassified_g__Bacteroides	ASV1300	0	0	0	0	0	0	0	0	0	0	0	0	0	0	0	0	0	0	0	0	0	0	0	0	0	0	0	0	0	0	0	0	36	81	0	0	0	0	0	0	0
d__Bacteria	k__norank_d__Bacteria	p__Bacteroidota	c__Bacteroidia	o__unclassified_c__Bacteroidia	f__unclassified_c__Bacteroidia	g__unclassified_c__Bacteroidia	s__unclassified_c__Bacteroidia	ASV892	0	0	0	0	0	0	0	0	0	0	0	0	0	0	0	0	0	0	0	0	0	0	0	0	0	0	0	0	0	0	0	0	243	0	0	0	0	0	0	0	0
d__Bacteria	k__norank_d__Bacteria	p__Actinomycetota	c__Coriobacteriia	o__Coriobacteriales	f__Eggerthellaceae	g__Berryella	s__Gordonibacter_sp._Marseille-P4307	ASV157	0	0	0	0	0	0	0	0	0	0	0	0	0	0	0	0	0	0	0	0	0	0	0	0	0	0	0	0	0	0	0	0	0	0	0	0	0	0	0	0	0
d__Bacteria	k__norank_d__Bacteria	p__Bacillota	c__Clostridia	o__Lachnospirales	f__Lachnospiraceae	g__Blautia	s__unclassified_g__Blautia	ASV234	0	0	0	0	0	0	0	0	0	0	0	0	0	0	0	0	0	0	0	0	0	0	0	0	0	0	0	0	0	0	0	0	0	58	0	0	0	0	90	0	0
d__Bacteria	k__norank_d__Bacteria	p__Bacillota	c__Bacilli	o__Lactobacillales	f__Lactobacillaceae	g__Lactobacillus	s__unclassified_g__Lactobacillus	ASV2019	0	0	0	0	0	0	0	0	0	0	0	0	0	0	0	0	0	0	0	0	0	0	0	0	0	0	0	0	0	0	0	0	0	0	0	0	0	0	0	0	0
d__Bacteria	k__norank_d__Bacteria	p__Pseudomonadota	c__Gammaproteobacteria	o__Enterobacterales	f__Enterobacteriaceae	g__unclassified_f__Enterobacteriaceae	s__unclassified_f__Enterobacteriaceae	ASV1264	0	0	0	0	0	0	0	0	0	0	0	0	0	0	0	0	0	0	0	0	0	0	0	0	0	0	0	0	0	0	0	0	0	227	0	0	0	0	0	0	0
d__Bacteria	k__norank_d__Bacteria	p__Bacteroidota	c__Bacteroidia	o__Bacteroidales	f__Bacteroidaceae	g__Bacteroides	s__Bacteroides_massiliensis	ASV1337	0	0	0	0	0	0	0	0	0	0	0	0	0	0	0	0	0	0	0	0	0	0	0	0	0	0	0	0	0	0	0	0	0	43	0	0	0	0	0	0	0
d__Bacteria	k__norank_d__Bacteria	p__Bacteroidota	c__Bacteroidia	o__Bacteroidales	f__Prevotellaceae	g__Hoylesella	s__Prevotella_buccalis	ASV176	0	0	0	0	0	0	0	0	0	0	0	0	0	0	0	0	0	0	0	0	0	0	0	0	0	0	56	0	0	0	0	0	0	0	0	0	0	56	0	0	0
d__Bacteria	k__norank_d__Bacteria	p__Bacillota	c__Clostridia	o__Oscillospirales	f__[Eubacterium]_coprostanoligenes_group	g__norank_f__[Eubacterium]_coprostanoligenes_group	s__unclassified_g__norank_f__[Eubacterium]_coprostanoligenes_group	ASV368	0	0	0	0	0	0	0	0	0	0	0	0	0	0	0	0	0	0	0	0	0	0	0	0	0	0	0	0	0	0	0	0	0	0	0	0	0	0	10	0	0
d__Bacteria	k__norank_d__Bacteria	p__Bacillota	c__Negativicutes	o__Veillonellales-Selenomonadales	f__Veillonellaceae	g__Veillonella	s__Veillonella_sp._oral_taxon_780	ASV3354	0	0	0	0	0	0	0	0	0	0	0	0	0	0	0	0	0	0	0	0	0	0	0	0	0	0	0	0	0	0	0	0	0	0	0	0	0	0	52	0	0
d__Bacteria	k__norank_d__Bacteria	p__Bacteroidota	c__Bacteroidia	o__Bacteroidales	f__Bacteroidaceae	g__Bacteroides	s__unclassified_g__Bacteroides	ASV366	0	0	0	0	0	0	0	0	0	0	0	7	0	0	0	0	0	0	0	0	0	0	0	0	0	0	27	0	0	0	0	0	14	0	0	0	7	0	9	0	11
d__Bacteria	k__norank_d__Bacteria	p__Bacillota	c__Clostridia	o__Lachnospirales	f__Lachnospiraceae	g__Coprococcus	s__unclassified_g__Coprococcus	ASV522	0	0	0	0	0	0	0	0	0	0	0	0	0	0	0	0	0	0	0	0	0	0	0	0	0	0	0	0	0	0	0	0	0	149	0	0	0	0	20	0	2
d__Bacteria	k__norank_d__Bacteria	p__Bacillota	c__Negativicutes	o__Veillonellales-Selenomonadales	f__Veillonellaceae	g__Negativicoccus	s__Negativicoccus_succinicivorans	ASV207	0	0	0	0	0	0	0	0	0	0	0	0	0	0	0	0	0	0	0	0	0	0	0	0	0	0	0	0	0	0	0	0	119	71	0	0	0	0	0	0	0
d__Bacteria	k__norank_d__Bacteria	p__Bacillota	c__Clostridia	o__Christensenellales	f__Christensenellaceae	g__Christensenellaceae_R-7_group	s__uncultured_spirochete_g__Christensenellaceae_R-7_group	ASV420	0	0	0	0	0	0	0	0	0	0	0	0	0	0	0	0	0	0	0	0	0	0	0	0	0	0	0	0	0	0	0	0	0	0	0	0	0	0	7	0	0
d__Bacteria	k__norank_d__Bacteria	p__Actinomycetota	c__Coriobacteriia	o__Coriobacteriales	f__Coriobacteriaceae	g__Collinsella	s__unclassified_g__Collinsella	ASV758	0	0	0	0	0	0	0	0	0	0	0	0	0	0	0	0	0	0	0	0	0	0	0	0	0	0	0	0	0	0	0	0	0	193	0	0	0	0	0	0	0
d__Bacteria	k__norank_d__Bacteria	p__Pseudomonadota	c__Gammaproteobacteria	o__Pseudomonadales	f__Pseudomonadaceae	g__Pseudomonas	s__unclassified_g__Pseudomonas	ASV89	0	0	0	0	0	0	0	0	0	0	0	0	0	0	0	0	0	0	0	0	0	0	0	0	0	0	0	0	0	0	0	0	125	0	0	0	0	0	15	0	0
d__Bacteria	k__norank_d__Bacteria	p__Bacteroidota	c__Bacteroidia	o__Bacteroidales	f__Rikenellaceae	g__Alistipes	s__uncultured_bacterium_g__Alistipes	ASV1882	0	0	14	0	0	0	0	0	0	0	0	0	0	0	0	0	0	0	0	0	0	0	0	0	0	0	32	0	0	0	0	0	71	0	0	0	0	0	0	0	0
d__Bacteria	k__norank_d__Bacteria	p__Bacillota	c__Clostridia	o__Peptostreptococcales-Tissierellales	f__Family_XI	g__Peptoniphilus	s__Clostridiales_bacterium_KA00134	ASV3530	0	0	0	0	0	0	0	0	0	0	0	0	0	0	0	0	0	0	0	0	0	0	0	0	0	0	0	0	0	0	0	0	0	0	0	0	0	0	0	0	0
d__Bacteria	k__norank_d__Bacteria	p__Bacillota	c__Bacilli	o__Staphylococcales	f__Gemellaceae	g__Gemella	s__Gemella_asaccharolytica	ASV1756	0	0	0	0	0	0	0	0	0	0	0	0	0	0	0	0	0	0	0	0	0	0	0	0	0	0	0	0	0	0	0	0	0	0	0	0	0	0	0	0	0
d__Bacteria	k__norank_d__Bacteria	p__Bacteroidota	c__Bacteroidia	o__Bacteroidales	f__Prevotellaceae	g__Prevotella	s__Prevotella_bergensis	ASV631	0	0	0	0	0	0	0	0	0	0	0	0	0	0	0	0	0	0	0	0	0	0	0	0	0	0	0	0	0	0	0	0	0	0	5	45	0	0	0	0	0
d__Bacteria	k__norank_d__Bacteria	p__Pseudomonadota	c__Alphaproteobacteria	o__Acetobacterales	f__Acetobacteraceae	g__Roseomonas	s__unclassified_g__Roseomonas	ASV2066	0	0	0	0	0	0	0	0	0	0	0	0	0	0	0	0	0	0	0	0	0	0	0	0	0	0	0	0	0	0	0	0	0	0	0	0	0	0	0	0	0
d__Bacteria	k__norank_d__Bacteria	p__Bacillota	c__Negativicutes	o__Veillonellales-Selenomonadales	f__Veillonellaceae	g__Dialister	s__unclassified_g__Dialister	ASV4246	0	0	0	0	0	0	0	0	0	0	0	0	0	0	0	0	0	0	0	0	0	0	0	0	0	0	0	0	0	0	0	0	0	0	0	0	0	0	0	0	0
d__Bacteria	k__norank_d__Bacteria	p__Bacillota	c__Clostridia	o__Clostridia_UCG-014	f__norank_o__Clostridia_UCG-014	g__norank_o__Clostridia_UCG-014	s__uncultured_bacterium_o__Clostridia_UCG-014	ASV1267	0	0	0	0	0	0	0	0	0	0	0	0	0	0	0	0	0	0	0	0	0	0	0	0	0	0	0	0	0	0	0	0	0	219	0	0	0	0	0	0	0
d__Bacteria	k__norank_d__Bacteria	p__Bacillota	c__Bacilli	o__Lactobacillales	f__Lactobacillaceae	g__Lactobacillus	s__unclassified_g__Lactobacillus	ASV2269	0	0	0	0	0	186	0	0	0	0	0	0	0	0	0	0	0	0	0	0	0	0	0	0	0	0	0	0	0	0	0	0	0	0	0	0	0	0	0	0	0
d__Bacteria	k__norank_d__Bacteria	p__Bacteroidota	c__Bacteroidia	o__Bacteroidales	f__Porphyromonadaceae	g__Porphyromonas	s__unclassified_g__Porphyromonas	ASV1234	0	0	0	0	0	0	0	0	0	0	0	0	0	0	0	0	0	0	0	0	0	0	0	0	0	0	95	0	0	0	0	0	0	16	0	0	0	0	0	0	0
d__Bacteria	k__norank_d__Bacteria	p__Bacillota	c__Clostridia	o__Lachnospirales	f__Lachnospiraceae	g__Mediterraneibacter	s__unclassified_g__Mediterraneibacter	ASV773	0	0	0	0	0	0	0	0	0	0	0	0	0	0	0	0	0	0	0	0	0	0	0	0	0	0	0	0	0	0	0	0	0	82	0	0	0	0	42	0	0
d__Bacteria	k__norank_d__Bacteria	p__Bacillota	c__Clostridia	o__Oscillospirales	f__[Eubacterium]_coprostanoligenes_group	g__norank_f__[Eubacterium]_coprostanoligenes_group	s__unclassified_g__norank_f__[Eubacterium]_coprostanoligenes_group	ASV698	0	0	0	0	0	0	0	0	0	0	0	0	0	0	0	0	0	0	0	0	0	0	0	0	0	0	0	0	0	0	0	0	0	34	0	0	6	0	34	0	0
d__Bacteria	k__norank_d__Bacteria	p__Bacteroidota	c__Bacteroidia	o__Bacteroidales	f__Prevotellaceae	g__Hoylesella	s__Prevotella_buccalis	ASV1314	0	0	0	0	0	0	0	0	0	0	0	0	0	0	0	0	0	0	0	0	0	0	0	135	0	0	0	0	0	0	0	0	0	60	0	0	0	0	0	0	0
d__Bacteria	k__norank_d__Bacteria	p__Bacillota	c__Clostridia	o__Peptostreptococcales-Tissierellales	f__Family_XI	g__Peptoniphilus	s__unclassified_g__Peptoniphilus	ASV3531	0	0	0	0	0	0	0	0	0	0	0	0	0	0	0	0	0	0	0	0	0	0	0	0	0	0	0	0	0	0	0	0	0	0	0	0	0	0	0	0	0
d__Bacteria	k__norank_d__Bacteria	p__Bacteroidota	c__Bacteroidia	o__Bacteroidales	f__Porphyromonadaceae	g__Porphyromonas	s__unclassified_g__Porphyromonas	ASV1268	0	0	0	0	0	0	0	0	0	0	0	0	0	0	0	0	0	0	0	0	0	0	0	0	0	0	0	0	0	0	0	0	0	205	0	0	0	0	0	0	0
d__Bacteria	k__norank_d__Bacteria	p__Bacillota	c__Clostridia	o__Lachnospirales	f__Lachnospiraceae	g__Blautia	s__Blautia_sp._N6H1-15	ASV733	0	0	0	0	0	0	0	0	0	0	0	0	0	0	0	0	0	0	0	0	0	0	0	0	0	0	0	0	0	0	0	0	0	0	0	0	0	0	107	0	8
d__Bacteria	k__norank_d__Bacteria	p__Bacteroidota	c__Bacteroidia	o__Bacteroidales	f__Prevotellaceae	g__Prevotella	s__Prevotella_bergensis	ASV150	0	0	0	0	0	0	0	0	0	0	0	0	0	0	0	0	0	0	0	0	0	0	0	0	0	0	0	0	0	0	0	0	0	0	0	0	0	0	0	0	0
d__Bacteria	k__norank_d__Bacteria	p__Bacillota	c__Bacilli	o__Lactobacillales	f__Lactobacillaceae	g__Lactobacillus	s__unclassified_g__Lactobacillus	ASV4542	0	0	0	0	0	0	0	0	0	0	0	197	0	0	0	0	0	0	0	0	0	0	0	0	0	0	0	0	0	0	0	0	0	0	0	0	0	0	0	0	0
d__Bacteria	k__norank_d__Bacteria	p__Bacillota	c__Bacilli	o__Lactobacillales	f__Streptococcaceae	g__Streptococcus	s__unclassified_g__Streptococcus	ASV2483	0	0	0	0	0	0	0	0	0	0	0	0	0	0	0	0	0	0	0	0	0	0	0	0	0	0	0	0	0	0	0	0	0	0	0	0	0	0	0	0	0
d__Bacteria	k__norank_d__Bacteria	p__unclassified_k__norank_d__Bacteria	c__unclassified_k__norank_d__Bacteria	o__unclassified_k__norank_d__Bacteria	f__unclassified_k__norank_d__Bacteria	g__unclassified_k__norank_d__Bacteria	s__unclassified_k__norank_d__Bacteria	ASV1817	2	0	0	0	0	0	0	0	0	11	2	2	0	0	0	0	0	0	0	0	0	0	0	0	32	0	41	0	0	0	0	0	0	0	0	0	0	0	0	0	0
d__Bacteria	k__norank_d__Bacteria	p__Bacillota	c__Bacilli	o__Bacillales	f__Bacillaceae	g__Bacillus	s__unclassified_g__Bacillus	ASV389	0	0	0	0	0	0	0	0	0	0	0	0	0	0	0	0	0	0	0	0	0	0	0	0	0	0	0	0	0	0	0	0	0	0	0	0	0	0	0	0	0
d__Bacteria	k__norank_d__Bacteria	p__Actinomycetota	c__Actinobacteria	o__Micrococcales	f__Microbacteriaceae	g__Agrococcus	s__unclassified_g__Agrococcus	ASV2067	0	0	0	0	0	0	0	0	0	0	0	0	0	0	0	0	0	0	0	0	0	0	0	0	0	0	0	0	0	0	0	0	0	0	0	0	0	0	0	0	0
d__Bacteria	k__norank_d__Bacteria	p__Bacillota	c__Bacilli	o__Lactobacillales	f__Aerococcaceae	g__Eremococcus	s__uncultured_bacterium_g__Eremococcus	ASV3171	0	0	0	0	0	0	0	0	0	0	0	0	0	0	0	0	0	0	0	0	0	0	0	0	0	0	257	0	0	0	0	0	0	0	0	0	0	0	0	0	0
d__Bacteria	k__norank_d__Bacteria	p__Bacteroidota	c__Bacteroidia	o__Bacteroidales	f__Tannerellaceae	g__Parabacteroides	s__unclassified_g__Parabacteroides	ASV305	0	0	0	0	0	0	0	0	0	0	0	0	0	0	0	0	0	0	0	0	0	0	0	0	0	0	0	0	0	0	0	0	0	0	0	0	3	0	19	0	0
d__Bacteria	k__norank_d__Bacteria	p__Bacillota	c__Negativicutes	o__Veillonellales-Selenomonadales	f__Veillonellaceae	g__Dialister	s__Dialister_sp._Marseille-P5638	ASV682	0	0	0	0	0	0	0	0	0	0	0	0	0	0	0	0	0	0	0	0	0	0	0	0	0	0	0	0	0	0	0	0	0	0	0	0	0	0	0	0	3
d__Bacteria	k__norank_d__Bacteria	p__Pseudomonadota	c__Alphaproteobacteria	o__Acetobacterales	f__Acetobacteraceae	g__Belnapia	s__uncultured_bacterium_g__Belnapia	ASV2068	0	0	0	0	0	0	0	0	0	0	0	0	0	0	0	0	0	0	0	0	0	0	0	0	0	0	0	0	0	0	0	0	0	0	0	0	0	0	0	0	0
d__Bacteria	k__norank_d__Bacteria	p__Bacteroidota	c__Bacteroidia	o__Bacteroidales	f__Bacteroidaceae	g__Bacteroides	s__unclassified_g__Bacteroides	ASV399	0	0	0	0	0	0	0	0	0	0	0	0	0	0	0	0	0	0	0	0	0	0	0	0	0	0	0	0	0	0	0	0	0	88	0	0	0	0	11	0	5
d__Bacteria	k__norank_d__Bacteria	p__Bacillota	c__Clostridia	o__Lachnospirales	f__Lachnospiraceae	g__Lachnospiraceae_NK4A136_group	s__unclassified_g__Lachnospiraceae_NK4A136_group	ASV3362	0	0	0	0	0	0	0	0	0	0	0	0	0	0	0	0	0	0	0	0	0	0	0	0	0	0	0	0	0	0	0	0	143	0	0	0	0	0	0	0	0
d__Bacteria	k__norank_d__Bacteria	p__Actinomycetota	c__Actinobacteria	o__Actinomycetales	f__Actinomycetaceae	g__Pauljensenia	s__Pauljensenia_hongkongensis_g__Pauljensenia	ASV2030	0	0	0	0	0	0	0	0	0	0	0	0	0	0	0	0	0	0	170	0	0	0	0	0	0	0	0	0	0	0	0	0	0	0	55	0	0	0	0	0	0
d__Bacteria	k__norank_d__Bacteria	p__unclassified_k__norank_d__Bacteria	c__unclassified_k__norank_d__Bacteria	o__unclassified_k__norank_d__Bacteria	f__unclassified_k__norank_d__Bacteria	g__unclassified_k__norank_d__Bacteria	s__unclassified_k__norank_d__Bacteria	ASV1320	0	0	0	0	0	2	0	0	0	0	29	0	0	0	0	0	0	0	0	0	0	0	1	0	95	0	0	0	0	0	0	0	0	46	0	0	0	0	0	0	0
d__Bacteria	k__norank_d__Bacteria	p__Bacillota	c__Bacilli	o__Lactobacillales	f__Lactobacillaceae	g__Lactobacillus	s__unclassified_g__Lactobacillus	ASV2270	0	0	0	0	0	180	0	0	0	0	0	0	0	0	0	0	0	0	0	0	0	0	0	0	0	0	0	0	0	0	0	0	0	0	0	0	0	0	0	0	0
d__Bacteria	k__norank_d__Bacteria	p__Pseudomonadota	c__Gammaproteobacteria	o__Burkholderiales	f__Sutterellaceae	g__unclassified_f__Sutterellaceae	s__unclassified_f__Sutterellaceae	ASV670	0	0	0	0	0	0	0	0	0	0	0	0	0	0	0	0	0	0	0	0	0	0	0	0	0	0	0	0	0	0	0	0	0	0	0	0	0	0	10	0	0
d__Bacteria	k__norank_d__Bacteria	p__Bacillota	c__Clostridia	o__Oscillospirales	f__Butyricicoccaceae	g__Agathobaculum	s__unclassified_g__Agathobaculum	ASV727	0	0	0	0	0	0	0	0	0	0	0	0	0	0	0	114	0	0	0	0	0	0	0	0	0	0	0	0	0	0	0	0	0	0	0	0	4	0	30	0	0
d__Bacteria	k__norank_d__Bacteria	p__Bacillota	c__Clostridia	o__Clostridia_UCG-014	f__norank_o__Clostridia_UCG-014	g__norank_o__Clostridia_UCG-014	s__uncultured_bacterium_o__Clostridia_UCG-014	ASV1269	0	0	0	0	0	0	0	0	0	0	0	0	0	0	0	0	0	0	0	0	0	0	0	0	0	0	0	0	0	0	0	0	0	202	0	0	0	0	0	0	0
d__Bacteria	k__norank_d__Bacteria	p__Pseudomonadota	c__Gammaproteobacteria	o__Pseudomonadales	f__Moraxellaceae	g__Acinetobacter	s__unclassified_g__Acinetobacter	ASV3807	0	0	0	0	0	0	0	0	0	0	0	0	0	0	0	0	0	0	0	0	0	0	0	0	262	0	0	0	0	0	0	0	0	0	0	0	0	0	0	0	0
d__Bacteria	k__norank_d__Bacteria	p__Bacteroidota	c__Bacteroidia	o__Bacteroidales	f__Rikenellaceae	g__Alistipes	s__uncultured_bacterium_g__Alistipes	ASV461	0	0	2	0	0	0	0	0	0	0	0	0	0	0	0	0	0	0	0	0	0	0	0	0	0	0	0	0	0	0	0	0	0	0	0	0	6	0	9	0	0
d__Bacteria	k__norank_d__Bacteria	p__Bacillota	c__Bacilli	o__Lactobacillales	f__Lactobacillaceae	g__Lactobacillus	s__unclassified_g__Lactobacillus	ASV2281	0	0	0	0	0	0	0	0	0	0	201	0	0	0	0	0	0	0	0	0	0	0	0	0	0	0	0	0	0	0	0	0	0	0	0	0	0	0	0	0	0
d__Bacteria	k__norank_d__Bacteria	p__Bacillota	c__Clostridia	o__Peptostreptococcales-Tissierellales	f__Family_XI	g__Finegoldia	s__unclassified_g__Finegoldia	ASV3352	0	0	0	0	0	0	0	0	0	0	0	0	0	0	0	0	0	0	0	0	0	0	0	0	0	0	0	0	0	0	0	0	0	0	0	0	0	0	0	0	0
d__Bacteria	k__norank_d__Bacteria	p__Bacteroidota	c__Bacteroidia	o__Bacteroidales	f__Porphyromonadaceae	g__Porphyromonas	s__Porphyromonas_sp._2007b	ASV152	0	0	0	0	0	0	0	0	0	0	0	0	0	0	0	0	0	0	0	0	0	0	0	0	0	0	0	0	0	0	0	0	0	0	0	0	0	0	0	0	0
d__Bacteria	k__norank_d__Bacteria	p__Bacillota	c__Negativicutes	o__Veillonellales-Selenomonadales	f__Veillonellaceae	g__Dialister	s__Veillonellaceae_bacterium_DNF00626	ASV2213	0	0	0	0	0	0	0	0	0	0	0	0	0	0	0	0	0	0	0	0	0	0	0	0	0	0	0	0	0	0	0	0	0	0	0	0	0	0	0	0	0
d__Bacteria	k__norank_d__Bacteria	p__Bacillota	c__Clostridia	o__Lachnospirales	f__Lachnospiraceae	g__Coprococcus	s__unclassified_g__Coprococcus	ASV664	0	0	0	0	0	0	0	0	0	0	0	0	0	0	0	0	0	0	0	0	0	0	0	0	0	0	0	0	0	0	0	0	0	54	0	0	0	0	9	0	0
d__Bacteria	k__norank_d__Bacteria	p__Bacteroidota	c__Bacteroidia	o__Bacteroidales	f__Tannerellaceae	g__Parabacteroides	s__unclassified_g__Parabacteroides	ASV3434	0	0	0	0	0	0	0	0	0	0	0	0	0	0	0	0	0	0	0	0	0	0	0	0	0	0	0	0	0	0	0	0	0	0	0	0	0	0	0	0	0
d__Bacteria	k__norank_d__Bacteria	p__Bacillota	c__Negativicutes	o__Veillonellales-Selenomonadales	f__Veillonellaceae	g__Dialister	s__Dialister_micraerophilus	ASV2187	0	0	0	0	0	0	0	0	0	0	0	0	0	0	0	0	0	0	0	0	0	0	0	0	0	0	0	0	0	0	0	121	0	0	0	0	0	0	0	0	0
d__Bacteria	k__norank_d__Bacteria	p__Bacteroidota	c__Bacteroidia	o__Bacteroidales	f__Prevotellaceae	g__Hoylesella	s__Prevotella_buccalis	ASV3353	0	0	0	0	0	0	0	0	0	0	0	0	0	0	0	0	0	0	0	0	0	0	0	0	0	0	0	0	0	0	0	0	0	0	0	0	0	0	0	0	0
d__Bacteria	k__norank_d__Bacteria	p__Bacillota	c__Bacilli	o__Lactobacillales	f__Lactobacillaceae	g__Lactobacillus	s__unclassified_g__Lactobacillus	ASV3075	0	0	0	0	0	0	0	0	0	0	0	0	0	0	0	0	0	0	0	0	0	0	0	0	0	0	37	0	0	0	0	0	0	0	0	142	0	0	0	0	0
d__Bacteria	k__norank_d__Bacteria	p__Bacillota	c__Clostridia	o__Lachnospirales	f__Lachnospiraceae	g__Lachnospiraceae_NK4A136_group	s__unclassified_g__Lachnospiraceae_NK4A136_group	ASV834	0	0	16	0	0	0	0	0	0	0	0	0	0	0	0	0	0	0	0	0	0	0	0	0	0	0	0	0	0	0	0	0	114	0	0	0	0	0	0	0	0
d__Bacteria	k__norank_d__Bacteria	p__Bacteroidota	c__Bacteroidia	o__Bacteroidales	f__Prevotellaceae	g__Prevotellaceae_UCG-001	s__uncultured_bacterium_g__Prevotellaceae_UCG-001	ASV762	0	0	0	0	0	0	0	0	0	0	0	0	0	0	0	0	0	0	0	0	0	0	0	0	0	0	0	0	0	0	0	0	33	0	0	0	0	0	11	0	0
d__Bacteria	k__norank_d__Bacteria	p__Bacteroidota	c__Bacteroidia	o__Bacteroidales	f__Barnesiellaceae	g__Barnesiella	s__unclassified_g__Barnesiella	ASV726	0	0	0	0	0	0	0	0	0	0	0	0	0	0	0	0	0	0	0	0	0	0	0	0	0	0	0	0	0	0	0	0	0	6	0	0	5	0	19	0	0
d__Bacteria	k__norank_d__Bacteria	p__Bacillota	c__Bacilli	o__Lactobacillales	f__Streptococcaceae	g__Streptococcus	s__unclassified_g__Streptococcus	ASV2484	0	0	0	0	0	0	0	0	0	0	0	0	0	0	0	0	0	0	0	0	0	0	0	0	0	0	0	0	0	0	0	0	0	0	0	0	0	0	0	0	0
d__Bacteria	k__norank_d__Bacteria	p__Bacteroidota	c__Bacteroidia	o__Bacteroidales	f__Muribaculaceae	g__norank_f__Muribaculaceae	s__uncultured_bacterium_f__Muribaculaceae	ASV471	0	0	0	0	0	0	0	0	0	0	0	0	0	0	0	0	0	0	0	0	0	0	0	0	0	0	0	0	0	0	0	0	0	5	0	0	0	0	3	0	0
d__Bacteria	k__norank_d__Bacteria	p__Actinomycetota	c__Actinobacteria	o__Bifidobacteriales	f__Bifidobacteriaceae	g__Gardnerella	s__unclassified_g__Gardnerella	ASV3509	0	0	0	0	0	0	0	0	0	0	0	0	0	0	0	0	0	0	0	0	0	0	0	0	0	0	0	0	0	0	0	0	0	0	0	0	0	0	0	0	0
d__Bacteria	k__norank_d__Bacteria	p__Bacillota	c__Clostridia	o__Lachnospirales	f__Lachnospiraceae	g__Enterocloster	s__unclassified_g__Enterocloster	ASV810	0	0	0	0	0	0	0	0	0	0	0	0	0	0	0	0	0	0	0	0	0	0	0	0	0	0	0	0	0	0	0	0	0	8	0	0	0	0	59	0	0
d__Bacteria	k__norank_d__Bacteria	p__Bacillota	c__Negativicutes	o__Veillonellales-Selenomonadales	f__Veillonellaceae	g__Dialister	s__Dialister_micraerophilus	ASV3134	0	0	0	0	0	0	0	0	0	0	0	0	0	0	0	0	0	0	0	0	224	0	0	0	0	0	0	0	0	0	0	0	0	0	0	0	0	0	0	0	0
d__Bacteria	k__norank_d__Bacteria	p__Bacillota	c__Clostridia	o__Lachnospirales	f__Lachnospiraceae	g__Dorea	s__unclassified_g__Dorea	ASV1270	0	0	0	0	0	0	0	0	0	0	0	0	0	0	0	0	0	0	0	0	0	0	0	0	0	0	0	0	0	0	0	0	0	195	0	0	0	0	0	0	0
d__Bacteria	k__norank_d__Bacteria	p__Actinomycetota	c__Actinobacteria	o__Bifidobacteriales	f__Bifidobacteriaceae	g__Gardnerella	s__unclassified_g__Gardnerella	ASV3510	0	0	0	0	0	0	0	0	0	0	0	0	0	0	0	0	0	0	0	0	0	0	0	0	0	0	0	0	0	0	0	0	0	0	0	0	0	0	0	0	0
d__Bacteria	k__norank_d__Bacteria	p__Pseudomonadota	c__Alphaproteobacteria	o__Acetobacterales	f__Acetobacteraceae	g__Belnapia	s__unclassified_g__Belnapia	ASV2069	0	0	0	0	0	0	0	0	0	0	0	0	0	0	0	0	0	0	0	0	0	0	0	0	0	0	0	0	0	0	0	0	0	0	0	0	0	0	0	0	0
d__Bacteria	k__norank_d__Bacteria	p__Bacillota	c__Negativicutes	o__Veillonellales-Selenomonadales	f__Veillonellaceae	g__Allisonella	s__uncultured_bacterium_g__Allisonella	ASV1271	0	0	0	0	0	0	0	0	0	0	0	0	0	0	0	0	0	0	0	0	0	0	0	0	0	0	0	0	0	0	0	0	0	168	0	0	0	0	0	0	0
d__Bacteria	k__norank_d__Bacteria	p__unclassified_k__norank_d__Bacteria	c__unclassified_k__norank_d__Bacteria	o__unclassified_k__norank_d__Bacteria	f__unclassified_k__norank_d__Bacteria	g__unclassified_k__norank_d__Bacteria	s__unclassified_k__norank_d__Bacteria	ASV182	0	5	0	0	2	0	0	1	2	0	0	15	0	0	0	0	0	0	0	0	0	0	0	0	16	0	6	0	1	0	0	0	0	0	0	3	0	0	0	0	0
d__Bacteria	k__norank_d__Bacteria	p__Actinomycetota	c__Actinobacteria	o__Bifidobacteriales	f__Bifidobacteriaceae	g__Gardnerella	s__unclassified_g__Gardnerella	ASV3511	0	0	0	0	0	0	0	0	0	0	0	0	0	0	0	0	0	0	0	0	0	0	0	0	0	0	0	0	0	0	0	0	0	0	0	0	0	0	0	0	0
d__Bacteria	k__norank_d__Bacteria	p__Bacteroidota	c__Bacteroidia	o__Bacteroidales	f__Muribaculaceae	g__norank_f__Muribaculaceae	s__unclassified_g__norank_f__Muribaculaceae	ASV369	0	0	12	0	0	0	0	0	0	0	0	0	0	0	0	0	0	0	0	0	0	0	0	0	0	0	0	0	0	0	0	0	0	0	0	0	0	0	0	0	0
d__Bacteria	k__norank_d__Bacteria	p__Bacillota	c__Clostridia	o__Lachnospirales	f__Lachnospiraceae	g__unclassified_f__Lachnospiraceae	s__unclassified_f__Lachnospiraceae	ASV462	0	0	0	0	0	0	0	0	0	0	0	0	0	0	0	0	0	0	0	0	0	0	0	0	0	0	0	0	0	0	0	0	0	0	0	0	0	0	32	0	0
d__Bacteria	k__norank_d__Bacteria	p__Fusobacteriota	c__Fusobacteriia	o__Fusobacteriales	f__Fusobacteriaceae	g__Fusobacterium	s__unclassified_g__Fusobacterium	ASV4587	0	0	0	0	0	0	0	0	0	0	0	0	0	0	0	0	0	0	0	0	0	0	0	0	0	0	0	0	0	0	0	0	195	0	0	0	0	0	0	0	0
d__Bacteria	k__norank_d__Bacteria	p__Pseudomonadota	c__Gammaproteobacteria	o__Burkholderiales	f__Comamonadaceae	g__Aquabacterium	s__unclassified_g__Aquabacterium	ASV1492	0	0	4	0	0	0	0	0	0	0	25	0	0	0	0	23	0	0	0	0	0	0	0	0	0	0	0	0	0	0	0	0	0	9	0	0	0	0	0	0	0
d__Bacteria	k__norank_d__Bacteria	p__Bacillota	c__Clostridia	o__Lachnospirales	f__Lachnospiraceae	g__unclassified_f__Lachnospiraceae	s__unclassified_f__Lachnospiraceae	ASV4033	0	0	10	0	0	0	0	0	0	0	0	0	0	0	0	0	0	0	0	0	0	0	0	0	0	0	0	0	0	0	0	0	165	0	0	0	0	0	0	0	0
d__Bacteria	k__norank_d__Bacteria	p__Bacillota	c__Negativicutes	o__Veillonellales-Selenomonadales	f__Veillonellaceae	g__Dialister	s__Veillonellaceae_bacterium_DNF00626	ASV602	0	0	0	0	0	0	0	0	0	0	0	0	0	0	0	0	0	0	0	0	0	0	0	0	0	0	0	0	0	0	0	0	0	0	0	0	0	0	0	0	0
d__Bacteria	k__norank_d__Bacteria	p__Bacteroidota	c__Bacteroidia	o__Bacteroidales	f__Muribaculaceae	g__norank_f__Muribaculaceae	s__Porphyromonadaceae_bacterium_C941	ASV605	0	0	0	0	0	0	0	0	0	0	0	0	0	0	0	0	0	0	0	0	0	0	0	0	41	0	0	0	0	0	0	0	0	0	0	0	0	0	0	6	0
d__Bacteria	k__norank_d__Bacteria	p__Bacillota	c__Clostridia	o__Clostridiales	f__Clostridiaceae	g__Clostridium	s__Clostridium_sp._ND2	ASV3341	0	0	0	0	0	0	0	0	0	0	0	0	0	0	0	0	0	0	0	0	0	0	0	0	0	0	0	0	0	0	0	0	0	0	0	0	0	0	0	0	0
d__Bacteria	k__norank_d__Bacteria	p__Bacteroidota	c__Bacteroidia	o__Bacteroidales	f__Prevotellaceae	g__norank_f__Prevotellaceae	s__uncultured_Bacteroidales_bacterium_f__Prevotellaceae	ASV347	0	0	12	0	0	0	0	0	0	0	0	0	0	0	0	0	0	0	0	0	0	0	0	0	0	0	0	0	0	0	0	0	38	0	0	0	3	0	10	0	1
d__Bacteria	k__norank_d__Bacteria	p__Bacteroidota	c__Bacteroidia	o__Bacteroidales	f__Porphyromonadaceae	g__Porphyromonas	s__Porphyromonas_bennonis	ASV158	0	0	0	0	0	0	0	0	0	0	0	0	0	0	0	0	0	0	0	0	0	0	0	0	0	0	0	0	0	0	0	0	0	14	0	0	0	0	0	0	0
d__Bacteria	k__norank_d__Bacteria	p__Bacillota	c__Bacilli	o__Lactobacillales	f__Lactobacillaceae	g__Lactobacillus	s__unclassified_g__Lactobacillus	ASV2282	0	0	0	0	0	0	0	0	0	0	186	0	0	0	0	0	0	0	0	0	0	0	0	0	0	0	0	0	0	0	0	0	0	0	0	0	0	0	0	0	0
d__Bacteria	k__norank_d__Bacteria	p__Bacillota	c__Clostridia	o__Oscillospirales	f__Ruminococcaceae	g__CAG-352	s__uncultured_bacterium_g__CAG-352	ASV674	0	0	0	0	0	0	0	0	0	0	0	0	0	0	0	0	0	0	0	0	0	0	0	0	0	0	0	0	0	0	0	0	0	0	0	0	6	0	5	0	0
d__Bacteria	k__norank_d__Bacteria	p__Bacteroidota	c__Bacteroidia	o__Bacteroidales	f__Bacteroidaceae	g__Bacteroides	s__unclassified_g__Bacteroides	ASV4247	0	0	0	0	0	0	0	0	0	0	0	0	0	0	0	0	0	0	0	0	0	0	0	0	0	0	0	0	0	0	0	0	0	0	0	0	0	0	0	0	0
d__Bacteria	k__norank_d__Bacteria	p__Bacillota	c__Clostridia	o__Lachnospirales	f__Lachnospiraceae	g__[Eubacterium]_ventriosum_group	s__unclassified_g__[Eubacterium]_ventriosum_group	ASV921	0	0	0	0	0	0	0	0	0	0	0	0	0	0	0	0	0	0	0	0	0	0	0	0	0	0	0	0	0	0	0	0	0	0	0	0	0	0	19	0	0
d__Bacteria	k__norank_d__Bacteria	p__Bacillota	c__Clostridia	o__Peptostreptococcales-Tissierellales	f__Family_XI	g__Ezakiella	s__unclassified_g__Ezakiella	ASV4588	0	0	0	0	0	0	0	0	0	0	0	0	0	0	0	0	0	0	0	0	0	0	0	0	0	0	0	0	0	0	0	0	183	0	0	0	0	0	0	0	0
d__Bacteria	k__norank_d__Bacteria	p__Bacillota	c__Clostridia	o__Peptostreptococcales-Tissierellales	f__Anaerovoracaceae	g__S5-A14a	s__unclassified_g__S5-A14a	ASV920	0	0	0	0	0	0	0	0	0	0	0	0	0	0	0	0	0	0	0	0	0	0	0	0	0	0	0	0	0	0	0	0	0	0	0	0	0	0	0	0	0
d__Bacteria	k__norank_d__Bacteria	p__Actinomycetota	c__Coriobacteriia	o__Coriobacteriales	f__Atopobiaceae	g__Fannyhessea	s__unclassified_g__Fannyhessea	ASV4850	0	0	0	0	0	0	0	0	0	0	0	0	0	0	0	0	0	0	0	0	0	0	0	0	0	0	0	0	0	0	0	0	0	0	0	0	0	0	0	0	0
d__Bacteria	k__norank_d__Bacteria	p__Actinomycetota	c__Actinobacteria	o__Bifidobacteriales	f__Bifidobacteriaceae	g__Gardnerella	s__unclassified_g__Gardnerella	ASV3058	0	0	0	0	0	0	0	0	0	0	0	0	0	0	0	0	182	0	0	0	0	0	0	0	0	0	0	0	0	0	0	0	0	0	0	0	0	0	0	0	0
d__Bacteria	k__norank_d__Bacteria	p__Bacillota	c__Bacilli	o__Lactobacillales	f__Streptococcaceae	g__Streptococcus	s__unclassified_g__Streptococcus	ASV2336	0	0	0	0	0	0	0	0	0	0	0	0	0	0	0	0	0	0	0	0	0	0	0	0	0	0	0	0	0	0	0	0	0	0	0	0	0	0	0	0	0
d__Bacteria	k__norank_d__Bacteria	p__Synergistota	c__Synergistia	o__Synergistales	f__Synergistaceae	g__Jonquetella	s__Jonquetella_anthropi	ASV654	0	0	0	0	0	0	0	0	0	0	0	0	0	0	0	0	0	0	0	0	0	0	0	0	0	0	0	0	114	0	0	0	0	0	0	0	0	0	0	0	0
d__Bacteria	k__norank_d__Bacteria	p__Bacillota	c__Clostridia	o__Lachnospirales	f__Lachnospiraceae	g__norank_f__Lachnospiraceae	s__uncultured_bacterium_adhufec236	ASV464	0	0	0	0	0	0	0	0	0	0	0	0	0	0	0	0	0	0	0	0	0	0	0	0	0	0	0	0	0	0	0	0	0	0	0	0	0	0	63	0	1
d__Bacteria	k__norank_d__Bacteria	p__Bacillota	c__Negativicutes	o__Veillonellales-Selenomonadales	f__Veillonellaceae	g__Dialister	s__Dialister_propionicifaciens	ASV4589	0	0	0	0	0	0	0	0	0	0	0	0	0	0	0	0	0	0	0	0	0	0	0	0	0	0	0	0	0	0	0	0	176	0	0	0	0	0	0	0	0
d__Bacteria	k__norank_d__Bacteria	p__Bacillota	c__Clostridia	o__Peptostreptococcales-Tissierellales	f__Family_XI	g__Parvimonas	s__unclassified_g__Parvimonas	ASV2214	0	0	0	0	0	0	0	0	0	0	0	0	0	0	0	0	0	0	0	0	0	0	0	0	0	0	0	0	0	0	0	0	0	0	0	0	0	0	0	0	0
d__Bacteria	k__norank_d__Bacteria	p__Pseudomonadota	c__Alphaproteobacteria	o__Sphingomonadales	f__Sphingomonadaceae	g__Sphingobium	s__Sphingobium_xenophagum	ASV2624	0	0	0	0	0	0	0	0	0	0	0	0	0	0	0	265	0	0	0	0	0	0	0	0	0	0	0	0	0	0	0	0	0	0	0	4	0	0	0	0	0
d__Bacteria	k__norank_d__Bacteria	p__Bacteroidota	c__Bacteroidia	o__Bacteroidales	f__Bacteroidaceae	g__Bacteroides	s__unclassified_g__Bacteroides	ASV1984	0	0	0	0	0	0	0	0	0	0	0	0	0	0	0	0	0	0	0	0	0	0	0	0	0	0	0	0	0	0	0	0	0	0	0	0	8	0	7	0	0
d__Bacteria	k__norank_d__Bacteria	p__Bacteroidota	c__Bacteroidia	o__Bacteroidales	f__Muribaculaceae	g__norank_f__Muribaculaceae	s__Porphyromonadaceae_bacterium_C941	ASV163	0	0	0	0	0	0	0	0	0	0	0	7	0	0	0	0	0	0	0	0	0	0	0	0	0	0	55	0	0	0	0	0	0	0	0	0	0	0	0	0	0
d__Bacteria	k__norank_d__Bacteria	p__Bacillota	c__Clostridia	o__Oscillospirales	f__Ruminococcaceae	g__Ruminococcus	s__unclassified_g__Ruminococcus	ASV657	0	0	0	0	0	0	0	0	0	0	0	0	0	0	0	0	0	0	0	0	0	0	0	0	0	0	0	0	0	0	0	0	0	0	0	0	0	0	0	0	0
d__Bacteria	k__norank_d__Bacteria	p__unclassified_k__norank_d__Bacteria	c__unclassified_k__norank_d__Bacteria	o__unclassified_k__norank_d__Bacteria	f__unclassified_k__norank_d__Bacteria	g__unclassified_k__norank_d__Bacteria	s__unclassified_k__norank_d__Bacteria	ASV2116	0	0	0	0	0	0	0	0	0	0	0	0	0	0	0	0	0	0	0	0	0	0	0	0	0	0	116	0	0	0	0	0	19	0	0	0	0	0	0	0	0
d__Bacteria	k__norank_d__Bacteria	p__Bacillota	c__Clostridia	o__Oscillospirales	f__UCG-010	g__norank_f__UCG-010	s__unclassified_g__norank_f__UCG-010	ASV3172	0	0	0	0	0	0	0	0	0	0	0	0	0	0	0	0	0	0	0	0	0	0	0	0	0	0	210	0	0	0	0	0	0	0	0	0	0	0	0	0	0
d__Bacteria	k__norank_d__Bacteria	p__Bacillota	c__Bacilli	o__Lactobacillales	f__Lactobacillaceae	g__Lactobacillus	s__unclassified_g__Lactobacillus	ASV1274	0	0	0	0	0	0	0	0	0	0	0	0	0	0	0	0	0	0	0	0	0	0	0	0	0	0	0	0	0	0	0	0	0	156	0	0	0	0	0	0	0
d__Bacteria	k__norank_d__Bacteria	p__Bacteroidota	c__Bacteroidia	o__Bacteroidales	f__Prevotellaceae	g__Hoylesella	s__Prevotella_buccalis	ASV2216	0	0	0	0	0	0	0	0	0	0	0	0	0	0	0	0	0	0	0	0	0	0	0	114	0	0	0	0	0	0	0	0	0	0	0	0	0	31	0	0	0
d__Bacteria	k__norank_d__Bacteria	p__Bacillota	c__Clostridia	o__Lachnospirales	f__Lachnospiraceae	g__Lachnospiraceae_NK4A136_group	s__unclassified_g__Lachnospiraceae_NK4A136_group	ASV787	0	0	0	0	0	0	0	0	0	0	0	0	0	0	0	0	0	0	0	0	0	0	0	0	0	0	0	0	0	0	0	0	140	0	0	0	0	0	0	0	0
d__Bacteria	k__norank_d__Bacteria	p__Fusobacteriota	c__Fusobacteriia	o__Fusobacteriales	f__Fusobacteriaceae	g__Fusobacterium	s__unclassified_g__Fusobacterium	ASV2207	0	0	0	0	0	0	0	0	0	0	0	0	0	0	0	0	0	0	0	0	0	0	0	0	0	0	213	0	0	0	0	0	0	0	0	0	0	0	0	0	0
d__Bacteria	k__norank_d__Bacteria	p__Actinomycetota	c__Actinobacteria	o__Mycobacteriales	f__Corynebacteriaceae	g__Corynebacterium	s__unclassified_g__Corynebacterium	ASV3173	0	0	0	0	0	0	0	0	0	0	0	0	0	0	0	0	0	0	0	0	0	0	0	0	0	0	201	0	0	0	0	0	0	0	0	0	0	0	0	0	0
d__Bacteria	k__norank_d__Bacteria	p__Bacillota	c__Clostridia	o__Oscillospirales	f__Oscillospiraceae	g__UCG-003	s__unclassified_g__UCG-003	ASV376	0	0	0	0	0	0	0	0	0	0	0	0	0	0	0	0	0	0	0	0	0	0	0	0	0	0	0	0	0	0	0	0	0	41	0	0	4	0	41	0	2
d__Bacteria	k__norank_d__Bacteria	p__Bacteroidota	c__Bacteroidia	o__Bacteroidales	f__Muribaculaceae	g__norank_f__Muribaculaceae	s__uncultured_bacterium_f__Muribaculaceae	ASV794	0	0	25	0	0	0	0	0	0	0	0	0	0	0	0	0	0	0	0	0	0	0	0	0	0	0	0	0	0	0	0	0	0	0	0	0	0	0	0	0	0
d__Bacteria	k__norank_d__Bacteria	p__Bacillota	c__Clostridia	o__Lachnospirales	f__Lachnospiraceae	g__Lachnospiraceae_NK4A136_group	s__unclassified_g__Lachnospiraceae_NK4A136_group	ASV400	0	0	0	0	0	0	0	0	0	0	0	0	0	0	0	0	0	0	0	0	0	0	0	0	0	0	0	0	0	0	0	0	104	0	0	0	0	0	8	0	0
d__Bacteria	k__norank_d__Bacteria	p__Bacillota	c__Clostridia	o__Lachnospirales	f__Lachnospiraceae	g__Moryella	s__Moryella_indoligenes	ASV1316	0	0	0	0	0	0	0	0	0	0	0	0	0	0	0	0	0	0	0	0	0	0	0	0	0	0	0	0	0	0	0	0	89	66	0	0	0	0	0	0	0
d__Bacteria	k__norank_d__Bacteria	p__Bacteroidota	c__Bacteroidia	o__Bacteroidales	f__Prevotellaceae	g__Segatella	s__unclassified_g__Segatella	ASV666	0	0	0	0	0	0	0	0	0	0	0	0	0	0	0	0	0	0	0	0	0	0	0	0	0	0	0	0	0	0	0	0	0	0	0	0	11	0	0	0	0
d__Bacteria	k__norank_d__Bacteria	p__Bacteroidota	c__Bacteroidia	o__Bacteroidales	f__Prevotellaceae	g__Hoylesella	s__Prevotella_timonensis	ASV4590	0	0	0	0	0	0	0	0	0	0	0	0	0	0	0	0	0	0	0	0	0	0	0	0	0	0	0	0	0	0	0	0	156	0	0	0	0	0	0	0	0
d__Bacteria	k__norank_d__Bacteria	p__Bacillota	c__Clostridia	o__Oscillospirales	f__Butyricicoccaceae	g__Agathobaculum	s__uncultured_bacterium_g__Agathobaculum	ASV1322	0	0	0	0	0	0	0	0	0	0	0	0	0	0	0	0	0	0	0	0	0	0	0	0	0	0	0	0	0	0	0	0	0	66	0	0	0	0	8	0	0
d__Bacteria	k__norank_d__Bacteria	p__Bacteroidota	c__Bacteroidia	o__Bacteroidales	f__Muribaculaceae	g__norank_f__Muribaculaceae	s__uncultured_bacterium_f__Muribaculaceae	ASV494	0	0	0	0	0	0	0	0	0	0	0	0	0	0	0	0	0	0	0	0	0	0	0	0	0	0	0	0	0	0	0	0	0	0	0	0	0	0	0	0	0
d__Bacteria	k__norank_d__Bacteria	p__Bacteroidota	c__Bacteroidia	o__Bacteroidales	f__Muribaculaceae	g__norank_f__Muribaculaceae	s__uncultured_Bacteroidales_bacterium_f__Muribaculaceae	ASV510	0	0	0	0	0	0	0	0	0	0	0	0	0	0	0	0	0	0	0	0	0	0	0	0	0	0	0	0	0	0	0	0	0	0	0	0	2	0	0	0	0
d__Bacteria	k__norank_d__Bacteria	p__Bacillota	c__Clostridia	o__Peptostreptococcales-Tissierellales	f__Family_XI	g__Peptoniphilus	s__Peptoniphilus_sp._KHD5	ASV1790	0	0	0	0	0	0	0	0	0	0	0	0	0	0	0	0	0	0	0	0	0	0	0	0	0	0	0	0	0	0	0	0	0	0	0	0	0	0	0	0	0
d__Bacteria	k__norank_d__Bacteria	p__Bacteroidota	c__Bacteroidia	o__Bacteroidales	f__Tannerellaceae	g__Parabacteroides	s__unclassified_g__Parabacteroides	ASV1307	0	0	22	0	0	0	0	0	0	0	0	0	0	0	0	0	0	0	0	0	0	0	0	0	0	0	0	0	0	0	0	0	16	68	0	0	0	0	0	0	11
d__Bacteria	k__norank_d__Bacteria	p__Bacillota	c__Clostridia	o__Peptostreptococcales-Tissierellales	f__Family_XI	g__Anaerococcus	s__unclassified_g__Anaerococcus	ASV2974	0	0	0	0	0	0	0	0	0	0	0	0	0	0	0	203	0	0	0	0	0	0	0	0	0	0	0	0	0	0	0	0	0	0	0	0	0	0	0	0	0
d__Bacteria	k__norank_d__Bacteria	p__Bacillota	c__Clostridia	o__Clostridiales	f__Clostridiaceae	g__Clostridium	s__unclassified_g__Clostridium	ASV1233	0	0	0	0	0	0	0	0	0	0	0	0	0	0	0	0	0	0	0	0	0	0	0	0	0	0	0	0	0	0	0	0	0	42	0	0	3	0	20	0	0
d__Bacteria	k__norank_d__Bacteria	p__Campylobacterota	c__Campylobacteria	o__Campylobacterales	f__Campylobacteraceae	g__Campylobacter	s__unclassified_g__Campylobacter	ASV1282	0	0	0	0	0	0	0	0	0	0	0	23	0	0	0	0	0	0	0	0	0	0	0	0	0	0	0	0	0	0	0	0	0	147	0	0	0	0	0	0	0
d__Bacteria	k__norank_d__Bacteria	p__Bacteroidota	c__Bacteroidia	o__Bacteroidales	f__Prevotellaceae	g__Paraprevotella	s__Paraprevotella_xylaniphila	ASV747	0	0	0	0	0	0	0	0	0	0	0	0	0	0	0	0	0	0	0	0	0	0	0	0	0	0	0	0	0	0	0	0	118	0	0	0	0	0	9	0	0
d__Bacteria	k__norank_d__Bacteria	p__Bacillota	c__Bacilli	o__unclassified_c__Bacilli	f__unclassified_c__Bacilli	g__unclassified_c__Bacilli	s__unclassified_c__Bacilli	ASV2255	0	0	0	0	0	0	0	0	0	0	0	0	0	0	0	0	0	0	0	0	0	0	0	0	0	0	0	0	0	0	0	0	0	0	0	0	0	0	0	0	0
d__Bacteria	k__norank_d__Bacteria	p__Bacillota	c__Bacilli	o__Lactobacillales	f__Lactobacillaceae	g__Lactobacillus	s__unclassified_g__Lactobacillus	ASV2446	0	0	0	0	0	0	171	0	0	0	0	0	0	0	0	0	0	0	0	0	0	0	0	0	0	0	0	0	0	0	0	0	0	0	0	0	0	0	0	0	0
d__Bacteria	k__norank_d__Bacteria	p__Bacteroidota	c__Bacteroidia	o__Bacteroidales	f__Prevotellaceae	g__Hoylesella	s__Prevotella_buccalis	ASV2238	0	0	0	0	0	0	0	0	0	0	0	0	0	0	0	0	0	0	0	0	0	0	0	0	0	0	0	0	0	0	0	0	0	0	0	20	0	0	0	0	0
d__Bacteria	k__norank_d__Bacteria	p__Actinomycetota	c__Coriobacteriia	o__Coriobacteriales	f__Atopobiaceae	g__Fannyhessea	s__unclassified_g__Fannyhessea	ASV4851	0	0	0	0	0	0	0	0	0	0	0	0	0	0	0	0	0	0	0	0	0	0	0	0	0	0	0	0	0	0	0	0	0	0	0	0	0	0	0	0	0
d__Bacteria	k__norank_d__Bacteria	p__Bacillota	c__Clostridia	o__Peptostreptococcales-Tissierellales	f__Family_XI	g__Ezakiella	s__unclassified_g__Ezakiella	ASV3080	0	0	0	0	0	0	0	0	0	0	0	0	0	0	0	0	0	0	0	0	0	0	0	0	0	0	139	0	0	0	0	0	0	0	0	40	0	0	0	0	0
d__Bacteria	k__norank_d__Bacteria	p__Pseudomonadota	c__Gammaproteobacteria	o__Burkholderiales	f__Sutterellaceae	g__Sutterella	s__unclassified_g__Sutterella	ASV1819	0	0	0	0	0	0	0	0	0	0	0	0	0	0	0	0	0	0	0	0	0	0	0	0	0	0	0	0	0	0	0	0	0	0	0	0	0	0	0	0	0
d__Bacteria	k__norank_d__Bacteria	p__Bacillota	c__Bacilli	o__Mycoplasmatales	f__Mycoplasmataceae	g__Ureaplasma	s__unclassified_g__Ureaplasma	ASV3921	0	0	0	0	0	0	0	0	0	0	0	0	0	0	0	0	0	0	0	0	0	0	0	0	0	0	0	0	0	0	0	0	0	0	0	0	0	0	0	0	0
d__Bacteria	k__norank_d__Bacteria	p__Pseudomonadota	c__Gammaproteobacteria	o__Pseudomonadales	f__Moraxellaceae	g__Enhydrobacter	s__unclassified_g__Enhydrobacter	ASV257	0	0	0	0	0	0	0	0	0	0	0	0	0	0	0	0	0	0	0	0	0	0	0	0	0	0	0	0	0	0	0	0	0	88	0	46	0	0	0	0	0
d__Bacteria	k__norank_d__Bacteria	p__Bacillota	c__Bacilli	o__Bacillales	f__Planococcaceae	g__Sporosarcina	s__unclassified_g__Sporosarcina	ASV1798	0	0	0	0	0	0	0	0	0	0	0	0	0	0	0	0	0	0	0	0	0	0	0	0	0	0	0	0	0	0	0	0	0	0	0	0	0	0	0	0	0
d__Bacteria	k__norank_d__Bacteria	p__Bacillota	c__Bacilli	o__Staphylococcales	f__Staphylococcaceae	g__Staphylococcus	s__unclassified_g__Staphylococcus	ASV1394	0	0	0	0	0	0	0	0	0	0	0	0	0	0	0	0	0	0	0	0	0	0	0	0	0	0	164	0	0	0	0	0	0	27	0	0	0	0	0	0	0
d__Bacteria	k__norank_d__Bacteria	p__Cyanobacteriota	c__Cyanobacteriia	o__Chloroplast	f__norank_o__Chloroplast	g__norank_o__Chloroplast	s__unclassified_g__norank_o__Chloroplast	ASV1003	0	0	0	0	0	0	0	0	0	0	0	0	0	0	0	0	0	0	0	0	0	0	0	0	0	0	0	0	0	0	0	0	0	0	0	0	0	0	24	0	0
d__Bacteria	k__norank_d__Bacteria	p__Pseudomonadota	c__Gammaproteobacteria	o__Burkholderiales	f__Oxalobacteraceae	g__Massilia	s__unclassified_g__Massilia	ASV3359	0	0	0	0	0	0	0	0	0	0	0	0	0	0	0	0	0	0	0	0	0	0	0	0	0	0	0	0	0	0	0	0	0	0	0	0	0	0	0	0	0
d__Bacteria	k__norank_d__Bacteria	p__Bacillota	c__Bacilli	o__Lactobacillales	f__Streptococcaceae	g__Streptococcus	s__unclassified_g__Streptococcus	ASV3605	0	0	0	0	0	0	0	0	0	0	0	0	0	0	0	0	0	0	0	0	0	0	0	0	0	0	0	0	0	0	0	0	0	0	0	0	0	0	0	0	0
d__Bacteria	k__norank_d__Bacteria	p__Bacillota	c__Clostridia	o__Lachnospirales	f__Lachnospiraceae	g__unclassified_f__Lachnospiraceae	s__unclassified_f__Lachnospiraceae	ASV513	0	0	0	0	0	0	0	0	0	0	0	0	0	0	0	0	0	0	0	0	0	0	0	0	0	0	0	0	0	0	0	0	0	0	0	0	0	0	27	0	0
d__Bacteria	k__norank_d__Bacteria	p__Bacillota	c__Bacilli	o__Erysipelotrichales	f__Erysipelatoclostridiaceae	g__Catenibacterium	s__uncultured_bacterium_g__Catenibacterium	ASV1276	0	0	0	0	0	0	0	0	0	0	0	0	0	0	0	0	0	0	0	0	0	0	0	0	0	0	0	0	0	0	0	0	0	121	0	0	0	0	0	0	0
d__Bacteria	k__norank_d__Bacteria	p__Bacteroidota	c__Bacteroidia	o__Bacteroidales	f__Prevotellaceae	g__Hoylesella	s__Prevotella_buccalis	ASV2217	0	0	0	0	0	0	0	0	0	0	0	0	0	0	0	0	0	0	0	0	0	0	0	97	0	0	0	0	0	0	0	0	0	0	0	0	0	31	0	0	0
d__Bacteria	k__norank_d__Bacteria	p__Bacillota	c__Bacilli	o__Staphylococcales	f__Staphylococcaceae	g__Staphylococcus	s__unclassified_g__Staphylococcus	ASV3174	0	0	0	0	0	0	0	0	0	0	0	0	0	0	0	0	0	0	0	0	0	0	0	0	0	0	188	0	0	0	0	0	0	0	0	0	0	0	0	0	0
d__Bacteria	k__norank_d__Bacteria	p__Bacteroidota	c__Bacteroidia	o__Bacteroidales	f__Bacteroidaceae	g__Bacteroides	s__unclassified_g__Bacteroides	ASV655	0	0	0	0	0	0	0	0	0	0	0	0	0	0	0	0	0	0	0	0	0	0	0	0	0	0	0	0	0	0	0	0	0	0	0	0	0	0	0	0	0
d__Bacteria	k__norank_d__Bacteria	p__Bacillota	c__Bacilli	o__Staphylococcales	f__Staphylococcaceae	g__Staphylococcus	s__unclassified_g__Staphylococcus	ASV560	0	0	0	0	0	0	0	0	0	0	0	0	0	0	0	0	3	0	0	0	0	0	0	0	0	0	162	0	0	0	0	0	0	0	0	0	0	0	0	0	0
d__Bacteria	k__norank_d__Bacteria	p__Bacteroidota	c__Bacteroidia	o__Bacteroidales	f__Muribaculaceae	g__norank_f__Muribaculaceae	s__unclassified_g__norank_f__Muribaculaceae	ASV944	0	0	0	0	0	0	0	0	0	0	0	0	0	0	0	0	0	0	0	0	0	0	0	0	0	0	0	0	0	0	0	0	0	0	0	0	0	0	0	0	0
d__Bacteria	k__norank_d__Bacteria	p__Bacillota	c__Clostridia	o__Lachnospirales	f__Lachnospiraceae	g__Lachnospira	s__unclassified_g__Lachnospira	ASV514	0	0	0	0	0	0	0	0	0	0	0	0	0	0	0	0	0	0	0	0	0	0	0	0	0	0	0	0	0	0	0	0	0	47	0	0	0	0	50	0	6
d__Bacteria	k__norank_d__Bacteria	p__Bacillota	c__Clostridia	o__Lachnospirales	f__Lachnospiraceae	g__Lachnospiraceae_NK4A136_group	s__unclassified_g__Lachnospiraceae_NK4A136_group	ASV855	0	0	0	0	0	0	0	0	0	0	0	0	0	0	0	0	0	0	0	0	0	0	0	0	0	0	0	0	0	0	0	0	0	0	0	0	0	0	0	0	0
d__Bacteria	k__norank_d__Bacteria	p__Bacillota	c__Bacilli	o__Lactobacillales	f__Lactobacillaceae	g__Lactobacillus	s__unclassified_g__Lactobacillus	ASV3970	0	0	0	0	0	0	0	0	0	0	0	0	154	0	0	0	0	0	0	0	0	0	0	0	0	0	0	0	0	0	0	0	0	0	0	0	0	0	0	0	0
d__Bacteria	k__norank_d__Bacteria	p__Pseudomonadota	c__Gammaproteobacteria	o__Burkholderiales	f__Sutterellaceae	g__Sutterella	s__gut_metagenome_g__Sutterella	ASV771	0	0	0	0	0	0	0	0	0	0	0	0	0	0	0	257	0	0	0	0	0	0	0	0	0	0	0	0	0	0	0	0	0	0	0	0	0	0	0	0	0
d__Bacteria	k__norank_d__Bacteria	p__Pseudomonadota	c__Gammaproteobacteria	o__Burkholderiales	f__Sutterellaceae	g__Sutterella	s__unclassified_g__Sutterella	ASV2029	0	0	0	0	0	0	0	0	0	0	0	0	0	0	0	0	0	0	192	0	0	0	0	0	0	0	0	0	0	0	0	0	0	0	0	0	0	0	0	0	0
d__Bacteria	k__norank_d__Bacteria	p__Pseudomonadota	c__Gammaproteobacteria	o__Burkholderiales	f__Neisseriaceae	g__Neisseria	s__unclassified_g__Neisseria	ASV4591	0	0	0	0	0	0	0	0	0	0	0	0	0	0	0	0	0	0	0	0	0	0	0	0	0	0	0	0	0	0	0	0	159	0	0	0	0	0	0	0	0
d__Bacteria	k__norank_d__Bacteria	p__Bacillota	c__Clostridia	o__Peptostreptococcales-Tissierellales	f__Family_XI	g__Fenollaria	s__uncultured_bacterium_g__Fenollaria	ASV174	0	0	0	0	0	0	0	0	0	0	0	0	0	0	0	0	0	0	0	0	0	0	0	0	0	0	36	0	0	0	0	0	0	0	0	0	0	0	0	0	0
d__Bacteria	k__norank_d__Bacteria	p__Bacillota	c__Clostridia	o__Lachnospirales	f__Lachnospiraceae	g__unclassified_f__Lachnospiraceae	s__unclassified_f__Lachnospiraceae	ASV2131	0	0	0	0	0	0	0	0	0	0	0	0	0	0	0	252	0	0	0	0	0	0	0	0	0	0	0	0	0	0	0	0	0	0	0	0	0	0	0	0	0
d__Bacteria	k__norank_d__Bacteria	p__Bacteroidota	c__Bacteroidia	o__Bacteroidales	f__Bacteroidaceae	g__Bacteroides	s__Bacteroides_plebeius	ASV1295	0	0	0	0	0	0	0	0	0	0	0	0	0	0	0	0	0	0	0	0	0	0	0	0	8	0	0	0	0	0	0	0	0	86	0	0	3	0	0	0	0
d__Bacteria	k__norank_d__Bacteria	p__Bacillota	c__Clostridia	o__Oscillospirales	f__Oscillospiraceae	g__Fastidiosipila	s__Clostridiales_bacterium_oral_clone_MCE3_9	ASV1395	0	0	0	0	0	0	0	0	0	0	0	0	0	0	0	234	0	0	0	0	0	0	0	0	0	0	0	0	0	0	0	0	0	28	0	0	0	0	0	0	0
d__Bacteria	k__norank_d__Bacteria	p__Bacillota	c__Clostridia	o__Lachnospirales	f__Lachnospiraceae	g__Enterocloster	s__unclassified_g__Enterocloster	ASV778	0	0	0	0	0	0	0	0	0	0	0	0	0	0	0	0	0	0	0	0	0	0	0	0	0	0	0	0	0	0	0	0	0	19	0	0	0	0	28	0	0
d__Bacteria	k__norank_d__Bacteria	p__Bacteroidota	c__Bacteroidia	o__Bacteroidales	f__Porphyromonadaceae	g__Porphyromonas	s__unclassified_g__Porphyromonas	ASV3532	0	0	0	0	0	0	0	0	0	0	0	0	0	0	0	0	0	0	0	0	0	0	0	0	0	0	0	0	0	0	0	0	0	0	0	0	0	0	0	0	0
d__Bacteria	k__norank_d__Bacteria	p__Bacillota	c__Clostridia	o__Lachnospirales	f__Lachnospiraceae	g__unclassified_f__Lachnospiraceae	s__unclassified_f__Lachnospiraceae	ASV4592	0	0	0	0	0	0	0	0	0	0	0	0	0	0	0	0	0	0	0	0	0	0	0	0	0	0	0	0	0	0	0	0	160	0	0	0	0	0	0	0	0
d__Bacteria	k__norank_d__Bacteria	p__Bacillota	c__Clostridia	o__Oscillospirales	f__Ruminococcaceae	g__Gemmiger	s__uncultured_bacterium_g__Gemmiger	ASV577	0	0	0	0	0	0	0	0	0	0	0	0	0	0	0	0	0	0	0	0	0	0	0	0	0	0	0	0	0	0	0	0	0	0	0	0	0	0	29	0	5
d__Bacteria	k__norank_d__Bacteria	p__Pseudomonadota	c__Alphaproteobacteria	o__Hyphomicrobiales	f__Beijerinckiaceae	g__Methylobacterium	s__Methylobacterium_hispanicum	ASV1620	0	0	0	0	0	0	0	0	0	0	0	0	0	0	0	272	0	0	0	0	0	0	0	0	0	0	0	0	0	0	0	0	0	4	0	0	0	0	0	0	0
d__Bacteria	k__norank_d__Bacteria	p__Bacillota	c__Clostridia	o__Lachnospirales	f__Lachnospiraceae	g__Lachnospiraceae_UCG-004	s__unclassified_g__Lachnospiraceae_UCG-004	ASV765	0	0	0	0	0	0	0	0	0	0	0	0	0	0	0	0	0	0	0	0	0	0	0	0	0	0	0	0	0	0	0	0	0	41	0	0	0	0	59	0	5
d__Bacteria	k__norank_d__Bacteria	p__unclassified_k__norank_d__Bacteria	c__unclassified_k__norank_d__Bacteria	o__unclassified_k__norank_d__Bacteria	f__unclassified_k__norank_d__Bacteria	g__unclassified_k__norank_d__Bacteria	s__unclassified_k__norank_d__Bacteria	ASV246	0	0	0	0	0	0	0	0	0	0	0	0	0	0	0	7	0	0	0	0	0	0	0	0	3	0	3	0	0	0	0	0	62	0	0	0	0	0	0	0	0
d__Bacteria	k__norank_d__Bacteria	p__Elusimicrobiota	c__Elusimicrobia	o__Lineage_IV	f__norank_o__Lineage_IV	g__norank_o__Lineage_IV	s__uncultured_Termite_group_1_bacterium_o__Lineage_IV	ASV3007	0	0	0	0	0	0	0	0	0	0	0	0	0	0	0	282	0	0	0	0	0	0	0	0	0	0	0	0	0	0	0	0	0	0	0	0	0	0	0	0	0
d__Bacteria	k__norank_d__Bacteria	p__Bacteroidota	c__Bacteroidia	o__Bacteroidales	f__Prevotellaceae	g__Hoylesella	s__Prevotella_timonensis	ASV4513	0	0	0	0	0	0	0	0	0	0	0	0	0	0	0	0	0	0	0	0	0	0	0	0	0	0	0	0	139	0	0	0	0	0	0	0	0	0	0	0	0
d__Bacteria	k__norank_d__Bacteria	p__Bacillota	c__Bacilli	o__Lactobacillales	f__Lactobacillaceae	g__Lactobacillus	s__unclassified_g__Lactobacillus	ASV4843	0	0	0	0	0	0	0	0	0	0	0	0	0	0	0	0	0	0	0	156	0	0	0	0	0	0	0	0	0	0	0	0	0	0	0	0	0	0	0	0	0
d__Bacteria	k__norank_d__Bacteria	p__Bacillota	c__Negativicutes	o__Veillonellales-Selenomonadales	f__Veillonellaceae	g__Dialister	s__Dialister_micraerophilus	ASV3879	0	0	0	0	0	0	0	0	0	0	0	0	0	0	0	0	0	0	0	0	0	0	0	0	0	0	0	0	0	0	0	0	0	0	153	0	0	0	0	0	0
d__Bacteria	k__norank_d__Bacteria	p__Fusobacteriota	c__Fusobacteriia	o__Fusobacteriales	f__Fusobacteriaceae	g__Fusobacterium	s__unclassified_g__Fusobacterium	ASV626	0	0	0	0	0	0	0	0	0	0	0	0	0	0	0	0	0	0	0	0	0	0	0	0	0	0	0	0	0	0	0	0	0	0	0	0	0	0	0	0	0
d__Bacteria	k__norank_d__Bacteria	p__Bacillota	c__Clostridia	o__Oscillospirales	f__Ruminococcaceae	g__Faecalibacterium	s__unclassified_g__Faecalibacterium	ASV401	0	0	0	0	0	0	0	0	0	0	0	0	0	0	0	0	0	0	0	0	0	0	0	0	0	0	0	0	0	0	0	0	0	41	0	0	0	0	32	0	7
d__Bacteria	k__norank_d__Bacteria	p__Bacteroidota	c__Bacteroidia	o__Bacteroidales	f__Muribaculaceae	g__norank_f__Muribaculaceae	s__uncultured_bacterium_f__Muribaculaceae	ASV318	0	0	0	0	0	0	0	0	0	0	0	0	0	0	0	0	0	0	0	0	0	0	0	0	0	0	0	0	0	0	0	0	0	0	0	0	0	0	0	0	0
d__Bacteria	k__norank_d__Bacteria	p__Bacillota	c__Bacilli	o__Lactobacillales	f__Lactobacillaceae	g__Lactobacillus	s__Lactobacillus_intestinalis	ASV703	0	0	0	0	0	0	0	0	0	0	0	0	0	0	0	0	0	0	0	0	0	0	0	0	0	0	0	0	0	0	0	0	55	0	0	0	0	0	2	0	0
d__Bacteria	k__norank_d__Bacteria	p__Bacteroidota	c__Bacteroidia	o__Bacteroidales	f__Rikenellaceae	g__Alistipes	s__unclassified_g__Alistipes	ASV683	0	0	0	0	0	0	0	0	0	0	0	0	0	0	0	0	0	0	0	0	0	0	0	0	0	0	0	0	0	0	0	0	18	1	0	0	4	0	11	0	3
d__Bacteria	k__norank_d__Bacteria	p__Pseudomonadota	c__Alphaproteobacteria	o__Caulobacterales	f__Caulobacteraceae	g__Brevundimonas	s__unclassified_g__Brevundimonas	ASV3008	0	0	0	0	0	0	0	0	0	0	0	0	0	0	4	269	0	0	0	0	0	0	0	0	0	0	0	0	0	0	0	0	0	0	0	0	0	0	0	0	0
d__Bacteria	k__norank_d__Bacteria	p__Bacillota	c__Clostridia	o__Lachnospirales	f__Lachnospiraceae	g__[Eubacterium]_ventriosum_group	s__uncultured_bacterium_g__[Eubacterium]_ventriosum_group	ASV862	0	0	0	0	0	0	0	0	0	0	0	0	0	0	0	0	0	0	0	0	0	0	0	0	0	0	0	0	0	0	0	0	0	0	0	0	0	0	14	0	1
d__Bacteria	k__norank_d__Bacteria	p__Bacillota	c__Bacilli	o__Lactobacillales	f__Lactobacillaceae	g__Lactobacillus	s__unclassified_g__Lactobacillus	ASV4448	0	0	0	0	0	0	0	0	0	0	0	0	0	0	0	0	0	0	0	0	0	0	0	0	0	0	0	0	0	0	0	0	0	0	0	0	0	0	0	0	0
d__Bacteria	k__norank_d__Bacteria	p__Bacillota	c__Clostridia	o__Lachnospirales	f__Lachnospiraceae	g__Lachnospiraceae_NK4A136_group	s__unclassified_g__Lachnospiraceae_NK4A136_group	ASV826	0	0	0	0	0	0	0	0	0	0	0	0	0	0	0	0	0	0	0	0	0	0	0	0	0	0	0	0	0	0	0	0	0	7	0	0	0	0	14	0	0
d__Bacteria	k__norank_d__Bacteria	p__Bacillota	c__Bacilli	o__Erysipelotrichales	f__Erysipelatoclostridiaceae	g__Thomasclavelia	s__unclassified_g__Thomasclavelia	ASV2553	0	0	0	0	0	0	0	0	0	0	0	0	0	0	0	0	0	0	0	0	0	0	0	0	0	0	0	0	0	0	0	0	0	0	0	0	0	0	18	0	0
d__Bacteria	k__norank_d__Bacteria	p__Pseudomonadota	c__Gammaproteobacteria	o__Enterobacterales	f__Enterobacteriaceae	g__unclassified_f__Enterobacteriaceae	s__unclassified_f__Enterobacteriaceae	ASV1279	0	0	0	0	0	0	0	0	0	0	0	0	0	0	0	0	0	0	0	0	0	0	0	0	0	0	0	0	0	0	0	0	0	116	0	0	0	0	0	0	0
d__Bacteria	k__norank_d__Bacteria	p__Bacteroidota	c__Bacteroidia	o__Bacteroidales	f__Muribaculaceae	g__norank_f__Muribaculaceae	s__uncultured_bacterium_f__Muribaculaceae	ASV375	0	0	15	0	0	0	0	0	0	0	0	0	0	0	0	0	0	0	0	0	0	0	0	0	0	0	0	0	0	0	0	0	29	0	0	0	0	0	9	0	1
d__Bacteria	k__norank_d__Bacteria	p__Bacteroidota	c__Bacteroidia	o__Bacteroidales	f__Muribaculaceae	g__norank_f__Muribaculaceae	s__unclassified_g__norank_f__Muribaculaceae	ASV3337	0	0	0	0	0	0	0	0	0	0	0	0	0	0	0	0	0	0	0	0	0	0	0	0	0	0	0	0	0	0	0	0	135	0	0	0	0	0	0	0	0
d__Bacteria	k__norank_d__Bacteria	p__Bacillota	c__Bacilli	o__Lactobacillales	f__Lactobacillaceae	g__Lactobacillus	s__unclassified_g__Lactobacillus	ASV2447	0	0	0	0	0	0	128	0	0	0	0	0	0	0	0	0	0	0	0	0	0	0	0	0	0	0	0	0	0	0	0	0	0	0	0	0	0	0	0	0	0
d__Bacteria	k__norank_d__Bacteria	p__Bacteroidota	c__Bacteroidia	o__Sphingobacteriales	f__Lentimicrobiaceae	g__Lentimicrobium	s__Bacteroidia_bacterium_feline_oral_taxon_312	ASV1280	0	0	0	0	0	0	0	0	0	0	0	0	0	0	0	0	0	0	0	0	0	0	0	0	0	0	0	0	0	0	0	0	0	141	0	0	0	0	0	0	0
d__Bacteria	k__norank_d__Bacteria	p__Bacillota	c__Bacilli	o__Bacillales	f__Bacillaceae	g__Litchfieldia	s__Lactobacillus_vaginalis_g__Litchfieldia	ASV4847	0	0	0	0	0	0	0	0	122	0	0	0	0	0	0	0	0	0	0	0	0	0	0	0	0	0	0	0	0	0	0	0	0	0	0	0	0	0	0	0	0
d__Bacteria	k__norank_d__Bacteria	p__Bacteroidota	c__Bacteroidia	o__Bacteroidales	f__Muribaculaceae	g__norank_f__Muribaculaceae	s__uncultured_bacterium_f__Muribaculaceae	ASV473	0	0	6	0	0	0	0	0	0	0	0	0	0	0	0	0	0	0	0	0	0	0	0	0	0	0	0	0	0	0	0	0	9	0	0	0	0	0	0	0	0
d__Bacteria	k__norank_d__Bacteria	p__Bacillota	c__Clostridia	o__Peptostreptococcales-Tissierellales	f__Family_XI	g__Peptoniphilus	s__Peptoniphilaceae_bacterium_FC2	ASV3368	0	0	0	0	0	0	0	0	0	0	0	0	0	0	0	0	0	0	0	0	0	0	0	0	0	0	0	0	0	0	0	0	0	0	0	0	0	0	0	0	0
d__Bacteria	k__norank_d__Bacteria	p__Bacteroidota	c__Bacteroidia	o__Bacteroidales	f__Bacteroidaceae	g__Bacteroides	s__unclassified_g__Bacteroides	ASV1525	0	0	0	0	0	0	0	0	0	0	0	0	0	0	0	0	0	0	0	0	0	0	0	0	0	0	0	0	0	0	0	0	0	11	0	0	0	0	0	0	0
d__Bacteria	k__norank_d__Bacteria	p__Bacillota	c__Bacilli	o__Lactobacillales	f__Lactobacillaceae	g__Lactobacillus	s__unclassified_g__Lactobacillus	ASV2448	0	0	0	0	0	0	125	0	0	0	0	0	0	0	0	0	0	0	0	0	0	0	0	0	0	0	0	0	0	0	0	0	0	0	0	0	0	0	0	0	0
d__Bacteria	k__norank_d__Bacteria	p__Bacteroidota	c__Bacteroidia	o__Bacteroidales	f__Prevotellaceae	g__Segatella	s__uncultured_bacterium_g__Segatella	ASV1281	0	0	0	0	0	0	0	0	0	0	0	0	0	0	0	0	0	0	0	0	0	0	0	0	0	0	0	0	0	0	0	0	0	134	0	0	0	0	0	0	0
d__Bacteria	k__norank_d__Bacteria	p__Bacteroidota	c__Bacteroidia	o__Bacteroidales	f__Prevotellaceae	g__Segatella	s__Prevotella_sp._DNF00663	ASV3808	0	0	0	0	0	0	0	0	0	0	0	0	0	0	0	0	0	0	0	0	0	0	0	0	189	0	0	0	0	0	0	0	0	0	0	0	0	0	0	0	0
d__Bacteria	k__norank_d__Bacteria	p__Bacillota	c__Bacilli	o__Lactobacillales	f__Lactobacillaceae	g__Lactobacillus	s__unclassified_g__Lactobacillus	ASV1976	0	0	0	0	0	0	0	0	0	0	0	0	0	0	0	0	0	0	0	0	0	0	0	0	0	0	0	0	32	0	0	0	0	0	0	0	0	0	0	0	0
d__Bacteria	k__norank_d__Bacteria	p__Bacillota	c__Clostridia	o__Lachnospirales	f__Lachnospiraceae	g__Blautia	s__unclassified_g__Blautia	ASV94	0	0	0	0	0	0	0	0	0	0	0	0	0	0	0	0	0	0	0	0	0	0	0	0	0	0	0	0	0	0	0	0	0	134	0	0	0	0	0	0	0
d__Bacteria	k__norank_d__Bacteria	p__Thermodesulfobacteriota	c__Desulfovibrionia	o__Desulfovibrionales	f__Desulfovibrionaceae	g__Bilophila	s__uncultured_delta_proteobacterium_g__Bilophila	ASV748	0	0	0	0	0	0	0	0	0	0	0	0	0	0	0	0	0	0	0	0	0	0	0	0	0	0	0	0	5	0	0	0	0	58	0	0	0	0	5	0	0
d__Bacteria	k__norank_d__Bacteria	p__Actinomycetota	c__Actinobacteria	o__Bifidobacteriales	f__Bifidobacteriaceae	g__Gardnerella	s__unclassified_g__Gardnerella	ASV3512	0	0	0	0	0	0	0	0	0	0	0	0	0	0	0	0	0	0	0	0	0	0	0	0	0	0	0	0	0	0	0	0	0	0	0	0	0	0	0	0	0
d__Bacteria	k__norank_d__Bacteria	p__Pseudomonadota	c__Alphaproteobacteria	o__Sphingomonadales	f__Sphingomonadaceae	g__unclassified_f__Sphingomonadaceae	s__unclassified_f__Sphingomonadaceae	ASV1310	0	0	2	0	0	0	0	0	0	0	3	0	0	0	12	59	0	0	0	0	0	0	0	0	0	0	0	0	0	0	1	0	0	68	0	0	0	0	0	0	0
d__Bacteria	k__norank_d__Bacteria	p__Bacillota	c__Bacilli	o__Lactobacillales	f__Lactobacillaceae	g__Lactobacillus	s__unclassified_g__Lactobacillus	ASV2449	0	0	0	0	0	0	126	0	0	0	0	0	0	0	0	0	0	0	0	0	0	0	0	0	0	0	0	0	0	0	0	0	0	0	0	0	0	0	0	0	0
d__Bacteria	k__norank_d__Bacteria	p__Bacillota	c__Clostridia	o__Peptostreptococcales-Tissierellales	f__Family_XI	g__Anaerococcus	s__unclassified_g__Anaerococcus	ASV1913	0	0	0	0	0	0	0	0	0	0	0	0	0	0	0	0	0	0	0	0	0	0	0	0	0	0	175	0	0	0	0	0	0	0	0	0	0	0	0	0	0
d__Bacteria	k__norank_d__Bacteria	p__Bacillota	c__Negativicutes	o__Veillonellales-Selenomonadales	f__Veillonellaceae	g__Dialister	s__Dialister_propionicifaciens	ASV1284	0	0	0	0	0	0	0	0	0	0	0	0	0	0	0	0	0	0	0	0	0	0	0	0	0	0	0	0	0	0	0	0	0	130	0	0	0	0	0	0	0
d__Bacteria	k__norank_d__Bacteria	p__Pseudomonadota	c__Gammaproteobacteria	o__Pseudomonadales	f__Moraxellaceae	g__Psychrobacter	s__Psychrobacter_alimentarius	ASV4593	0	0	0	0	0	0	0	0	0	0	0	0	0	0	0	0	0	0	0	0	0	0	0	0	0	0	0	0	0	0	0	0	146	0	0	0	0	0	0	0	0
d__Bacteria	k__norank_d__Bacteria	p__unclassified_k__norank_d__Bacteria	c__unclassified_k__norank_d__Bacteria	o__unclassified_k__norank_d__Bacteria	f__unclassified_k__norank_d__Bacteria	g__unclassified_k__norank_d__Bacteria	s__unclassified_k__norank_d__Bacteria	ASV1791	0	0	0	0	0	0	0	0	0	0	0	0	0	0	0	0	0	0	0	0	0	0	0	0	0	0	0	0	0	0	0	0	0	0	0	0	0	0	0	0	0
d__Bacteria	k__norank_d__Bacteria	p__Bacillota	c__Bacilli	o__Lactobacillales	f__Lactobacillaceae	g__Lactobacillus	s__unclassified_g__Lactobacillus	ASV3971	0	0	0	0	0	0	0	0	0	0	0	0	119	0	0	0	0	0	0	0	0	0	0	0	0	0	0	0	0	0	0	0	0	0	0	0	0	0	0	0	0
d__Bacteria	k__norank_d__Bacteria	p__Actinomycetota	c__Actinobacteria	o__Micrococcales	f__Micrococcaceae	g__Glutamicibacter	s__unclassified_g__Glutamicibacter	ASV1709	0	0	0	0	0	0	0	0	0	0	0	0	0	0	0	0	0	0	0	0	0	0	0	0	0	0	0	0	0	0	0	0	0	0	0	0	0	0	0	0	0
d__Bacteria	k__norank_d__Bacteria	p__Pseudomonadota	c__Gammaproteobacteria	o__Burkholderiales	f__Burkholderiaceae	g__Ralstonia	s__Ralstonia_mannitolilytica	ASV582	0	0	54	0	0	0	0	0	0	0	0	0	0	0	0	0	0	0	0	0	0	0	0	0	0	0	0	0	0	0	0	0	0	0	0	0	0	0	7	0	2
d__Bacteria	k__norank_d__Bacteria	p__Actinomycetota	c__Actinobacteria	o__Bifidobacteriales	f__Bifidobacteriaceae	g__Gardnerella	s__unclassified_g__Gardnerella	ASV2400	0	0	0	0	0	0	0	0	0	0	0	0	0	0	0	0	62	0	0	0	0	0	0	0	0	0	0	0	0	0	0	0	0	0	0	0	0	0	0	0	0
d__Bacteria	k__norank_d__Bacteria	p__Bacillota	c__Negativicutes	o__Veillonellales-Selenomonadales	f__Veillonellaceae	g__Veillonella	s__unclassified_g__Veillonella	ASV2466	0	0	0	0	0	0	0	0	0	0	0	0	0	0	0	0	0	0	0	0	0	0	0	0	0	0	0	0	0	0	0	0	0	0	0	0	0	0	0	0	0
d__Bacteria	k__norank_d__Bacteria	p__Bacillota	c__Clostridia	o__Peptostreptococcales-Tissierellales	f__Family_XI	g__Peptoniphilus	s__Peptoniphilus_sp._KHD5	ASV1285	0	0	0	0	0	0	0	0	0	0	0	0	0	0	0	0	0	0	0	0	0	0	0	0	0	0	0	0	0	0	0	0	0	136	0	0	0	0	0	0	0
d__Bacteria	k__norank_d__Bacteria	p__Bacteroidota	c__Bacteroidia	o__Bacteroidales	f__Prevotellaceae	g__Prevotella	s__Prevotella_bergensis	ASV627	0	0	0	0	0	0	0	0	0	0	0	0	0	0	0	0	0	0	0	0	0	0	0	0	0	0	0	0	0	0	0	0	0	0	0	0	0	0	0	0	0
d__Bacteria	k__norank_d__Bacteria	p__Bacteroidota	c__Bacteroidia	o__Bacteroidales	f__Tannerellaceae	g__Parabacteroides	s__uncultured_Bacteroidales_bacterium_g__Parabacteroides	ASV959	0	0	0	0	0	0	0	0	0	0	0	0	0	0	0	0	0	0	0	0	0	0	0	0	0	0	0	0	0	0	0	0	3	0	0	0	0	0	0	0	0
d__Bacteria	k__norank_d__Bacteria	p__Bacillota	c__Bacilli	o__Erysipelotrichales	f__Erysipelotrichaceae	g__Turicibacter	s__uncultured_bacterium_g__Turicibacter	ASV898	0	0	2	0	0	0	0	0	0	0	0	0	0	0	0	0	0	0	0	0	0	0	0	0	0	0	0	0	0	0	0	0	122	0	0	0	0	0	0	0	0
d__Bacteria	k__norank_d__Bacteria	p__Bacillota	c__Bacilli	o__Mycoplasmatales	f__Mycoplasmataceae	g__Ureaplasma	s__unclassified_g__Ureaplasma	ASV2455	0	0	0	0	0	0	0	0	0	0	0	0	0	0	0	0	0	0	0	0	0	0	0	0	0	0	0	0	0	0	0	0	0	0	0	0	0	0	0	0	0
d__Bacteria	k__norank_d__Bacteria	p__Bacteroidota	c__Bacteroidia	o__Bacteroidales	f__Bacteroidaceae	g__Bacteroides	s__unclassified_g__Bacteroides	ASV409	0	0	0	0	0	0	0	0	0	0	0	0	0	0	0	0	0	0	0	0	0	0	0	0	0	0	0	0	0	0	0	0	0	0	0	0	0	0	11	0	8
d__Bacteria	k__norank_d__Bacteria	p__Bacteroidota	c__Bacteroidia	o__Bacteroidales	f__Muribaculaceae	g__norank_f__Muribaculaceae	s__Porphyromonadaceae_bacterium_C941	ASV1809	0	0	0	0	0	0	0	0	0	0	0	0	0	0	0	0	0	0	0	0	0	0	0	0	0	0	0	0	0	0	0	0	0	0	0	0	0	0	0	0	0
d__Bacteria	k__norank_d__Bacteria	p__Pseudomonadota	c__Alphaproteobacteria	o__Rickettsiales	f__Mitochondria	g__norank_f__Mitochondria	s__unclassified_g__norank_f__Mitochondria	ASV259	0	0	0	0	0	0	0	0	0	0	0	0	0	0	0	0	0	0	0	0	0	0	0	0	0	0	32	0	0	0	0	0	0	0	0	0	0	0	0	0	0
d__Bacteria	k__norank_d__Bacteria	p__Bacteroidota	c__Bacteroidia	o__Bacteroidales	f__Prevotellaceae	g__Segatella	s__Prevotellaceae_bacterium	ASV1797	0	0	21	0	0	0	0	0	0	0	0	0	0	0	0	0	0	0	0	0	0	0	0	0	0	0	0	0	0	0	0	0	0	0	0	0	0	0	0	0	0
d__Bacteria	k__norank_d__Bacteria	p__Bacillota	c__Bacilli	o__Lactobacillales	f__Lactobacillaceae	g__Ligilactobacillus	s__unclassified_g__Ligilactobacillus	ASV4035	0	0	10	0	0	0	0	0	0	0	0	0	0	0	0	0	0	0	0	0	0	0	0	0	0	0	0	0	0	0	0	0	131	0	0	0	0	0	0	0	0
d__Bacteria	k__norank_d__Bacteria	p__Bacteroidota	c__Bacteroidia	o__Bacteroidales	f__Muribaculaceae	g__norank_f__Muribaculaceae	s__unclassified_g__norank_f__Muribaculaceae	ASV2509	0	0	0	0	0	0	0	0	0	0	0	0	0	0	0	0	0	0	0	0	0	0	0	0	0	0	0	0	0	0	0	0	0	0	0	0	0	0	0	0	0
d__Bacteria	k__norank_d__Bacteria	p__Bacillota	c__Clostridia	o__Clostridiales	f__Clostridiaceae	g__Clostridium	s__unclassified_g__Clostridium	ASV754	0	0	0	0	0	0	0	0	0	0	0	0	0	0	0	0	0	0	0	0	0	0	0	0	0	0	0	0	0	0	0	0	56	0	0	0	3	0	16	0	0
d__Bacteria	k__norank_d__Bacteria	p__Pseudomonadota	c__Alphaproteobacteria	o__Acetobacterales	f__Acetobacteraceae	g__unclassified_f__Acetobacteraceae	s__unclassified_f__Acetobacteraceae	ASV2070	0	0	0	0	0	0	0	0	0	0	0	0	0	0	0	0	0	0	0	0	0	0	0	0	0	0	0	0	0	0	0	0	0	0	0	0	0	0	0	0	0
d__Bacteria	k__norank_d__Bacteria	p__Pseudomonadota	c__Gammaproteobacteria	o__Pseudomonadales	f__Pseudomonadaceae	g__Pseudomonas	s__unclassified_g__Pseudomonas	ASV2971	0	0	0	0	0	0	0	0	0	0	0	0	0	0	0	0	0	0	0	0	0	0	0	0	0	0	0	0	0	0	0	0	0	0	0	0	0	0	0	0	0
d__Bacteria	k__norank_d__Bacteria	p__Bacillota	c__Bacilli	o__Lactobacillales	f__Lactobacillaceae	g__Limosilactobacillus	s__unclassified_g__Limosilactobacillus	ASV2396	0	0	0	0	0	0	0	0	0	0	0	0	0	0	0	0	0	0	0	0	0	0	0	0	0	0	0	0	0	0	0	0	0	0	0	0	0	0	0	0	0
d__Bacteria	k__norank_d__Bacteria	p__Bacillota	c__Bacilli	o__Erysipelotrichales	f__Erysipelotrichaceae	g__Bulleidia	s__Bulleidia_extructa_W1219	ASV351	0	0	0	0	0	0	0	0	0	0	0	0	0	0	0	0	0	0	0	0	15	22	0	4	0	0	0	0	0	0	0	16	0	0	6	0	0	0	0	0	0
d__Bacteria	k__norank_d__Bacteria	p__Actinomycetota	c__Actinobacteria	o__Mycobacteriales	f__Corynebacteriaceae	g__Corynebacterium	s__unclassified_g__Corynebacterium	ASV1287	0	0	0	0	0	0	0	0	0	0	0	0	0	0	0	0	0	0	0	0	0	0	0	0	0	0	0	0	0	0	0	0	0	111	0	0	0	0	0	0	0
d__Bacteria	k__norank_d__Bacteria	p__Bacillota	c__Clostridia	o__Peptostreptococcales-Tissierellales	f__Family_XI	g__Anaerococcus	s__unclassified_g__Anaerococcus	ASV1792	0	0	0	0	0	0	0	0	0	0	0	0	0	0	0	0	0	0	0	0	0	0	0	0	0	0	0	0	0	0	0	0	0	0	0	0	0	0	0	0	0
d__Bacteria	k__norank_d__Bacteria	p__Campylobacterota	c__Campylobacteria	o__Campylobacterales	f__Campylobacteraceae	g__Campylobacter	s__unclassified_g__Campylobacter	ASV1288	0	0	0	0	0	0	0	0	0	0	0	0	0	0	0	0	0	0	0	0	0	0	0	0	0	0	0	0	0	0	0	0	0	112	0	0	0	0	0	0	0
d__Bacteria	k__norank_d__Bacteria	p__Pseudomonadota	c__Gammaproteobacteria	o__Enterobacterales	f__Succinivibrionaceae	g__unclassified_f__Succinivibrionaceae	s__unclassified_f__Succinivibrionaceae	ASV421	0	0	0	0	0	0	0	0	0	0	0	0	0	0	0	0	0	0	0	0	0	0	0	0	0	0	0	0	0	0	0	0	0	0	0	0	0	0	0	0	0
d__Bacteria	k__norank_d__Bacteria	p__Pseudomonadota	c__Alphaproteobacteria	o__Rhodospirillales	f__norank_o__Rhodospirillales	g__norank_o__Rhodospirillales	s__unclassified_g__norank_o__Rhodospirillales	ASV4594	0	0	0	0	0	0	0	0	0	0	0	0	0	0	0	0	0	0	0	0	0	0	0	0	0	0	0	0	0	0	0	0	153	0	0	0	0	0	0	0	0
d__Bacteria	k__norank_d__Bacteria	p__Pseudomonadota	c__Alphaproteobacteria	o__Rickettsiales	f__Mitochondria	g__norank_f__Mitochondria	s__uncultured_bacterium_f__Mitochondria	ASV1799	0	0	0	0	0	0	0	0	0	0	0	0	0	0	0	0	0	0	0	0	0	0	0	0	0	0	35	0	0	0	0	0	0	0	0	0	0	0	0	0	0
d__Bacteria	k__norank_d__Bacteria	p__Bacillota	c__Bacilli	o__Lactobacillales	f__Lactobacillaceae	g__Limosilactobacillus	s__unclassified_g__Limosilactobacillus	ASV2395	0	0	0	0	0	0	0	0	0	0	0	0	0	0	0	0	0	0	0	0	0	0	0	0	0	0	0	0	0	0	0	0	0	0	0	0	0	0	0	0	0
d__Bacteria	k__norank_d__Bacteria	p__Pseudomonadota	c__Alphaproteobacteria	o__Sphingomonadales	f__Sphingomonadaceae	g__Sphingomonas	s__unclassified_g__Sphingomonas	ASV1479	0	0	0	0	0	0	0	0	0	0	0	0	0	0	0	0	0	0	0	0	0	0	0	0	0	0	0	0	0	0	0	0	0	14	0	0	0	0	0	0	0
d__Bacteria	k__norank_d__Bacteria	p__Bacillota	c__Clostridia	o__Peptostreptococcales-Tissierellales	f__Family_XI	g__Peptoniphilus	s__Peptoniphilus_obesi_ph1	ASV1313	0	0	0	0	0	0	0	0	0	0	0	0	0	0	0	0	0	0	0	0	0	0	0	0	0	0	73	0	0	0	0	0	0	60	0	0	0	0	0	0	0
d__Bacteria	k__norank_d__Bacteria	p__unclassified_k__norank_d__Bacteria	c__unclassified_k__norank_d__Bacteria	o__unclassified_k__norank_d__Bacteria	f__unclassified_k__norank_d__Bacteria	g__unclassified_k__norank_d__Bacteria	s__unclassified_k__norank_d__Bacteria	ASV251	0	0	0	0	0	0	0	0	0	0	0	0	0	0	0	0	0	0	0	0	0	0	0	0	82	0	0	0	0	0	0	0	0	0	0	0	0	0	4	0	0
d__Bacteria	k__norank_d__Bacteria	p__Bacillota	c__Negativicutes	o__Veillonellales-Selenomonadales	f__Veillonellaceae	g__Dialister	s__Dialister_micraerophilus	ASV2337	0	0	0	0	0	0	0	0	0	0	0	0	0	0	0	0	0	0	0	0	0	0	0	0	0	0	0	0	0	0	0	0	0	0	0	0	0	0	0	0	0
d__Bacteria	k__norank_d__Bacteria	p__Bacillota	c__Clostridia	o__Oscillospirales	f__Oscillospiraceae	g__NK4A214_group	s__unclassified_g__NK4A214_group	ASV876	0	0	0	0	0	0	0	0	0	0	0	0	0	0	0	0	0	0	0	0	0	0	0	0	0	0	0	0	0	0	0	0	0	73	0	0	0	0	0	0	0
d__Bacteria	k__norank_d__Bacteria	p__Bacteroidota	c__Bacteroidia	o__Bacteroidales	f__Muribaculaceae	g__norank_f__Muribaculaceae	s__unclassified_g__norank_f__Muribaculaceae	ASV756	0	0	0	0	0	0	0	0	0	0	0	0	0	0	0	0	0	0	0	0	0	0	0	0	0	0	0	0	0	0	0	0	0	0	0	0	0	0	0	0	0
d__Bacteria	k__norank_d__Bacteria	p__Bacillota	c__Bacilli	o__Erysipelotrichales	f__Erysipelotrichaceae	g__Ileibacterium	s__Ileibacterium_valens	ASV1917	0	0	0	0	0	0	0	0	0	0	0	0	0	0	0	0	0	0	0	0	0	0	0	0	0	0	4	0	0	0	0	0	0	0	0	0	0	0	0	0	0
d__Bacteria	k__norank_d__Bacteria	p__Bacillota	c__Bacilli	o__Lactobacillales	f__Lactobacillaceae	g__Lactobacillus	s__unclassified_g__Lactobacillus	ASV4471	0	0	0	0	0	0	0	0	0	0	0	0	0	0	137	0	0	0	0	0	0	0	0	0	0	0	0	0	0	0	0	0	0	0	0	0	0	0	0	0	0
d__Bacteria	k__norank_d__Bacteria	p__Bacteroidota	c__Bacteroidia	o__Bacteroidales	f__Prevotellaceae	g__unclassified_f__Prevotellaceae	s__unclassified_f__Prevotellaceae	ASV4595	0	0	0	0	0	0	0	0	0	0	0	0	0	0	0	0	0	0	0	0	0	0	0	0	0	0	0	0	0	0	0	0	138	0	0	0	0	0	0	0	0
d__Bacteria	k__norank_d__Bacteria	p__Bacteroidota	c__Bacteroidia	o__Bacteroidales	f__Rikenellaceae	g__Alistipes	s__unclassified_g__Alistipes	ASV1291	0	0	0	0	0	0	0	0	0	0	0	0	0	0	0	0	0	0	0	0	0	0	0	0	0	0	0	0	0	0	0	0	0	114	0	0	0	0	0	0	0
d__Bacteria	k__norank_d__Bacteria	p__Fusobacteriota	c__Fusobacteriia	o__Fusobacteriales	f__Fusobacteriaceae	g__Fusobacterium	s__Fusobacterium_sp._Marseille-P2749	ASV3355	0	0	0	0	0	0	0	0	0	0	0	0	0	0	0	0	0	0	0	0	0	0	0	0	0	0	0	0	0	0	0	0	0	0	0	0	0	0	0	0	0
d__Bacteria	k__norank_d__Bacteria	p__Bacillota	c__Bacilli	o__Lactobacillales	f__Aerococcaceae	g__Facklamia	s__Facklamia_hominis_CCUG_36813	ASV4596	0	0	0	0	0	0	0	0	0	0	0	0	0	0	0	0	0	0	0	0	0	0	0	0	0	0	0	0	0	0	0	0	140	0	0	0	0	0	0	0	0
d__Bacteria	k__norank_d__Bacteria	p__Bacillota	c__Clostridia	o__Lachnospirales	f__Lachnospiraceae	g__Lachnospiraceae_NK4A136_group	s__unclassified_g__Lachnospiraceae_NK4A136_group	ASV2497	0	0	0	0	0	0	0	0	0	0	0	0	0	0	0	0	0	0	0	0	0	0	0	0	0	0	0	0	0	0	0	0	0	0	0	0	0	0	0	0	0
d__Bacteria	k__norank_d__Bacteria	p__unclassified_k__norank_d__Bacteria	c__unclassified_k__norank_d__Bacteria	o__unclassified_k__norank_d__Bacteria	f__unclassified_k__norank_d__Bacteria	g__unclassified_k__norank_d__Bacteria	s__unclassified_k__norank_d__Bacteria	ASV1928	0	0	0	0	0	0	0	0	0	0	0	0	0	0	0	42	0	0	0	0	0	0	0	0	71	0	0	0	0	0	0	0	0	0	0	0	0	0	0	0	0
d__Bacteria	k__norank_d__Bacteria	p__Bacillota	c__Clostridia	o__Lachnospirales	f__Lachnospiraceae	g__unclassified_f__Lachnospiraceae	s__unclassified_f__Lachnospiraceae	ASV542	0	0	0	0	0	0	0	0	0	0	0	0	0	0	0	0	0	0	0	0	0	0	0	0	0	0	0	0	0	0	0	0	0	82	0	0	0	0	21	0	0
d__Bacteria	k__norank_d__Bacteria	p__Pseudomonadota	c__Alphaproteobacteria	o__Azospirillales	f__Azospirillaceae	g__Skermanella	s__unclassified_g__Skermanella	ASV1206	0	0	0	0	0	0	0	0	0	0	0	0	0	0	0	0	0	0	0	0	0	0	0	0	0	0	0	0	0	0	0	0	0	0	0	0	0	0	0	0	0
d__Bacteria	k__norank_d__Bacteria	p__Bacillota	c__Bacilli	o__Mycoplasmatales	f__Mycoplasmataceae	g__Mycoplasma	s__Candidatus_Mycoplasma_girerdii	ASV3506	0	0	0	0	0	0	0	0	0	0	0	0	0	0	0	0	0	0	0	0	0	0	0	0	0	0	0	114	0	0	0	0	0	0	0	0	0	0	0	0	0
d__Bacteria	k__norank_d__Bacteria	p__Pseudomonadota	c__Alphaproteobacteria	o__Hyphomicrobiales	f__Stappiaceae	g__unclassified_f__Stappiaceae	s__unclassified_f__Stappiaceae	ASV2314	0	0	0	0	0	0	0	0	0	0	2	0	0	0	0	217	0	0	0	0	0	0	0	0	0	0	0	0	0	0	0	0	0	0	0	0	0	0	0	0	0
d__Bacteria	k__norank_d__Bacteria	p__Bacillota	c__Negativicutes	o__Veillonellales-Selenomonadales	f__Veillonellaceae	g__Dialister	s__Dialister_micraerophilus	ASV302	0	0	0	0	0	0	0	0	0	0	0	0	0	0	0	0	0	0	0	0	0	0	0	0	0	0	0	0	0	0	0	0	0	16	0	0	0	0	0	0	0
d__Bacteria	k__norank_d__Bacteria	p__Bacillota	c__Clostridia	o__Oscillospirales	f__Ruminococcaceae	g__Faecalibacterium	s__unclassified_g__Faecalibacterium	ASV1849	0	0	0	0	0	0	0	0	0	0	0	0	0	0	0	170	0	0	0	0	0	0	0	0	0	0	0	0	0	0	0	0	0	0	0	0	0	0	0	0	0
d__Bacteria	k__norank_d__Bacteria	p__Bacillota	c__Clostridia	o__Peptostreptococcales-Tissierellales	f__Family_XI	g__norank_f__Family_XI	s__uncultured_microorganism_f__Family_XI	ASV1290	0	0	0	0	0	0	0	0	0	0	0	0	0	0	0	0	0	0	0	0	0	0	0	0	0	0	0	0	0	0	0	0	0	109	0	0	0	0	0	0	0
d__Bacteria	k__norank_d__Bacteria	p__Bacillota	c__Clostridia	o__Lachnospirales	f__Lachnospiraceae	g__Lachnospiraceae_NK4A136_group	s__Lachnospiraceae_bacterium_GAM79	ASV1323	0	0	0	0	0	0	0	0	0	0	0	0	0	0	0	0	0	0	0	0	0	0	0	0	0	0	0	0	0	0	0	0	0	53	0	0	1	0	32	0	0
d__Bacteria	k__norank_d__Bacteria	p__Bacillota	c__Clostridia	o__Lachnospirales	f__Lachnospiraceae	g__unclassified_f__Lachnospiraceae	s__unclassified_f__Lachnospiraceae	ASV789	0	0	0	0	0	0	0	0	0	0	0	0	0	0	0	0	0	0	0	0	0	0	0	0	0	0	0	0	0	0	0	0	0	0	0	0	0	0	16	0	5
d__Bacteria	k__norank_d__Bacteria	p__Bacillota	c__Clostridia	o__Oscillospirales	f__Oscillospiraceae	g__UCG-005	s__unclassified_g__UCG-005	ASV507	0	0	0	0	0	0	0	0	0	0	0	0	0	0	0	0	0	0	0	0	0	0	0	0	0	0	0	0	0	0	0	0	0	0	0	0	0	0	30	0	0
d__Bacteria	k__norank_d__Bacteria	p__Bacillota	c__Clostridia	o__Lachnospirales	f__Lachnospiraceae	g__Blautia	s__unclassified_g__Blautia	ASV2500	0	0	0	0	0	0	0	0	0	0	0	0	0	0	0	0	0	0	0	0	0	0	0	0	0	0	0	0	0	0	0	0	0	0	0	0	0	0	15	0	0
d__Bacteria	k__norank_d__Bacteria	p__Bacteroidota	c__Bacteroidia	o__Bacteroidales	f__Bacteroidaceae	g__Bacteroides	s__unclassified_g__Bacteroides	ASV2134	0	0	0	0	0	0	0	0	0	0	0	0	0	0	0	0	0	0	0	0	0	0	0	0	0	0	0	0	0	0	0	0	0	0	0	0	0	0	0	0	0
d__Bacteria	k__norank_d__Bacteria	p__Actinomycetota	c__Actinobacteria	o__Mycobacteriales	f__Corynebacteriaceae	g__Corynebacterium	s__unclassified_g__Corynebacterium	ASV3606	0	0	0	0	0	0	0	0	0	0	0	0	0	0	0	0	0	0	0	0	0	0	0	0	0	0	0	0	0	0	0	0	0	0	0	0	0	0	0	0	0
d__Bacteria	k__norank_d__Bacteria	p__Pseudomonadota	c__Gammaproteobacteria	o__Enterobacterales	f__Enterobacteriaceae	g__unclassified_f__Enterobacteriaceae	s__unclassified_f__Enterobacteriaceae	ASV1851	0	0	0	0	0	0	0	0	0	0	0	0	0	0	0	0	0	0	0	0	0	0	0	0	0	0	0	0	0	0	0	0	0	0	0	0	0	0	17	0	0
d__Bacteria	k__norank_d__Bacteria	p__Pseudomonadota	c__Gammaproteobacteria	o__Burkholderiales	f__Sutterellaceae	g__Parasutterella	s__unclassified_g__Parasutterella	ASV1561	0	0	0	0	0	0	0	0	0	0	0	0	0	0	0	0	0	0	0	0	0	0	0	0	0	0	0	0	0	0	0	0	0	9	0	0	0	0	0	0	0
d__Bacteria	k__norank_d__Bacteria	p__Bacillota	c__Clostridia	o__Peptostreptococcales-Tissierellales	f__Family_XI	g__Anaerococcus	s__unclassified_g__Anaerococcus	ASV3176	0	0	0	0	0	0	0	0	0	0	0	0	0	0	0	0	0	0	0	0	0	0	0	0	0	0	146	0	0	0	0	0	0	0	0	0	0	0	0	0	0
d__Bacteria	k__norank_d__Bacteria	p__Bacillota	c__Clostridia	o__Lachnospirales	f__Lachnospiraceae	g__Lachnospiraceae_NK4A136_group	s__Clostridiales_bacterium_CIEAF_020	ASV1793	0	0	0	0	0	0	0	0	0	0	0	0	0	0	0	0	0	0	0	0	0	0	0	0	0	0	0	0	0	0	0	0	0	0	0	0	0	0	0	0	0
d__Bacteria	k__norank_d__Bacteria	p__Bacillota	c__Bacilli	o__Bacillales	f__Bacillaceae	g__unclassified_f__Bacillaceae	s__unclassified_f__Bacillaceae	ASV1794	0	0	0	0	0	0	0	0	0	0	0	0	0	0	0	0	0	0	0	0	0	0	0	0	0	0	0	0	0	0	0	0	0	0	0	0	0	0	0	0	0
d__Bacteria	k__norank_d__Bacteria	p__Bacteroidota	c__Bacteroidia	o__Bacteroidales	f__Bacteroidaceae	g__Bacteroides	s__Bacteroides_massiliensis	ASV49	0	0	0	0	0	0	0	0	0	0	0	0	0	0	0	0	0	0	0	0	0	0	0	0	0	0	0	0	0	0	0	0	0	30	0	0	0	0	0	0	20
d__Bacteria	k__norank_d__Bacteria	p__Bacteroidota	c__Bacteroidia	o__Bacteroidales	f__Prevotellaceae	g__Prevotellaceae_UCG-001	s__unclassified_g__Prevotellaceae_UCG-001	ASV1208	0	0	0	0	0	0	0	0	0	0	0	0	0	0	0	0	0	0	0	0	0	0	0	0	0	0	0	0	0	0	0	0	0	0	0	0	0	0	0	0	0
d__Bacteria	k__norank_d__Bacteria	p__Bacteroidota	c__Bacteroidia	o__Bacteroidales	f__Prevotellaceae	g__Prevotella	s__Prevotella_bergensis	ASV632	0	0	0	0	0	0	0	0	0	0	0	0	0	0	0	0	0	0	0	0	0	0	0	0	0	0	0	0	0	0	0	0	0	0	0	0	0	0	0	0	0
d__Bacteria	k__norank_d__Bacteria	p__unclassified_k__norank_d__Bacteria	c__unclassified_k__norank_d__Bacteria	o__unclassified_k__norank_d__Bacteria	f__unclassified_k__norank_d__Bacteria	g__unclassified_k__norank_d__Bacteria	s__unclassified_k__norank_d__Bacteria	ASV189	0	0	0	0	0	0	0	0	0	0	0	0	0	0	0	0	0	0	0	0	0	0	0	0	0	0	0	0	0	0	0	0	0	0	0	0	0	0	0	0	0
d__Bacteria	k__norank_d__Bacteria	p__Bacillota	c__Clostridia	o__Lachnospirales	f__Lachnospiraceae	g__Lachnospiraceae_UCG-010	s__uncultured_organism_g__Lachnospiraceae_UCG-010	ASV673	0	0	0	0	0	0	0	0	0	0	0	0	0	0	0	149	0	0	0	0	0	0	0	0	0	0	0	0	0	0	0	0	0	0	0	0	0	0	0	0	0
d__Bacteria	k__norank_d__Bacteria	p__Bacillota	c__Bacilli	o__Lactobacillales	f__Lactobacillaceae	g__Lactobacillus	s__unclassified_g__Lactobacillus	ASV87	0	0	0	0	12	0	0	19	0	0	0	0	0	0	0	0	0	0	0	17	0	0	0	0	0	0	0	0	0	0	0	0	0	0	0	0	0	0	0	0	0
d__Bacteria	k__norank_d__Bacteria	p__Pseudomonadota	c__Alphaproteobacteria	o__Hyphomicrobiales	f__Beijerinckiaceae	g__Bosea	s__unclassified_g__Bosea	ASV3009	0	0	0	0	0	0	0	0	0	0	0	0	0	0	0	218	0	0	0	0	0	0	0	0	0	0	0	0	0	0	0	0	0	0	0	0	0	0	0	0	0
d__Bacteria	k__norank_d__Bacteria	p__Bacillota	c__Bacilli	o__Lactobacillales	f__Lactobacillaceae	g__Lactobacillus	s__unclassified_g__Lactobacillus	ASV4249	0	0	0	0	0	0	0	0	0	0	0	0	0	0	0	0	0	0	0	0	0	0	0	0	0	0	0	0	0	0	0	0	0	0	0	0	0	0	0	0	0
d__Bacteria	k__norank_d__Bacteria	p__Bacillota	c__Clostridia	o__Lachnospirales	f__Lachnospiraceae	g__Agathobacter	s__unclassified_g__Agathobacter	ASV2498	0	0	0	0	0	0	0	0	0	0	0	0	0	0	0	0	0	0	0	0	0	0	0	0	0	0	0	0	0	0	0	0	0	0	0	0	0	0	0	0	0
d__Bacteria	k__norank_d__Bacteria	p__Bacillota	c__Bacilli	o__Lactobacillales	f__Lactobacillaceae	g__Lactobacillus	s__unclassified_g__Lactobacillus	ASV3972	0	0	0	0	0	0	0	0	0	0	0	0	105	0	0	0	0	0	0	0	0	0	0	0	0	0	0	0	0	0	0	0	0	0	0	0	0	0	0	0	0
d__Bacteria	k__norank_d__Bacteria	p__Bacillota	c__Clostridia	o__Lachnospirales	f__Lachnospiraceae	g__[Ruminococcus]_gauvreauii_group	s__unclassified_g__[Ruminococcus]_gauvreauii_group	ASV1293	0	0	0	0	0	0	0	0	0	0	0	0	0	0	0	0	0	0	0	0	0	0	0	0	0	0	0	0	0	0	0	0	0	110	0	0	0	0	0	0	0
d__Bacteria	k__norank_d__Bacteria	p__Bacillota	c__Clostridia	o__Lachnospirales	f__Lachnospiraceae	g__Lachnospira	s__uncultured_bacterium_g__Lachnospira	ASV804	0	0	0	0	0	0	0	0	0	0	0	0	0	0	0	0	0	0	0	0	0	0	0	0	0	0	0	0	0	0	0	0	0	0	0	0	0	0	51	0	0
d__Bacteria	k__norank_d__Bacteria	p__Bacillota	c__Clostridia	o__Peptostreptococcales-Tissierellales	f__Family_XI	g__Anaerococcus	s__unclassified_g__Anaerococcus	ASV183	0	0	0	0	0	0	0	0	0	0	0	0	0	0	13	0	0	0	0	0	0	0	0	0	0	0	0	0	0	0	0	0	0	0	0	0	0	0	0	0	0
d__Bacteria	k__norank_d__Bacteria	p__Bacillota	c__Clostridia	o__Oscillospirales	f__Ruminococcaceae	g__Faecalibacterium	s__unclassified_g__Faecalibacterium	ASV3010	0	0	0	0	0	0	0	0	0	0	0	0	0	0	0	217	0	0	0	0	0	0	0	0	0	0	0	0	0	0	0	0	0	0	0	0	0	0	0	0	0
d__Bacteria	k__norank_d__Bacteria	p__Bacillota	c__Clostridia	o__Oscillospirales	f__Ruminococcaceae	g__Ruminococcus	s__unclassified_g__Ruminococcus	ASV2632	0	0	0	0	0	0	0	0	0	0	0	0	0	0	0	0	0	0	0	0	0	0	0	0	0	0	0	0	0	0	0	0	0	0	0	0	7	0	44	0	0
d__Bacteria	k__norank_d__Bacteria	p__Actinomycetota	c__Actinobacteria	o__Mycobacteriales	f__Corynebacteriaceae	g__Corynebacterium	s__unclassified_g__Corynebacterium	ASV2158	0	0	0	0	0	0	0	0	0	0	0	0	0	0	0	0	0	0	0	0	0	0	0	0	0	0	116	0	0	0	0	0	0	0	0	0	0	0	0	0	0
d__Bacteria	k__norank_d__Bacteria	p__Actinomycetota	c__Actinobacteria	o__Mycobacteriales	f__Corynebacteriaceae	g__Corynebacterium	s__unclassified_g__Corynebacterium	ASV4379	0	0	0	0	0	0	0	0	0	0	0	0	0	0	0	0	0	0	0	0	0	0	0	0	0	0	0	0	0	0	0	0	101	0	0	0	0	0	0	0	0
d__Bacteria	k__norank_d__Bacteria	p__Pseudomonadota	c__Alphaproteobacteria	o__Caulobacterales	f__Caulobacteraceae	g__Caulobacter	s__unclassified_g__Caulobacter	ASV198	0	0	0	0	0	0	0	0	0	0	0	0	0	0	0	0	0	0	0	0	0	0	0	0	0	0	0	0	0	0	0	0	0	3	0	0	0	0	0	0	0
d__Bacteria	k__norank_d__Bacteria	p__Bacteroidota	c__Bacteroidia	o__Bacteroidales	f__Bacteroidaceae	g__Bacteroides	s__unclassified_g__Bacteroides	ASV772	0	0	0	0	0	0	0	0	0	0	0	0	0	0	0	0	0	0	0	0	0	0	0	0	0	0	0	0	0	0	0	0	0	0	0	0	0	0	0	0	0
d__Bacteria	k__norank_d__Bacteria	p__Bacillota	c__Clostridia	o__Peptostreptococcales-Tissierellales	f__Family_XI	g__Anaerococcus	s__unclassified_g__Anaerococcus	ASV3177	0	0	0	0	0	0	0	0	0	0	0	0	0	0	0	0	0	0	0	0	0	0	0	0	0	0	141	0	0	0	0	0	0	0	0	0	0	0	0	0	0
d__Bacteria	k__norank_d__Bacteria	p__Bacillota	c__Clostridia	o__Clostridia_UCG-014	f__norank_o__Clostridia_UCG-014	g__norank_o__Clostridia_UCG-014	s__unclassified_g__norank_o__Clostridia_UCG-014	ASV792	0	0	0	0	0	0	0	0	0	0	0	0	0	0	0	0	0	0	0	0	0	0	0	0	0	0	0	0	0	0	0	0	0	0	0	0	0	0	13	0	0
d__Bacteria	k__norank_d__Bacteria	p__unclassified_k__norank_d__Bacteria	c__unclassified_k__norank_d__Bacteria	o__unclassified_k__norank_d__Bacteria	f__unclassified_k__norank_d__Bacteria	g__unclassified_k__norank_d__Bacteria	s__unclassified_k__norank_d__Bacteria	ASV562	0	0	0	0	0	0	0	0	0	0	0	0	0	1	0	0	0	0	0	0	0	0	0	0	5	0	64	0	0	0	0	0	0	0	0	0	0	0	0	0	0
d__Bacteria	k__norank_d__Bacteria	p__Bacteroidota	c__Bacteroidia	o__Bacteroidales	f__Prevotellaceae	g__Prevotella	s__Prevotella_colorans	ASV637	0	0	0	0	0	0	0	0	0	0	0	0	0	0	0	0	0	0	0	0	0	0	0	0	0	0	0	0	0	0	0	0	0	0	0	0	0	0	0	0	0
d__Bacteria	k__norank_d__Bacteria	p__Bacillota	c__Clostridia	o__Clostridia_UCG-014	f__norank_o__Clostridia_UCG-014	g__norank_o__Clostridia_UCG-014	s__unclassified_g__norank_o__Clostridia_UCG-014	ASV3011	0	0	0	0	0	0	0	0	0	0	0	0	0	0	0	204	0	0	0	0	0	0	0	0	0	0	0	0	0	0	0	0	0	0	0	0	0	0	0	0	0
d__Bacteria	k__norank_d__Bacteria	p__Bacillota	c__Bacilli	o__Staphylococcales	f__Staphylococcaceae	g__Staphylococcus	s__unclassified_g__Staphylococcus	ASV2485	0	0	0	0	0	0	0	0	0	0	0	0	0	0	0	0	0	0	0	0	0	0	0	0	0	0	0	0	0	0	0	0	0	0	0	0	0	0	0	0	0
d__Bacteria	k__norank_d__Bacteria	p__Bacillota	c__Clostridia	o__Lachnospirales	f__Lachnospiraceae	g__Lachnospiraceae_NK4A136_group	s__unclassified_g__Lachnospiraceae_NK4A136_group	ASV925	0	0	0	0	0	0	0	0	0	0	0	0	0	0	0	0	0	0	0	0	0	0	0	0	0	0	0	0	0	0	0	0	0	0	0	0	0	0	0	0	0
d__Bacteria	k__norank_d__Bacteria	p__Bacillota	c__Clostridia	o__Lachnospirales	f__Lachnospiraceae	g__unclassified_f__Lachnospiraceae	s__unclassified_f__Lachnospiraceae	ASV784	0	0	0	0	0	0	0	0	0	0	0	0	0	0	0	0	0	0	0	0	0	0	0	0	0	0	0	0	0	0	0	0	0	0	0	0	0	0	0	0	0
d__Bacteria	k__norank_d__Bacteria	p__Bacillota	c__Bacilli	o__Lactobacillales	f__Lactobacillaceae	g__Limosilactobacillus	s__unclassified_g__Limosilactobacillus	ASV2398	0	0	0	0	0	0	0	0	0	0	0	0	0	0	0	0	0	0	0	0	0	0	0	0	0	0	0	0	0	0	0	0	0	0	0	0	0	0	0	0	0
d__Bacteria	k__norank_d__Bacteria	p__Pseudomonadota	c__Alphaproteobacteria	o__Rickettsiales	f__Mitochondria	g__norank_f__Mitochondria	s__uncultured_bacterium_f__Mitochondria	ASV1413	0	0	3	0	0	0	0	0	0	0	0	0	0	0	0	0	0	0	0	0	0	0	0	0	0	0	33	0	3	0	0	0	0	22	0	0	0	0	0	0	0
d__Bacteria	k__norank_d__Bacteria	p__Bacteroidota	c__Bacteroidia	o__Bacteroidales	f__Barnesiellaceae	g__Barnesiella	s__unclassified_g__Barnesiella	ASV388	0	0	0	0	0	0	0	0	0	0	0	0	0	0	0	0	0	0	0	0	0	0	0	0	0	0	0	0	0	0	0	0	0	0	0	0	0	0	0	0	0
d__Bacteria	k__norank_d__Bacteria	p__Bacillota	c__Negativicutes	o__Veillonellales-Selenomonadales	f__Veillonellaceae	g__Negativicoccus	s__Negativicoccus_succinicivorans	ASV3178	0	0	0	0	0	0	0	0	0	0	0	0	0	0	0	0	0	0	0	0	0	0	0	0	0	0	134	0	0	0	0	0	0	0	0	0	0	0	0	0	0
d__Bacteria	k__norank_d__Bacteria	p__Bacillota	c__Clostridia	o__Peptostreptococcales-Tissierellales	f__Family_XI	g__Anaerococcus	s__unclassified_g__Anaerococcus	ASV4597	0	0	0	0	0	0	0	0	0	0	0	0	0	0	0	0	0	0	0	0	0	0	0	0	0	0	0	0	0	0	0	0	113	0	0	0	0	0	0	0	0
d__Bacteria	k__norank_d__Bacteria	p__Bacillota	c__Clostridia	o__Peptostreptococcales-Tissierellales	f__Family_XI	g__Finegoldia	s__unclassified_g__Finegoldia	ASV2972	0	0	0	0	0	0	0	0	0	0	0	0	0	0	0	0	0	0	0	0	0	0	0	0	0	0	0	0	0	0	0	0	0	0	0	0	0	0	0	0	0
d__Bacteria	k__norank_d__Bacteria	p__Bacillota	c__Bacilli	o__Lactobacillales	f__Lactobacillaceae	g__Lactobacillus	s__unclassified_g__Lactobacillus	ASV3973	0	0	0	0	0	0	0	0	0	0	0	0	110	0	0	0	0	0	0	0	0	0	0	0	0	0	0	0	0	0	0	0	0	0	0	0	0	0	0	0	0
d__Bacteria	k__norank_d__Bacteria	p__Bacillota	c__Bacilli	o__Lactobacillales	f__Lactobacillaceae	g__Lactobacillus	s__unclassified_g__Lactobacillus	ASV4449	0	0	0	0	0	0	0	0	0	0	0	0	0	0	0	0	0	0	0	0	0	0	0	0	0	0	0	0	0	0	0	0	0	0	0	0	0	0	0	0	0
d__Bacteria	k__norank_d__Bacteria	p__Bacillota	c__Clostridia	o__Peptostreptococcales-Tissierellales	f__Family_XI	g__Peptoniphilus	s__unclassified_g__Peptoniphilus	ASV4250	0	0	0	0	0	0	0	0	0	0	0	0	0	0	0	0	0	0	0	0	0	0	0	0	0	0	0	0	0	0	0	0	0	0	0	0	0	0	0	0	0
d__Bacteria	k__norank_d__Bacteria	p__Bacillota	c__Clostridia	o__Oscillospirales	f__Oscillospiraceae	g__UCG-002	s__unclassified_g__UCG-002	ASV1136	0	0	0	0	0	0	0	0	0	0	0	0	0	0	0	0	0	0	0	0	0	0	0	0	0	0	0	0	0	0	0	0	0	0	0	0	0	0	36	0	0
d__Bacteria	k__norank_d__Bacteria	p__Bacillota	c__Clostridia	o__Oscillospirales	f__[Eubacterium]_coprostanoligenes_group	g__norank_f__[Eubacterium]_coprostanoligenes_group	s__unclassified_g__norank_f__[Eubacterium]_coprostanoligenes_group	ASV459	0	0	0	0	0	0	0	0	0	0	0	0	0	0	0	0	0	0	0	0	0	0	0	0	0	0	0	0	0	0	0	0	0	0	0	0	0	0	13	0	0
d__Bacteria	k__norank_d__Bacteria	p__Pseudomonadota	c__Alphaproteobacteria	o__Rhodobacterales	f__Paracoccaceae	g__Paracoccus	s__unclassified_g__Paracoccus	ASV3179	0	0	0	0	0	0	0	0	0	0	0	0	0	0	0	0	0	0	0	0	0	0	0	0	0	0	139	0	0	0	0	0	0	0	0	0	0	0	0	0	0
d__Bacteria	k__norank_d__Bacteria	p__Bacillota	c__Clostridia	o__Peptostreptococcales-Tissierellales	f__Anaerovoracaceae	g__norank_f__Anaerovoracaceae	s__uncultured_organism_f__Anaerovoracaceae	ASV1874	0	0	0	0	0	0	0	0	0	0	0	0	0	0	0	0	0	0	0	0	0	0	0	0	0	0	0	0	0	0	0	0	85	0	0	0	0	0	0	0	0
d__Bacteria	k__norank_d__Bacteria	p__Bacteroidota	c__Bacteroidia	o__Bacteroidales	f__Bacteroidaceae	g__Bacteroides	s__unclassified_g__Bacteroides	ASV326	0	0	0	0	0	0	0	0	0	0	0	0	0	0	0	0	0	0	0	0	0	0	0	0	0	0	0	0	0	0	0	0	0	0	0	0	0	0	0	0	0
d__Bacteria	k__norank_d__Bacteria	p__Bacillota	c__Negativicutes	o__Veillonellales-Selenomonadales	f__Veillonellaceae	g__Dialister	s__Dialister_micraerophilus	ASV165	0	0	0	0	0	0	0	0	0	0	0	0	0	0	0	0	0	0	0	0	0	0	0	0	0	0	0	0	0	0	0	0	0	0	0	0	0	0	0	0	0
d__Bacteria	k__norank_d__Bacteria	p__Bacteroidota	c__Bacteroidia	o__Bacteroidales	f__Muribaculaceae	g__norank_f__Muribaculaceae	s__uncultured_bacterium_f__Muribaculaceae	ASV1865	0	0	0	0	0	0	0	0	0	0	0	0	0	0	0	0	0	0	0	0	0	0	0	0	0	0	0	0	0	0	0	0	22	0	0	0	0	0	0	0	0
d__Bacteria	k__norank_d__Bacteria	p__Bacillota	c__Clostridia	o__Lachnospirales	f__Lachnospiraceae	g__Agathobacter	s__unclassified_g__Agathobacter	ASV2499	0	0	0	0	0	0	0	0	0	0	0	0	0	0	0	0	0	0	0	0	0	0	0	0	0	0	0	0	0	0	0	0	0	0	0	0	0	0	0	0	0
d__Bacteria	k__norank_d__Bacteria	p__Bacillota	c__Bacilli	o__Staphylococcales	f__Staphylococcaceae	g__Staphylococcus	s__unclassified_g__Staphylococcus	ASV2486	0	0	0	0	0	0	0	0	0	0	0	0	0	0	0	0	0	0	0	0	0	0	0	0	0	0	0	0	0	0	0	0	0	0	0	0	0	0	0	0	0
d__Bacteria	k__norank_d__Bacteria	p__Bacteroidota	c__Bacteroidia	o__Bacteroidales	f__Muribaculaceae	g__Muribaculum	s__unclassified_g__Muribaculum	ASV339	0	0	0	0	0	0	0	0	0	0	0	0	0	0	0	0	0	0	0	0	0	0	0	0	0	0	0	0	0	0	0	0	47	0	0	0	0	0	0	0	0
d__Bacteria	k__norank_d__Bacteria	p__Bacillota	c__Clostridia	o__Lachnospirales	f__Lachnospiraceae	g__Lachnospiraceae_NK4A136_group	s__unclassified_g__Lachnospiraceae_NK4A136_group	ASV738	0	0	0	0	0	0	0	0	0	0	0	0	0	0	0	0	0	0	0	0	0	0	0	0	0	0	0	0	0	0	0	0	0	0	0	0	0	0	4	0	0
d__Bacteria	k__norank_d__Bacteria	p__Cyanobacteriota	c__Cyanobacteriia	o__Chloroplast	f__norank_o__Chloroplast	g__norank_o__Chloroplast	s__unclassified_g__norank_o__Chloroplast	ASV2290	0	0	11	0	0	0	0	0	0	0	13	0	0	0	0	0	0	0	0	0	0	0	0	0	0	3	78	0	0	0	0	0	17	0	0	0	0	0	0	0	0
d__Bacteria	k__norank_d__Bacteria	p__unclassified_k__norank_d__Bacteria	c__unclassified_k__norank_d__Bacteria	o__unclassified_k__norank_d__Bacteria	f__unclassified_k__norank_d__Bacteria	g__unclassified_k__norank_d__Bacteria	s__unclassified_k__norank_d__Bacteria	ASV199	0	0	0	0	0	0	0	0	0	0	0	0	0	0	0	0	0	0	0	0	0	0	0	0	10	0	0	0	0	0	0	0	0	0	0	19	0	0	0	0	0
d__Bacteria	k__norank_d__Bacteria	p__unclassified_k__norank_d__Bacteria	c__unclassified_k__norank_d__Bacteria	o__unclassified_k__norank_d__Bacteria	f__unclassified_k__norank_d__Bacteria	g__unclassified_k__norank_d__Bacteria	s__unclassified_k__norank_d__Bacteria	ASV70	2	0	0	0	0	0	0	0	0	0	0	0	5	0	0	0	2	0	0	0	0	0	0	0	26	0	0	0	9	0	0	0	15	0	0	0	0	0	16	0	0
d__Bacteria	k__norank_d__Bacteria	p__unclassified_k__norank_d__Bacteria	c__unclassified_k__norank_d__Bacteria	o__unclassified_k__norank_d__Bacteria	f__unclassified_k__norank_d__Bacteria	g__unclassified_k__norank_d__Bacteria	s__unclassified_k__norank_d__Bacteria	ASV3809	0	0	0	0	0	0	0	0	0	0	0	0	0	0	0	0	0	0	0	0	0	0	0	0	131	0	0	0	0	0	0	0	0	0	0	0	0	0	0	0	0
d__Bacteria	k__norank_d__Bacteria	p__Actinomycetota	c__Actinobacteria	o__Mycobacteriales	f__Corynebacteriaceae	g__Corynebacterium	s__unclassified_g__Corynebacterium	ASV170	0	0	0	0	0	0	0	0	0	0	0	0	0	0	27	0	0	0	0	0	0	0	0	0	0	0	0	0	0	0	0	0	0	0	0	0	0	0	0	0	0
d__Bacteria	k__norank_d__Bacteria	p__Bacteroidota	c__Bacteroidia	o__Bacteroidales	f__Porphyromonadaceae	g__Porphyromonas	s__unclassified_g__Porphyromonas	ASV3180	0	0	0	0	0	0	0	0	0	0	0	0	0	0	0	0	0	0	0	0	0	0	0	0	0	0	132	0	0	0	0	0	0	0	0	0	0	0	0	0	0
d__Bacteria	k__norank_d__Bacteria	p__Bacillota	c__Clostridia	o__Lachnospirales	f__Lachnospiraceae	g__unclassified_f__Lachnospiraceae	s__unclassified_f__Lachnospiraceae	ASV741	0	0	0	0	0	0	0	0	0	0	0	0	0	0	0	0	0	0	0	0	0	0	0	0	0	0	0	0	0	0	0	0	0	0	0	0	0	0	13	0	0
d__Bacteria	k__norank_d__Bacteria	p__Bacillota	c__Clostridia	o__Peptostreptococcales-Tissierellales	f__Family_XI	g__Peptoniphilus	s__unclassified_g__Peptoniphilus	ASV1294	0	0	0	0	0	0	0	0	0	0	0	0	0	0	0	0	0	0	0	0	0	0	0	0	0	0	0	0	0	0	0	0	0	97	0	0	0	0	0	0	0
d__Bacteria	k__norank_d__Bacteria	p__Bacillota	c__Bacilli	o__Staphylococcales	f__Staphylococcaceae	g__Staphylococcus	s__unclassified_g__Staphylococcus	ASV3187	0	0	0	0	0	0	0	0	0	0	0	0	0	0	0	0	0	0	0	0	0	0	0	0	0	0	88	0	0	0	0	0	0	0	0	0	0	0	0	0	0
d__Bacteria	k__norank_d__Bacteria	p__Bacillota	c__Clostridia	o__Peptostreptococcales-Tissierellales	f__Family_XI	g__Anaerococcus	s__unclassified_g__Anaerococcus	ASV3356	0	0	0	0	0	0	0	0	0	0	0	0	0	0	0	0	0	0	0	0	0	0	0	0	0	0	0	0	0	0	0	0	0	0	0	0	0	0	0	0	0
d__Bacteria	k__norank_d__Bacteria	p__Bacteroidota	c__Bacteroidia	o__Bacteroidales	f__Prevotellaceae	g__Segatella	s__gut_metagenome_g__Segatella	ASV1795	0	0	0	0	0	0	0	0	0	0	0	0	0	0	0	0	0	0	0	0	0	0	0	0	0	0	0	0	0	0	0	0	0	0	0	0	0	0	0	0	0
d__Bacteria	k__norank_d__Bacteria	p__Pseudomonadota	c__Gammaproteobacteria	o__Pseudomonadales	f__Pseudomonadaceae	g__Pseudomonas	s__unclassified_g__Pseudomonas	ASV3012	0	0	0	0	0	0	0	0	0	0	0	0	0	0	0	181	0	0	0	0	0	0	0	0	0	0	0	0	0	0	0	0	0	0	0	0	0	0	0	0	0
d__Bacteria	k__norank_d__Bacteria	p__Bacteroidota	c__Bacteroidia	o__Bacteroidales	f__Muribaculaceae	g__norank_f__Muribaculaceae	s__uncultured_bacterium_f__Muribaculaceae	ASV1480	0	0	38	0	0	0	0	0	0	0	0	0	0	0	0	0	0	0	0	0	0	0	0	0	0	0	0	0	0	0	0	0	67	18	0	0	0	0	0	0	0
d__Bacteria	k__norank_d__Bacteria	p__Bacillota	c__Bacilli	o__Lactobacillales	f__Lactobacillaceae	g__Lactobacillus	s__unclassified_g__Lactobacillus	ASV4598	0	0	0	0	0	0	0	0	0	0	0	0	0	0	0	0	0	0	0	0	0	0	0	0	0	0	0	0	0	0	0	0	96	0	0	0	0	0	0	0	0
d__Bacteria	k__norank_d__Bacteria	p__Bacillota	c__Clostridia	o__Lachnospirales	f__Lachnospiraceae	g__unclassified_f__Lachnospiraceae	s__unclassified_f__Lachnospiraceae	ASV3383	0	0	9	0	0	0	0	0	0	0	0	0	0	0	0	0	0	0	0	0	0	0	0	0	0	0	0	0	0	0	0	0	81	0	0	0	0	0	0	0	0
d__Bacteria	k__norank_d__Bacteria	p__Thermodesulfobacteriota	c__Desulfovibrionia	o__Desulfovibrionales	f__Desulfovibrionaceae	g__Desulfovibrio	s__uncultured_Desulfovibrionaceae_bacterium_g__Desulfovibrio	ASV3503	0	0	7	0	0	0	0	0	0	0	0	0	0	0	0	0	0	0	0	0	0	0	0	0	0	0	0	0	0	0	0	0	97	0	0	0	0	0	0	0	0
d__Bacteria	k__norank_d__Bacteria	p__Bacillota	c__Clostridia	o__Christensenellales	f__Christensenellaceae	g__Christensenellaceae_R-7_group	s__unclassified_g__Christensenellaceae_R-7_group	ASV4599	0	0	0	0	0	0	0	0	0	0	0	0	0	0	0	0	0	0	0	0	0	0	0	0	0	0	0	0	0	0	0	0	101	0	0	0	0	0	0	0	0
d__Bacteria	k__norank_d__Bacteria	p__Cyanobacteriota	c__Vampirivibrionia	o__Obscuribacterales	f__Obscuribacteraceae	g__norank_f__Obscuribacteraceae	s__uncultured_bacterium_f__Obscuribacteraceae	ASV2321	0	0	0	0	0	0	0	0	0	0	2	0	0	0	0	131	0	0	0	0	0	0	0	0	0	1	0	0	0	0	0	0	8	0	0	0	0	0	0	0	0
d__Bacteria	k__norank_d__Bacteria	p__Bacillota	c__Clostridia	o__Oscillospirales	f__Oscillospiraceae	g__Colidextribacter	s__unclassified_g__Colidextribacter	ASV3193	0	0	0	0	0	0	0	0	0	0	0	0	0	0	0	0	0	0	0	0	0	0	0	0	0	0	82	0	0	0	0	0	0	0	0	0	0	0	0	0	0
d__Bacteria	k__norank_d__Bacteria	p__Actinomycetota	c__Coriobacteriia	o__Coriobacteriales	f__Atopobiaceae	g__unclassified_f__Atopobiaceae	s__unclassified_f__Atopobiaceae	ASV3790	0	0	0	0	0	0	0	0	0	0	0	0	0	0	0	0	0	0	0	0	0	0	0	0	0	0	0	0	0	0	0	0	108	0	0	0	0	0	0	0	0
d__Bacteria	k__norank_d__Bacteria	p__Bacteroidota	c__Bacteroidia	o__Bacteroidales	f__Muribaculaceae	g__norank_f__Muribaculaceae	s__unclassified_g__norank_f__Muribaculaceae	ASV2000	0	0	29	0	0	0	0	0	0	0	0	0	0	0	0	0	0	0	0	0	0	0	0	0	0	0	55	0	0	0	0	0	10	0	0	0	2	0	0	0	0
d__Bacteria	k__norank_d__Bacteria	p__Bacillota	c__Clostridia	o__Lachnospirales	f__Lachnospiraceae	g__unclassified_f__Lachnospiraceae	s__unclassified_f__Lachnospiraceae	ASV436	0	0	0	0	0	0	0	0	0	0	0	0	0	0	0	0	0	0	0	0	0	0	0	0	0	0	0	0	0	0	0	0	0	0	0	0	0	0	0	0	0
d__Bacteria	k__norank_d__Bacteria	p__Bacillota	c__Negativicutes	o__Veillonellales-Selenomonadales	f__Veillonellaceae	g__Dialister	s__Dialister_propionicifaciens	ASV1329	0	0	0	0	0	0	0	0	0	0	12	4	0	0	0	0	0	0	0	0	0	0	0	0	0	0	0	0	0	0	0	0	0	53	0	0	0	0	0	0	0
d__Bacteria	k__norank_d__Bacteria	p__unclassified_k__norank_d__Bacteria	c__unclassified_k__norank_d__Bacteria	o__unclassified_k__norank_d__Bacteria	f__unclassified_k__norank_d__Bacteria	g__unclassified_k__norank_d__Bacteria	s__unclassified_k__norank_d__Bacteria	ASV2345	0	0	0	0	0	0	0	0	0	0	0	0	0	0	0	0	0	0	0	0	0	0	0	0	0	0	0	0	0	0	0	0	0	0	0	0	0	0	0	0	0
d__Bacteria	k__norank_d__Bacteria	p__Bacillota	c__Bacilli	o__Staphylococcales	f__Gemellaceae	g__Gemella	s__unclassified_g__Gemella	ASV3181	0	0	0	0	0	0	0	0	0	0	0	0	0	0	0	0	0	0	0	0	0	0	0	0	0	0	118	0	0	0	0	0	0	0	0	0	0	0	0	0	0
d__Bacteria	k__norank_d__Bacteria	p__Bacillota	c__Clostridia	o__Oscillospirales	f__Ruminococcaceae	g__Ruminococcus	s__unclassified_g__Ruminococcus	ASV891	0	0	0	0	0	0	0	0	0	0	0	0	0	0	0	0	0	0	0	0	0	0	0	0	0	0	0	0	0	0	0	0	96	0	0	0	0	0	0	0	0
d__Bacteria	k__norank_d__Bacteria	p__Bacillota	c__Bacilli	o__Lactobacillales	f__Lactobacillaceae	g__Ligilactobacillus	s__unclassified_g__Ligilactobacillus	ASV3928	0	0	0	0	0	0	0	0	0	0	0	0	0	0	0	0	0	0	0	0	0	0	0	0	0	0	0	0	0	0	0	0	0	0	0	0	0	0	0	0	0
d__Bacteria	k__norank_d__Bacteria	p__Bacillota	c__Clostridia	o__Peptostreptococcales-Tissierellales	f__Family_XI	g__Peptoniphilus	s__unclassified_g__Peptoniphilus	ASV3810	0	0	0	0	0	0	0	0	0	0	0	0	0	0	0	0	0	0	0	0	0	0	0	0	139	0	0	0	0	0	0	0	0	0	0	0	0	0	0	0	0
d__Bacteria	k__norank_d__Bacteria	p__Bacillota	c__Bacilli	o__Erysipelotrichales	f__Erysipelotrichaceae	g__Holdemanella	s__uncultured_bacterium_g__Holdemanella	ASV1180	0	0	0	0	0	0	0	0	0	0	0	0	0	0	0	0	0	0	0	0	0	0	0	0	0	0	0	0	0	0	0	0	0	0	0	0	0	1	41	0	0
d__Bacteria	k__norank_d__Bacteria	p__Bacillota	c__Bacilli	o__Mycoplasmatales	f__Mycoplasmataceae	g__Ureaplasma	s__unclassified_g__Ureaplasma	ASV2434	0	0	0	0	0	0	0	0	0	0	0	0	0	0	0	0	0	0	0	0	0	0	0	0	0	0	0	89	0	0	0	4	0	0	0	0	0	0	0	0	0
d__Bacteria	k__norank_d__Bacteria	p__Bacillota	c__Clostridia	o__Peptostreptococcales-Tissierellales	f__Family_XI	g__Fenollaria	s__unclassified_g__Fenollaria	ASV633	0	0	0	0	0	0	0	0	0	0	0	0	0	0	0	0	0	0	0	0	0	0	0	0	0	0	0	0	0	0	0	0	0	0	0	0	0	0	0	0	0
d__Bacteria	k__norank_d__Bacteria	p__Bacillota	c__Clostridia	o__Christensenellales	f__Christensenellaceae	g__Christensenellaceae_R-7_group	s__unclassified_g__Christensenellaceae_R-7_group	ASV940	0	0	0	0	0	0	0	0	0	0	0	0	0	0	0	0	0	0	0	0	0	0	0	0	0	0	0	0	0	0	0	0	0	0	0	0	0	0	7	0	0
d__Bacteria	k__norank_d__Bacteria	p__Bacillota	c__Bacilli	o__Lactobacillales	f__Streptococcaceae	g__Streptococcus	s__unclassified_g__Streptococcus	ASV2071	0	0	0	0	0	0	0	0	0	0	0	0	0	0	0	0	0	0	0	0	0	0	0	0	0	0	0	0	0	0	0	0	0	0	0	0	0	0	0	0	0
d__Bacteria	k__norank_d__Bacteria	p__Bacillota	c__Bacilli	o__Staphylococcales	f__Staphylococcaceae	g__Staphylococcus	s__unclassified_g__Staphylococcus	ASV32	0	0	0	0	0	0	0	0	0	0	0	0	0	0	0	0	0	0	0	0	0	0	0	0	0	0	0	0	0	0	0	0	0	0	0	0	0	0	0	0	0
d__Bacteria	k__norank_d__Bacteria	p__Pseudomonadota	c__Alphaproteobacteria	o__Sphingomonadales	f__Sphingomonadaceae	g__Blastomonas	s__unclassified_g__Blastomonas	ASV103	0	0	0	0	0	0	0	0	0	0	27	0	0	0	0	0	0	0	0	0	0	0	0	0	0	0	0	0	0	0	0	0	0	0	0	45	0	0	0	0	0
d__Bacteria	k__norank_d__Bacteria	p__Pseudomonadota	c__Alphaproteobacteria	o__Rickettsiales	f__Mitochondria	g__norank_f__Mitochondria	s__Brassica_napus_(rape)_f__Mitochondria	ASV1818	0	0	0	0	0	0	0	0	0	0	0	0	0	0	0	0	0	0	0	0	0	0	0	0	0	0	0	0	0	0	0	0	35	0	0	0	0	0	0	0	0
d__Bacteria	k__norank_d__Bacteria	p__Bacillota	c__Clostridia	o__Oscillospirales	f__Oscillospiraceae	g__norank_f__Oscillospiraceae	s__unclassified_g__norank_f__Oscillospiraceae	ASV4600	0	0	0	0	0	0	0	0	0	0	0	0	0	0	0	0	0	0	0	0	0	0	0	0	0	0	0	0	0	0	0	0	102	0	0	0	0	0	0	0	0
d__Bacteria	k__norank_d__Bacteria	p__Bacillota	c__Clostridia	o__Lachnospirales	f__Lachnospiraceae	g__Agathobacter	s__unclassified_g__Agathobacter	ASV2506	0	0	0	0	0	0	0	0	0	0	0	0	0	0	0	0	0	0	0	0	0	0	0	0	0	0	0	0	0	0	0	0	0	0	0	0	0	0	39	0	0
d__Bacteria	k__norank_d__Bacteria	p__Bacillota	c__Clostridia	o__Oscillospirales	f__Oscillospiraceae	g__unclassified_f__Oscillospiraceae	s__unclassified_f__Oscillospiraceae	ASV1186	0	0	1	0	0	0	0	0	0	0	0	0	0	0	0	0	0	0	0	0	0	0	0	0	0	0	0	0	0	0	0	0	85	0	0	0	0	0	0	0	0
d__Bacteria	k__norank_d__Bacteria	p__Bacillota	c__Clostridia	o__Peptostreptococcales-Tissierellales	f__Family_XI	g__Anaerococcus	s__unclassified_g__Anaerococcus	ASV3182	0	0	0	0	0	0	0	0	0	0	0	0	0	0	0	0	0	0	0	0	0	0	0	0	0	0	126	0	0	0	0	0	0	0	0	0	0	0	0	0	0
d__Bacteria	k__norank_d__Bacteria	p__unclassified_k__norank_d__Bacteria	c__unclassified_k__norank_d__Bacteria	o__unclassified_k__norank_d__Bacteria	f__unclassified_k__norank_d__Bacteria	g__unclassified_k__norank_d__Bacteria	s__unclassified_k__norank_d__Bacteria	ASV3811	0	0	0	0	0	0	0	0	0	0	0	0	0	0	0	0	0	0	0	0	0	0	0	0	127	0	0	0	0	0	0	0	0	0	0	0	0	0	0	0	0
d__Bacteria	k__norank_d__Bacteria	p__Bacillota	c__Clostridia	o__Oscillospirales	f__Ruminococcaceae	g__unclassified_f__Ruminococcaceae	s__unclassified_f__Ruminococcaceae	ASV717	0	0	0	0	0	0	0	0	0	0	0	0	0	0	0	0	0	0	0	0	0	0	0	0	0	0	0	0	0	0	0	0	0	0	0	0	0	0	44	0	0
d__Bacteria	k__norank_d__Bacteria	p__Pseudomonadota	c__Gammaproteobacteria	o__Burkholderiales	f__Neisseriaceae	g__norank_f__Neisseriaceae	s__unclassified_g__norank_f__Neisseriaceae	ASV1614	0	0	0	0	0	0	0	0	0	0	0	0	0	0	0	0	0	0	0	0	0	0	0	0	0	0	0	0	0	0	0	0	100	6	0	0	0	0	0	0	0
d__Bacteria	k__norank_d__Bacteria	p__Bacillota	c__Clostridia	o__Lachnospirales	f__Lachnospiraceae	g__unclassified_f__Lachnospiraceae	s__unclassified_f__Lachnospiraceae	ASV4116	0	0	4	0	0	0	0	0	0	0	0	0	0	0	0	0	0	0	0	0	0	0	0	0	0	0	0	0	0	0	0	0	91	0	0	0	0	0	0	0	0
d__Bacteria	k__norank_d__Bacteria	p__unclassified_k__norank_d__Bacteria	c__unclassified_k__norank_d__Bacteria	o__unclassified_k__norank_d__Bacteria	f__unclassified_k__norank_d__Bacteria	g__unclassified_k__norank_d__Bacteria	s__unclassified_k__norank_d__Bacteria	ASV220	0	0	0	0	0	0	0	0	0	0	0	4	0	0	0	0	0	0	0	0	0	0	0	0	60	0	0	0	0	0	0	0	0	0	0	0	0	0	0	0	0
d__Bacteria	k__norank_d__Bacteria	p__Bacillota	c__Bacilli	o__Lactobacillales	f__Lactobacillaceae	g__Lactobacillus	s__unclassified_g__Lactobacillus	ASV11	0	0	0	0	0	0	0	0	0	0	0	0	0	0	0	0	0	0	0	0	0	0	0	0	0	0	0	0	0	0	0	0	0	0	0	0	0	0	0	0	0
d__Bacteria	k__norank_d__Bacteria	p__Bacillota	c__Negativicutes	o__Veillonellales-Selenomonadales	f__Selenomonadaceae	g__Mitsuokella	s__unclassified_g__Mitsuokella	ASV845	0	0	0	0	0	0	0	0	0	0	0	0	0	0	0	0	0	0	0	0	0	0	0	0	0	0	0	0	0	0	0	0	0	0	0	0	1	0	4	0	0
d__Bacteria	k__norank_d__Bacteria	p__Bacteroidota	c__Bacteroidia	o__Bacteroidales	f__Porphyromonadaceae	g__Porphyromonas	s__unclassified_g__Porphyromonas	ASV1296	0	0	0	0	0	0	0	0	0	0	0	0	0	0	0	0	0	0	0	0	0	0	0	0	0	0	0	0	0	0	0	0	0	86	0	0	0	0	0	0	0
d__Bacteria	k__norank_d__Bacteria	p__Fusobacteriota	c__Fusobacteriia	o__Fusobacteriales	f__Leptotrichiaceae	g__Leptotrichia	s__Leptotrichia_sp._oral_clone_FP036	ASV3183	0	0	0	0	0	0	0	0	0	0	0	0	0	0	0	0	0	0	0	0	0	0	0	0	0	0	110	0	0	0	0	0	0	0	0	0	0	0	0	0	0
d__Bacteria	k__norank_d__Bacteria	p__Bacillota	c__Clostridia	o__Lachnospirales	f__Lachnospiraceae	g__Anaerostipes	s__unclassified_g__Anaerostipes	ASV700	0	0	0	0	0	0	0	0	0	0	0	0	0	0	0	0	0	0	0	0	0	0	0	0	0	0	0	0	0	0	0	0	0	0	0	0	0	0	38	0	0
d__Bacteria	k__norank_d__Bacteria	p__Pseudomonadota	c__Gammaproteobacteria	o__Enterobacterales	f__Enterobacteriaceae	g__Escherichia-Shigella	s__unclassified_g__Escherichia-Shigella	ASV659	0	0	0	0	0	0	0	0	0	0	0	0	0	0	0	0	0	0	0	0	0	0	0	0	0	0	0	0	0	0	0	0	0	0	0	0	0	0	0	0	0
d__Bacteria	k__norank_d__Bacteria	p__unclassified_k__norank_d__Bacteria	c__unclassified_k__norank_d__Bacteria	o__unclassified_k__norank_d__Bacteria	f__unclassified_k__norank_d__Bacteria	g__unclassified_k__norank_d__Bacteria	s__unclassified_k__norank_d__Bacteria	ASV1225	0	0	0	0	0	0	0	0	0	0	0	0	0	0	0	0	0	0	0	0	0	0	0	0	42	0	0	0	0	0	0	0	9	0	0	0	0	0	0	0	0
d__Bacteria	k__norank_d__Bacteria	p__Bacillota	c__Clostridia	o__Peptostreptococcales-Tissierellales	f__Family_XI	g__Peptoniphilus	s__unclassified_g__Peptoniphilus	ASV3607	0	0	0	0	0	0	0	0	0	0	0	0	0	0	0	0	0	0	0	0	0	0	0	0	0	0	0	0	0	0	0	0	0	0	0	0	0	0	0	0	0
d__Bacteria	k__norank_d__Bacteria	p__Bacillota	c__Clostridia	o__Lachnospirales	f__Lachnospiraceae	g__unclassified_f__Lachnospiraceae	s__unclassified_f__Lachnospiraceae	ASV800	0	0	0	0	0	0	0	0	0	0	0	0	0	0	0	0	0	0	0	0	0	0	0	0	0	0	0	0	0	0	0	0	0	9	0	0	0	0	22	0	0
d__Bacteria	k__norank_d__Bacteria	p__Fusobacteriota	c__Fusobacteriia	o__Fusobacteriales	f__Fusobacteriaceae	g__Fusobacterium	s__unclassified_g__Fusobacterium	ASV4601	0	0	0	0	0	0	0	0	0	0	0	0	0	0	0	0	0	0	0	0	0	0	0	0	0	0	0	0	0	0	0	0	87	0	0	0	0	0	0	0	0
d__Bacteria	k__norank_d__Bacteria	p__Bacteroidota	c__Bacteroidia	o__Bacteroidales	f__Prevotellaceae	g__Prevotella	s__Prevotella_bergensis	ASV1800	0	0	0	0	0	0	0	0	0	0	0	0	0	0	0	0	0	0	0	0	0	0	0	0	0	0	0	0	0	0	0	0	0	0	0	0	0	0	0	0	0
d__Bacteria	k__norank_d__Bacteria	p__Bacillota	c__Clostridia	o__Peptostreptococcales-Tissierellales	f__Family_XI	g__Finegoldia	s__unclassified_g__Finegoldia	ASV3013	0	0	0	0	0	0	0	0	0	0	0	0	0	0	0	179	0	0	0	0	0	0	0	0	0	0	0	0	0	0	0	0	0	0	0	0	0	0	0	0	0
d__Bacteria	k__norank_d__Bacteria	p__Actinomycetota	c__Actinobacteria	o__Actinomycetales	f__Actinomycetaceae	g__Pauljensenia	s__Pauljensenia_hongkongensis_g__Pauljensenia	ASV1716	0	0	0	0	0	0	0	0	0	0	0	0	0	0	0	0	0	0	0	0	0	58	0	0	0	0	0	0	0	0	0	14	0	0	0	0	0	0	0	0	0
d__Bacteria	k__norank_d__Bacteria	p__Actinomycetota	c__Actinobacteria	o__Mycobacteriales	f__Corynebacteriaceae	g__Corynebacterium	s__unclassified_g__Corynebacterium	ASV3184	0	0	0	0	0	0	0	0	0	0	0	0	0	0	0	0	0	0	0	0	0	0	0	0	0	0	104	0	0	0	0	0	0	0	0	0	0	0	0	0	0
d__Bacteria	k__norank_d__Bacteria	p__Pseudomonadota	c__Alphaproteobacteria	o__Caulobacterales	f__Hyphomonadaceae	g__norank_f__Hyphomonadaceae	s__uncultured_bacterium_f__Hyphomonadaceae	ASV2293	0	0	0	0	0	0	0	0	0	0	11	0	0	0	0	0	0	0	0	0	0	0	0	0	0	2	69	0	0	0	0	0	0	0	0	0	0	0	0	0	0
d__Bacteria	k__norank_d__Bacteria	p__Bacteroidota	c__Bacteroidia	o__Bacteroidales	f__Porphyromonadaceae	g__Porphyromonas	s__Porphyromonas_bennonis	ASV1801	0	0	0	0	0	0	0	0	0	0	0	0	0	0	0	0	0	0	0	0	0	0	0	0	0	0	0	0	0	0	0	0	0	0	0	0	0	0	0	0	0
d__Bacteria	k__norank_d__Bacteria	p__Bacillota	c__Bacilli	o__Lactobacillales	f__Lactobacillaceae	g__Ligilactobacillus	s__unclassified_g__Ligilactobacillus	ASV4118	0	0	0	0	0	0	0	0	0	0	0	0	0	0	0	0	0	0	0	0	0	0	0	0	0	0	0	0	0	0	0	0	0	0	0	0	0	0	0	0	0
d__Bacteria	k__norank_d__Bacteria	p__Bacteroidota	c__Bacteroidia	o__Bacteroidales	f__Muribaculaceae	g__norank_f__Muribaculaceae	s__Porphyromonadaceae_bacterium_C941	ASV171	0	0	0	0	0	0	0	0	0	0	0	17	0	0	0	0	0	0	0	0	0	0	0	0	0	0	0	0	0	0	0	0	0	0	0	0	0	0	0	0	0
d__Bacteria	k__norank_d__Bacteria	p__Bacillota	c__Negativicutes	o__Veillonellales-Selenomonadales	f__Veillonellaceae	g__Dialister	s__Dialister_propionicifaciens	ASV4602	0	0	0	0	0	0	0	0	0	0	0	0	0	0	0	0	0	0	0	0	0	0	0	0	0	0	0	0	0	0	0	0	87	0	0	0	0	0	0	0	0
d__Bacteria	k__norank_d__Bacteria	p__Bacteroidota	c__Bacteroidia	o__Bacteroidales	f__Barnesiellaceae	g__Barnesiella	s__uncultured_bacterium_g__Barnesiella	ASV4251	0	0	0	0	0	0	0	0	0	0	0	0	0	0	0	0	0	0	0	0	0	0	0	0	0	0	0	0	0	0	0	0	0	0	0	0	0	0	0	0	0
d__Bacteria	k__norank_d__Bacteria	p__Bacteroidota	c__Bacteroidia	o__Bacteroidales	f__Prevotellaceae	g__Segatella	s__unclassified_g__Segatella	ASV1802	0	0	0	0	0	0	0	0	0	0	0	0	0	0	0	0	0	0	0	0	0	0	0	0	0	0	0	0	0	0	0	0	0	0	0	0	0	0	0	0	0
d__Bacteria	k__norank_d__Bacteria	p__Bacillota	c__Negativicutes	o__Veillonellales-Selenomonadales	f__Selenomonadaceae	g__Mitsuokella	s__uncultured_bacterium_g__Mitsuokella	ASV381	0	0	0	0	0	0	0	0	0	0	0	0	0	0	0	0	0	0	0	0	0	0	0	0	0	0	0	0	0	0	0	0	0	0	0	0	0	0	22	1	0
d__Bacteria	k__norank_d__Bacteria	p__Bacillota	c__Bacilli	o__Erysipelotrichales	f__Erysipelotrichaceae	g__Dubosiella	s__uncultured_bacterium_g__Dubosiella	ASV975	0	0	11	0	0	0	0	0	0	0	0	0	0	0	0	0	0	0	0	0	0	0	0	0	0	0	0	0	0	0	0	0	0	0	0	0	0	0	0	0	0
d__Bacteria	k__norank_d__Bacteria	p__Actinomycetota	c__Actinobacteria	o__Bifidobacteriales	f__Bifidobacteriaceae	g__Gardnerella	s__unclassified_g__Gardnerella	ASV2401	0	0	0	0	0	0	0	0	0	0	0	0	0	0	0	0	39	0	0	0	0	0	0	0	0	0	0	0	0	0	0	0	0	0	0	0	0	0	0	0	0
d__Bacteria	k__norank_d__Bacteria	p__Bacillota	c__Clostridia	o__Lachnospirales	f__Lachnospiraceae	g__Faecalimonas	s__unclassified_g__Faecalimonas	ASV964	0	0	0	0	0	0	0	0	0	0	0	0	0	0	0	0	0	0	0	0	0	0	0	0	0	0	0	0	0	0	0	0	0	63	0	0	0	0	0	0	0
d__Bacteria	k__norank_d__Bacteria	p__Bacteroidota	c__Bacteroidia	o__Bacteroidales	f__Porphyromonadaceae	g__Porphyromonas	s__Bacteroidales_bacterium_KA00251	ASV1302	0	0	0	0	0	0	0	0	0	0	0	0	0	0	0	0	0	0	0	0	0	0	0	0	0	0	0	0	0	0	0	0	0	90	0	0	0	0	0	0	0
d__Bacteria	k__norank_d__Bacteria	p__Bacillota	c__Clostridia	o__Lachnospirales	f__Lachnospiraceae	g__Lachnospiraceae_UCG-004	s__unclassified_g__Lachnospiraceae_UCG-004	ASV1657	0	0	0	0	0	0	0	0	0	0	0	0	0	0	0	0	0	0	0	0	0	0	0	0	0	0	0	0	0	0	0	0	0	0	0	0	0	0	0	0	0
d__Bacteria	k__norank_d__Bacteria	p__unclassified_k__norank_d__Bacteria	c__unclassified_k__norank_d__Bacteria	o__unclassified_k__norank_d__Bacteria	f__unclassified_k__norank_d__Bacteria	g__unclassified_k__norank_d__Bacteria	s__unclassified_k__norank_d__Bacteria	ASV197	0	0	0	0	0	0	0	0	0	0	0	0	0	0	0	0	0	0	0	0	0	0	0	0	0	0	0	0	0	0	0	0	0	0	0	0	0	0	0	0	0
d__Bacteria	k__norank_d__Bacteria	p__Bacillota	c__Negativicutes	o__Veillonellales-Selenomonadales	f__Veillonellaceae	g__Veillonella	s__unclassified_g__Veillonella	ASV2409	0	0	0	0	0	0	0	0	0	0	0	0	0	0	0	0	0	0	0	0	0	0	0	0	0	0	0	0	0	0	0	0	0	0	0	0	0	0	0	0	0
d__Bacteria	k__norank_d__Bacteria	p__Bacteroidota	c__Bacteroidia	o__Bacteroidales	f__Bacteroidaceae	g__Bacteroides	s__unclassified_g__Bacteroides	ASV691	0	0	0	0	0	0	0	0	0	0	0	0	0	0	0	0	0	0	0	0	0	0	0	0	0	0	0	0	0	0	0	0	0	0	0	0	0	0	9	0	0
d__Bacteria	k__norank_d__Bacteria	p__Pseudomonadota	c__Gammaproteobacteria	o__Burkholderiales	f__Comamonadaceae	g__Acidovorax	s__unclassified_g__Acidovorax	ASV3357	0	0	0	0	2	0	0	0	0	0	0	0	0	0	0	0	0	0	0	0	0	0	0	0	0	0	0	0	0	0	0	0	0	0	0	0	0	0	0	0	0
d__Bacteria	k__norank_d__Bacteria	p__Bacillota	c__Clostridia	o__Oscillospirales	f__Oscillospiraceae	g__Fastidiosipila	s__Fastidiosipila_sanguinis	ASV3608	0	0	0	0	0	0	0	0	0	0	0	0	0	0	0	0	0	0	0	0	0	0	0	0	0	0	0	0	0	0	0	0	0	0	0	0	0	0	0	0	0
d__Bacteria	k__norank_d__Bacteria	p__Bacillota	c__Clostridia	o__Oscillospirales	f__Ruminococcaceae	g__Anaerotruncus	s__uncultured_bacterium_g__Anaerotruncus	ASV480	0	0	0	0	0	0	0	0	0	0	0	0	0	0	0	0	0	0	0	0	0	0	0	0	0	0	0	0	0	0	0	0	0	0	0	0	0	0	0	0	0
d__Bacteria	k__norank_d__Bacteria	p__Bacillota	c__Clostridia	o__Lachnospirales	f__Lachnospiraceae	g__Lachnospiraceae_NK4A136_group	s__Trichinella_pseudospiralis_g__Lachnospiraceae_NK4A136_group	ASV3812	0	0	0	0	0	0	0	0	0	0	0	0	0	0	0	0	0	0	0	0	0	0	0	0	124	0	0	0	0	0	0	0	0	0	0	0	0	0	0	0	0
d__Bacteria	k__norank_d__Bacteria	p__Bacillota	c__Clostridia	o__Lachnospirales	f__Lachnospiraceae	g__unclassified_f__Lachnospiraceae	s__unclassified_f__Lachnospiraceae	ASV882	0	0	0	0	0	0	0	0	0	0	0	0	0	0	0	0	0	0	0	0	0	0	0	0	0	0	0	0	0	0	0	0	86	0	0	0	0	0	0	0	0
d__Bacteria	k__norank_d__Bacteria	p__Bacillota	c__Clostridia	o__Peptostreptococcales-Tissierellales	f__Family_XI	g__norank_f__Family_XI	s__Peptoniphilaceae_bacterium_SIT14	ASV1301	0	0	0	0	0	0	0	0	0	0	0	0	0	0	0	0	0	0	0	0	0	0	0	0	0	0	0	0	0	0	0	0	0	86	0	0	0	0	0	0	0
d__Bacteria	k__norank_d__Bacteria	p__Bacillota	c__Bacilli	o__Lactobacillales	f__Lactobacillaceae	g__Lactobacillus	s__unclassified_g__Lactobacillus	ASV15	0	0	0	0	0	0	0	0	0	0	0	0	0	0	0	0	0	0	0	0	0	0	0	0	0	32	0	0	0	0	0	0	0	0	0	0	0	0	0	0	0
d__Bacteria	k__norank_d__Bacteria	p__Bacteroidota	c__Bacteroidia	o__Bacteroidales	f__Rikenellaceae	g__Alistipes	s__Alistipes_shahii	ASV1485	0	0	0	0	0	0	0	0	0	0	0	0	0	0	0	0	0	0	0	0	0	0	0	0	0	0	0	0	0	0	0	0	0	14	0	0	0	0	0	0	2
d__Bacteria	k__norank_d__Bacteria	p__Bacteroidota	c__Bacteroidia	o__Bacteroidales	f__Rikenellaceae	g__Alistipes	s__unclassified_g__Alistipes	ASV365	0	0	5	0	0	0	0	0	0	0	0	0	0	0	0	0	0	0	0	0	0	0	0	0	0	0	0	0	0	0	0	0	0	0	0	0	0	0	3	0	0
d__Bacteria	k__norank_d__Bacteria	p__Bacillota	c__Bacilli	o__Paenibacillales	f__Paenibacillaceae	g__Paenibacillus	s__unclassified_g__Paenibacillus	ASV1803	0	0	0	0	0	0	0	0	0	0	0	0	0	0	0	0	0	0	0	0	0	0	0	0	0	0	0	0	0	0	0	0	0	0	0	0	0	0	0	0	0
d__Bacteria	k__norank_d__Bacteria	p__Bacillota	c__Bacilli	o__Lactobacillales	f__Lactobacillaceae	g__Lactobacillus	s__unclassified_g__Lactobacillus	ASV2456	0	0	0	0	0	0	0	0	0	0	0	0	0	0	0	0	0	0	0	0	0	0	0	0	0	0	0	0	0	0	0	0	25	0	0	0	0	0	0	0	0
d__Bacteria	k__norank_d__Bacteria	p__Bacillota	c__Clostridia	o__Lachnospirales	f__Lachnospiraceae	g__Coprococcus	s__unclassified_g__Coprococcus	ASV3014	0	0	0	0	0	0	0	0	0	0	0	0	0	0	0	159	0	0	0	0	0	0	0	0	0	0	0	0	0	0	0	0	0	0	0	0	0	0	0	0	0
d__Bacteria	k__norank_d__Bacteria	p__Bacillota	c__Bacilli	o__Bacillales	f__Bacillaceae	g__Pseudogracilibacillus	s__unclassified_g__Pseudogracilibacillus	ASV1804	0	0	0	0	0	0	0	0	0	0	0	0	0	0	0	0	0	0	0	0	0	0	0	0	0	0	0	0	0	0	0	0	0	0	0	0	0	0	0	0	0
d__Bacteria	k__norank_d__Bacteria	p__unclassified_k__norank_d__Bacteria	c__unclassified_k__norank_d__Bacteria	o__unclassified_k__norank_d__Bacteria	f__unclassified_k__norank_d__Bacteria	g__unclassified_k__norank_d__Bacteria	s__unclassified_k__norank_d__Bacteria	ASV3813	0	0	0	0	0	0	0	0	0	0	0	0	0	0	0	0	0	0	0	0	0	0	0	0	112	0	0	0	0	0	0	0	0	0	0	0	0	0	0	0	0
d__Bacteria	k__norank_d__Bacteria	p__Pseudomonadota	c__Alphaproteobacteria	o__Hyphomicrobiales	f__Beijerinckiaceae	g__Methylobacterium	s__unclassified_g__Methylobacterium	ASV1358	0	0	0	0	0	0	0	0	0	0	0	0	0	0	0	0	0	0	0	0	0	0	0	0	0	0	0	0	0	0	0	0	0	42	0	0	0	0	0	0	0
d__Bacteria	k__norank_d__Bacteria	p__Bacillota	c__Bacilli	o__Lactobacillales	f__Lactobacillaceae	g__Lactobacillus	s__unclassified_g__Lactobacillus	ASV4603	0	0	0	0	0	0	0	0	0	0	0	0	0	0	0	0	0	0	0	0	0	0	0	0	0	0	0	0	0	0	0	0	82	0	0	0	0	0	0	0	0
d__Bacteria	k__norank_d__Bacteria	p__Bacillota	c__Clostridia	o__Lachnospirales	f__Lachnospiraceae	g__Coprococcus	s__unclassified_g__Coprococcus	ASV1038	0	0	0	0	0	0	0	0	0	0	0	0	0	0	0	0	0	0	0	0	0	0	0	0	0	0	0	0	0	0	0	0	0	0	0	0	0	0	13	0	0
d__Bacteria	k__norank_d__Bacteria	p__Bacteroidota	c__Bacteroidia	o__Bacteroidales	f__Bacteroidaceae	g__Bacteroides	s__unclassified_g__Bacteroides	ASV731	0	0	0	0	0	0	0	0	0	0	0	0	0	0	0	0	0	0	0	0	0	0	0	0	0	0	0	0	0	0	0	0	33	0	0	0	0	0	0	0	0
d__Bacteria	k__norank_d__Bacteria	p__Pseudomonadota	c__Gammaproteobacteria	o__Rickettsiellales	f__Rickettsiellaceae	g__norank_f__Rickettsiellaceae	s__unclassified_g__norank_f__Rickettsiellaceae	ASV1430	0	0	0	0	0	0	0	0	0	0	0	0	0	0	0	118	0	0	0	0	0	0	0	0	0	0	0	0	0	0	0	0	0	23	0	0	0	0	0	0	0
d__Bacteria	k__norank_d__Bacteria	p__unclassified_k__norank_d__Bacteria	c__unclassified_k__norank_d__Bacteria	o__unclassified_k__norank_d__Bacteria	f__unclassified_k__norank_d__Bacteria	g__unclassified_k__norank_d__Bacteria	s__unclassified_k__norank_d__Bacteria	ASV286	0	0	0	0	1	0	0	0	0	0	0	0	0	0	0	22	0	0	0	0	0	0	0	0	29	0	0	0	0	0	0	0	4	0	0	0	0	0	0	0	0
d__Bacteria	k__norank_d__Bacteria	p__Actinomycetota	c__Actinobacteria	o__Micrococcales	f__Dermabacteraceae	g__Dermabacter	s__unclassified_g__Dermabacter	ASV3185	0	0	0	0	0	0	0	0	0	0	0	0	0	0	0	0	0	0	0	0	0	0	0	0	0	0	100	0	0	0	0	0	0	0	0	0	0	0	0	0	0
d__Bacteria	k__norank_d__Bacteria	p__Actinomycetota	c__Actinobacteria	o__Mycobacteriales	f__Corynebacteriaceae	g__Corynebacterium	s__Corynebacterium_glucuronolyticum	ASV3077	0	0	0	0	0	0	0	0	0	0	0	0	0	0	0	0	0	0	0	0	0	0	0	0	0	0	0	0	0	0	0	0	0	0	0	71	0	0	0	0	0
d__Bacteria	k__norank_d__Bacteria	p__Bacillota	c__Clostridia	o__Lachnospirales	f__Lachnospiraceae	g__unclassified_f__Lachnospiraceae	s__unclassified_f__Lachnospiraceae	ASV4604	0	0	0	0	0	0	0	0	0	0	0	0	0	0	0	0	0	0	0	0	0	0	0	0	0	0	0	0	0	0	0	0	93	0	0	0	0	0	0	0	0
d__Bacteria	k__norank_d__Bacteria	p__Bacillota	c__Negativicutes	o__Veillonellales-Selenomonadales	f__Veillonellaceae	g__Veillonella	s__unclassified_g__Veillonella	ASV4252	0	0	0	0	0	0	0	0	0	0	0	0	0	0	0	0	0	0	0	0	0	0	0	0	0	0	0	0	0	0	0	0	0	0	0	0	0	0	0	0	0
d__Bacteria	k__norank_d__Bacteria	p__Bacteroidota	c__Bacteroidia	o__Bacteroidales	f__Muribaculaceae	g__norank_f__Muribaculaceae	s__uncultured_Bacteroidales_bacterium_f__Muribaculaceae	ASV1808	0	0	0	0	0	0	0	0	0	0	0	0	0	0	0	0	0	0	0	0	0	0	0	0	0	0	0	0	0	0	0	0	0	0	0	0	0	0	0	0	0
d__Bacteria	k__norank_d__Bacteria	p__Bacillota	c__Bacilli	o__Erysipelotrichales	f__Erysipelotrichaceae	g__Dubosiella	s__uncultured_bacterium_g__Dubosiella	ASV4605	0	0	0	0	0	0	0	0	0	0	0	0	0	0	0	0	0	0	0	0	0	0	0	0	0	0	0	0	0	0	0	0	84	0	0	0	0	0	0	0	0
d__Bacteria	k__norank_d__Bacteria	p__Bacillota	c__Clostridia	o__Lachnospirales	f__Lachnospiraceae	g__Enterocloster	s__uncultured_bacterium_g__Enterocloster	ASV362	0	0	0	0	0	0	0	0	0	0	0	0	0	0	0	0	0	0	0	0	0	0	0	0	0	0	0	0	0	0	0	0	0	0	0	0	0	0	49	0	0
d__Bacteria	k__norank_d__Bacteria	p__Bacillota	c__Negativicutes	o__Veillonellales-Selenomonadales	f__Veillonellaceae	g__Megasphaera	s__unidentified_g__Megasphaera	ASV2235	0	0	0	0	0	0	0	0	0	0	0	0	0	0	0	0	0	0	0	0	0	0	0	0	0	0	0	0	0	0	0	0	0	0	0	0	0	0	0	0	0
d__Bacteria	k__norank_d__Bacteria	p__Bacteroidota	c__Bacteroidia	o__Bacteroidales	f__Bacteroidaceae	g__Bacteroides	s__unclassified_g__Bacteroides	ASV4253	0	0	0	0	0	0	0	0	0	0	0	0	0	0	0	0	0	0	0	0	0	0	0	0	0	0	0	0	0	0	0	0	0	0	0	0	0	0	0	0	0
d__Bacteria	k__norank_d__Bacteria	p__Bacillota	c__Clostridia	o__Lachnospirales	f__Lachnospiraceae	g__Roseburia	s__unclassified_g__Roseburia	ASV489	0	0	0	0	0	0	0	0	0	0	0	0	0	0	0	0	0	0	0	0	0	0	0	0	0	0	0	0	0	0	0	0	0	0	0	0	0	0	0	0	0
d__Bacteria	k__norank_d__Bacteria	p__Bacillota	c__Clostridia	o__Lachnospirales	f__Lachnospiraceae	g__Lachnospiraceae_NK4A136_group	s__unclassified_g__Lachnospiraceae_NK4A136_group	ASV1131	0	0	9	0	0	0	0	0	0	0	0	0	0	0	0	0	0	0	0	0	0	0	0	0	0	0	0	0	0	0	0	0	0	0	0	0	0	0	1	0	0
d__Bacteria	k__norank_d__Bacteria	p__Pseudomonadota	c__Alphaproteobacteria	o__Acetobacterales	f__Acetobacteraceae	g__unclassified_f__Acetobacteraceae	s__unclassified_f__Acetobacteraceae	ASV2072	0	0	0	0	0	0	0	0	0	0	0	0	0	0	0	0	0	0	0	0	0	0	0	0	0	0	0	0	0	0	0	0	0	0	0	0	0	0	0	0	0
d__Bacteria	k__norank_d__Bacteria	p__Bacillota	c__Clostridia	o__Oscillospirales	f__Ruminococcaceae	g__Negativibacillus	s__uncultured_bacterium_g__Negativibacillus	ASV1303	0	0	0	0	0	0	0	0	0	0	0	0	0	0	0	0	0	0	0	0	0	0	0	0	0	0	0	0	0	0	0	0	0	78	0	0	0	0	0	0	0
d__Bacteria	k__norank_d__Bacteria	p__Thermodesulfobacteriota	c__Desulfovibrionia	o__Desulfovibrionales	f__Desulfovibrionaceae	g__Desulfovibrio	s__uncultured_bacterium_g__Desulfovibrio	ASV505	0	0	0	0	0	0	0	0	0	0	0	0	0	0	0	0	0	0	0	0	0	0	0	0	0	0	0	0	0	0	0	0	0	0	0	0	0	0	15	0	0
d__Bacteria	k__norank_d__Bacteria	p__Bacillota	c__Clostridia	o__Oscillospirales	f__Oscillospiraceae	g__UCG-002	s__unclassified_g__UCG-002	ASV2709	0	0	0	0	0	0	0	0	0	0	0	0	0	0	0	0	0	0	0	0	0	0	0	0	0	0	0	0	0	0	0	0	0	0	0	0	4	4	6	0	0
d__Bacteria	k__norank_d__Bacteria	p__Bacillota	c__Clostridia	o__Peptostreptococcales-Tissierellales	f__Family_XI	g__Peptoniphilus	s__unclassified_g__Peptoniphilus	ASV2032	0	0	0	0	0	0	0	0	0	0	0	0	0	0	0	0	0	0	86	0	0	0	0	0	0	0	0	0	0	0	0	0	0	0	0	0	0	0	0	0	0
d__Bacteria	k__norank_d__Bacteria	p__Actinomycetota	c__Actinobacteria	o__Propionibacteriales	f__Propionibacteriaceae	g__Propioniciclava	s__uncultured_bacterium_g__Propioniciclava	ASV1304	0	0	0	0	0	0	0	0	0	0	0	0	0	0	0	0	0	0	0	0	0	0	0	0	0	0	0	0	0	0	0	0	0	75	0	0	0	0	0	0	0
d__Bacteria	k__norank_d__Bacteria	p__Bacteroidota	c__Bacteroidia	o__Bacteroidales	f__Muribaculaceae	g__norank_f__Muribaculaceae	s__uncultured_organism_f__Muribaculaceae	ASV4445	0	0	0	0	0	0	0	0	0	0	0	0	0	0	0	0	0	0	0	0	0	0	0	0	0	0	0	0	0	0	0	0	84	0	0	0	0	0	0	0	4
d__Bacteria	k__norank_d__Bacteria	p__Bacteroidota	c__Bacteroidia	o__Bacteroidales	f__Porphyromonadaceae	g__Porphyromonas	s__Bacteroidales_bacterium_KA00251	ASV3186	0	0	0	0	0	0	0	0	0	0	0	0	0	0	0	0	0	0	0	0	0	0	0	0	0	0	106	0	0	0	0	0	0	0	0	0	0	0	0	0	0
d__Bacteria	k__norank_d__Bacteria	p__Bacteroidota	c__Bacteroidia	o__Bacteroidales	f__Porphyromonadaceae	g__Porphyromonas	s__unclassified_g__Porphyromonas	ASV875	0	0	0	0	0	0	0	0	0	0	0	8	0	0	0	0	0	0	0	0	0	0	0	0	0	0	0	0	25	0	0	0	0	0	0	0	0	0	0	0	0
d__Bacteria	k__norank_d__Bacteria	p__Pseudomonadota	c__Gammaproteobacteria	o__Burkholderiales	f__Comamonadaceae	g__unclassified_f__Comamonadaceae	s__unclassified_f__Comamonadaceae	ASV1305	0	0	0	0	0	0	0	0	0	0	0	0	0	0	0	0	0	0	0	0	0	0	0	0	0	0	0	0	0	0	0	0	0	73	0	0	0	0	0	0	0
d__Bacteria	k__norank_d__Bacteria	p__Deinococcota	c__Deinococci	o__Deinococcales	f__Deinococcaceae	g__Deinococcus	s__Deinococcus_antarcticus	ASV1226	0	0	0	0	0	0	0	0	0	0	0	0	0	0	0	0	0	0	0	0	0	0	0	0	0	0	0	0	0	0	0	0	0	86	0	0	0	0	0	0	0
d__Bacteria	k__norank_d__Bacteria	p__Bacillota	c__Clostridia	o__Lachnospirales	f__Lachnospiraceae	g__unclassified_f__Lachnospiraceae	s__unclassified_f__Lachnospiraceae	ASV1167	0	0	4	0	0	0	0	0	0	0	0	0	0	0	0	0	0	0	0	0	0	0	0	0	0	0	0	0	0	0	0	0	30	0	0	0	0	0	0	0	0
d__Bacteria	k__norank_d__Bacteria	p__Bacillota	c__Negativicutes	o__Veillonellales-Selenomonadales	f__Veillonellaceae	g__Dialister	s__Dialister_micraerophilus	ASV3015	0	0	0	0	0	0	0	0	0	0	0	0	0	0	0	158	0	0	0	0	0	0	0	0	0	0	0	0	0	0	0	0	0	0	0	0	0	0	0	0	0
d__Bacteria	k__norank_d__Bacteria	p__Bacillota	c__Clostridia	o__Peptostreptococcales-Tissierellales	f__Family_XI	g__Anaerococcus	s__unclassified_g__Anaerococcus	ASV2461	0	0	0	0	0	0	0	0	0	0	0	0	0	0	0	0	0	0	0	0	0	0	0	0	0	0	0	0	0	0	0	0	0	0	0	0	0	0	0	0	0
d__Bacteria	k__norank_d__Bacteria	p__Bacillota	c__Clostridia	o__Lachnospirales	f__Lachnospiraceae	g__unclassified_f__Lachnospiraceae	s__unclassified_f__Lachnospiraceae	ASV769	0	0	0	0	0	0	0	0	0	0	0	0	0	0	0	0	0	0	0	0	0	0	0	0	0	0	0	0	0	0	0	0	0	0	0	0	0	0	43	0	0
d__Bacteria	k__norank_d__Bacteria	p__Bacteroidota	c__Bacteroidia	o__Sphingobacteriales	f__Lentimicrobiaceae	g__Lentimicrobium	s__Bacteroidia_bacterium_feline_oral_taxon_312	ASV879	0	0	0	0	0	0	0	0	0	0	0	0	0	0	0	0	0	0	0	0	0	0	0	0	0	0	0	0	5	0	0	0	0	0	0	0	0	0	0	0	0
d__Bacteria	k__norank_d__Bacteria	p__Bacillota	c__Clostridia	o__Oscillospirales	f__Ruminococcaceae	g__Faecalibacterium	s__unclassified_g__Faecalibacterium	ASV1354	0	0	0	0	0	0	0	0	0	0	0	0	0	0	0	0	0	0	0	0	0	0	0	0	0	0	0	0	0	0	0	0	0	41	0	0	0	0	0	0	0
d__Bacteria	k__norank_d__Bacteria	p__Bacteroidota	c__Bacteroidia	o__Bacteroidales	f__Bacteroidaceae	g__Bacteroides	s__Bacteroides_barnesiae	ASV4606	0	0	0	0	0	0	0	0	0	0	0	0	0	0	0	0	0	0	0	0	0	0	0	0	0	0	0	0	0	0	0	0	85	0	0	0	0	0	0	0	0
d__Bacteria	k__norank_d__Bacteria	p__Bacteroidota	c__Bacteroidia	o__Bacteroidales	f__Bacteroidaceae	g__Bacteroides	s__unclassified_g__Bacteroides	ASV1014	0	0	0	0	0	0	0	0	0	0	0	0	0	0	0	0	0	0	0	0	0	0	0	0	0	0	0	0	0	0	0	0	52	0	0	0	0	0	0	0	1
d__Bacteria	k__norank_d__Bacteria	p__Bacteroidota	c__Bacteroidia	o__Bacteroidales	f__Prevotellaceae	g__Prevotella	s__unclassified_g__Prevotella	ASV3016	0	0	0	0	0	0	0	0	0	0	0	0	0	0	0	146	0	0	0	0	0	0	0	0	0	0	0	0	0	0	0	0	0	0	0	0	0	0	0	0	0
d__Bacteria	k__norank_d__Bacteria	p__Bacteroidota	c__Bacteroidia	o__Bacteroidales	f__Bacteroidales_RF16_group	g__norank_f__Bacteroidales_RF16_group	s__unclassified_g__norank_f__Bacteroidales_RF16_group	ASV405	0	0	0	0	0	0	0	0	0	0	0	0	0	0	0	0	0	0	0	0	0	0	0	0	0	0	0	0	0	0	0	0	0	0	0	0	0	0	0	0	0
d__Bacteria	k__norank_d__Bacteria	p__Bacillota	c__Clostridia	o__Lachnospirales	f__Lachnospiraceae	g__Mediterraneibacter	s__uncultured_Clostridiales_bacterium_g__Mediterraneibacter	ASV2386	0	0	20	0	0	0	0	0	0	0	0	0	0	0	0	0	0	0	0	0	0	0	0	0	0	0	0	0	0	0	0	0	0	0	0	0	0	0	0	0	0
d__Bacteria	k__norank_d__Bacteria	p__Bacillota	c__Bacilli	o__Lactobacillales	f__Lactobacillaceae	g__Lactobacillus	s__unclassified_g__Lactobacillus	ASV4543	0	0	0	0	0	0	0	0	0	0	0	79	0	0	0	0	0	0	0	0	0	0	0	0	0	0	0	0	0	0	0	0	0	0	0	0	0	0	0	0	0
d__Bacteria	k__norank_d__Bacteria	p__Cyanobacteriota	c__Cyanobacteriia	o__Chloroplast	f__norank_o__Chloroplast	g__norank_o__Chloroplast	s__unclassified_g__norank_o__Chloroplast	ASV1994	0	0	0	0	0	0	0	0	0	0	0	0	0	0	0	0	0	0	0	0	0	0	0	0	0	0	0	0	0	0	0	0	0	0	0	0	0	0	0	0	0
d__Bacteria	k__norank_d__Bacteria	p__Bacteroidota	c__Bacteroidia	o__Bacteroidales	f__Prevotellaceae	g__Segatella	s__unclassified_g__Segatella	ASV2127	0	0	0	0	0	0	0	0	0	0	0	0	0	0	0	0	0	0	0	0	0	0	0	0	0	0	0	0	0	0	0	0	0	0	0	0	10	0	39	0	0
d__Bacteria	k__norank_d__Bacteria	p__Bacillota	c__Clostridia	o__Lachnospirales	f__Lachnospiraceae	g__unclassified_f__Lachnospiraceae	s__unclassified_f__Lachnospiraceae	ASV422	0	0	0	0	0	0	0	0	0	0	0	0	0	0	0	0	0	0	0	0	0	0	0	0	0	0	0	0	0	0	0	0	0	0	0	0	0	0	11	0	0
d__Bacteria	k__norank_d__Bacteria	p__Bacillota	c__Clostridia	o__Oscillospirales	f__[Eubacterium]_coprostanoligenes_group	g__norank_f__[Eubacterium]_coprostanoligenes_group	s__unclassified_g__norank_f__[Eubacterium]_coprostanoligenes_group	ASV3624	0	0	0	0	0	0	0	0	0	0	0	0	0	0	0	0	0	0	0	0	0	0	0	0	0	0	0	0	0	0	0	0	0	0	0	0	0	0	37	0	0
d__Bacteria	k__norank_d__Bacteria	p__Bacillota	c__Clostridia	o__Oscillospirales	f__UCG-010	g__norank_f__UCG-010	s__unidentified_f__UCG-010	ASV2501	0	0	0	0	0	0	0	0	0	0	0	0	0	0	0	0	0	0	0	0	0	0	0	0	0	0	0	0	0	0	0	0	0	0	0	0	0	0	0	0	0
d__Bacteria	k__norank_d__Bacteria	p__Bacillota	c__Clostridia	o__Oscillospirales	f__Ruminococcaceae	g__Faecalibacterium	s__unclassified_g__Faecalibacterium	ASV4607	0	0	0	0	0	0	0	0	0	0	0	0	0	0	0	0	0	0	0	0	0	0	0	0	0	0	0	0	0	0	0	0	67	0	0	0	0	0	0	0	0
d__Bacteria	k__norank_d__Bacteria	p__Fusobacteriota	c__Fusobacteriia	o__Fusobacteriales	f__Fusobacteriaceae	g__Fusobacterium	s__unclassified_g__Fusobacterium	ASV927	0	0	0	0	0	0	0	0	0	0	0	0	0	0	0	0	0	0	0	0	0	0	0	0	0	0	0	0	0	0	0	0	0	0	0	0	0	0	8	0	0
d__Bacteria	k__norank_d__Bacteria	p__Bacteroidota	c__Bacteroidia	o__Bacteroidales	f__Prevotellaceae	g__Prevotella	s__Prevotella_bergensis	ASV3358	0	0	0	0	0	0	0	0	0	0	0	0	0	0	0	0	0	0	0	0	0	0	0	0	0	0	0	0	0	0	0	0	0	0	0	0	0	0	0	0	0
d__Bacteria	k__norank_d__Bacteria	p__Bacillota	c__Clostridia	o__Lachnospirales	f__Lachnospiraceae	g__Lachnospiraceae_NK4A136_group	s__unclassified_g__Lachnospiraceae_NK4A136_group	ASV2502	0	0	0	0	0	0	0	0	0	0	0	0	0	0	0	0	0	0	0	0	0	0	0	0	0	0	0	0	0	0	0	0	0	0	0	0	0	0	0	0	0
d__Bacteria	k__norank_d__Bacteria	p__Bacillota	c__Clostridia	o__Lachnospirales	f__Lachnospiraceae	g__unclassified_f__Lachnospiraceae	s__unclassified_f__Lachnospiraceae	ASV1077	0	0	0	0	0	0	0	0	0	0	0	0	0	0	0	0	0	0	0	0	0	0	0	0	0	0	0	0	0	0	0	0	0	0	0	0	0	0	0	0	0
d__Bacteria	k__norank_d__Bacteria	p__Bacillota	c__Bacilli	o__Izemoplasmatales	f__norank_o__Izemoplasmatales	g__norank_o__Izemoplasmatales	s__uncultured_organism_o__Izemoplasmatales	ASV2912	0	0	0	0	0	0	0	0	0	0	0	0	0	0	0	0	0	0	0	0	0	0	0	0	0	0	0	0	0	0	0	0	0	0	0	0	0	0	3	0	0
d__Bacteria	k__norank_d__Bacteria	p__Bacillota	c__Clostridia	o__Oscillospirales	f__Ruminococcaceae	g__Ruminococcus	s__unclassified_g__Ruminococcus	ASV938	0	0	0	0	0	0	0	0	0	0	0	0	0	0	0	0	0	0	0	0	0	0	0	0	0	0	0	0	0	0	0	0	0	0	0	0	0	0	17	0	0
d__Bacteria	k__norank_d__Bacteria	p__Bacillota	c__Clostridia	o__Lachnospirales	f__Lachnospiraceae	g__Agathobacter	s__unclassified_g__Agathobacter	ASV736	0	0	0	0	0	0	0	0	0	0	0	0	0	0	0	0	0	0	0	0	0	0	0	0	0	0	0	0	0	0	0	0	0	0	0	0	0	0	11	0	0
d__Bacteria	k__norank_d__Bacteria	p__Fusobacteriota	c__Fusobacteriia	o__Fusobacteriales	f__Fusobacteriaceae	g__Fusobacterium	s__unclassified_g__Fusobacterium	ASV1805	0	0	0	0	0	0	0	0	0	0	0	0	0	0	0	0	0	0	0	0	0	0	0	0	0	0	0	0	0	0	0	0	0	0	0	0	0	0	0	0	0
d__Bacteria	k__norank_d__Bacteria	p__Bacillota	c__Clostridia	o__Lachnospirales	f__Lachnospiraceae	g__CAG-56	s__uncultured_bacterium_g__CAG-56	ASV780	0	0	0	0	0	0	0	0	0	0	0	0	0	0	0	0	0	0	0	0	0	0	0	0	0	0	0	0	0	0	0	0	0	0	0	0	0	0	28	0	0
d__Bacteria	k__norank_d__Bacteria	p__Bacillota	c__Negativicutes	o__Veillonellales-Selenomonadales	f__Veillonellaceae	g__Dialister	s__Dialister_propionicifaciens	ASV3017	0	0	0	0	0	0	0	0	0	0	0	0	0	0	0	144	0	0	0	0	0	0	0	0	0	0	0	0	0	0	0	0	0	0	0	0	0	0	0	0	0
d__Bacteria	k__norank_d__Bacteria	p__Bacteroidota	c__Bacteroidia	o__Bacteroidales	f__Muribaculaceae	g__norank_f__Muribaculaceae	s__uncultured_Bacteroidales_bacterium_f__Muribaculaceae	ASV2005	0	0	22	0	0	0	0	0	0	0	0	0	0	0	0	0	0	0	0	0	0	0	0	0	0	0	0	0	0	0	0	0	43	0	0	0	0	0	0	0	0
d__Bacteria	k__norank_d__Bacteria	p__Pseudomonadota	c__Alphaproteobacteria	o__Rickettsiales	f__Mitochondria	g__norank_f__Mitochondria	s__uncultured_bacterium_f__Mitochondria	ASV1806	0	0	0	0	0	0	0	0	0	0	0	0	0	0	0	0	0	0	0	0	0	0	0	0	0	0	0	0	0	0	0	0	0	0	0	0	0	0	0	0	0
d__Bacteria	k__norank_d__Bacteria	p__Campylobacterota	c__Campylobacteria	o__Campylobacterales	f__Campylobacteraceae	g__Campylobacter	s__Campylobacter_avium_LMG_24591	ASV4234	0	0	0	0	0	0	0	0	0	0	0	0	0	0	0	0	0	0	0	0	0	0	0	0	0	0	0	0	0	0	0	0	66	0	0	0	0	0	0	0	0
d__Bacteria	k__norank_d__Bacteria	p__Bacteroidota	c__Bacteroidia	o__Bacteroidales	f__Prevotellaceae	g__Prevotella	s__Prevotella_amnii	ASV603	0	0	0	0	0	0	0	0	0	0	0	0	0	0	0	0	0	0	0	0	0	61	0	0	0	0	0	0	0	0	0	0	0	0	0	0	0	0	0	0	0
d__Bacteria	k__norank_d__Bacteria	p__Bacillota	c__Negativicutes	o__Veillonellales-Selenomonadales	f__Selenomonadaceae	g__Mitsuokella	s__unclassified_g__Mitsuokella	ASV686	0	0	0	0	0	0	0	0	0	0	0	0	0	0	0	0	0	0	0	0	0	0	0	0	0	0	0	0	0	0	0	0	0	0	0	0	0	0	12	0	0
d__Bacteria	k__norank_d__Bacteria	p__Bacillota	c__Clostridia	o__Peptostreptococcales-Tissierellales	f__Family_XI	g__Anaerococcus	s__unclassified_g__Anaerococcus	ASV3814	0	0	0	0	0	0	0	0	0	0	0	0	0	0	0	0	0	0	0	0	0	0	0	0	99	0	0	0	0	0	0	0	0	0	0	0	0	0	0	0	0
d__Bacteria	k__norank_d__Bacteria	p__Acidobacteriota	c__Blastocatellia	o__Pyrinomonadales	f__Pyrinomonadaceae	g__Arenimicrobium	s__unclassified_g__Arenimicrobium	ASV3018	0	0	0	0	0	0	0	0	0	0	0	0	0	0	0	145	0	0	0	0	0	0	0	0	0	0	0	0	0	0	0	0	0	0	0	0	0	0	0	0	0
d__Bacteria	k__norank_d__Bacteria	p__unclassified_k__norank_d__Bacteria	c__unclassified_k__norank_d__Bacteria	o__unclassified_k__norank_d__Bacteria	f__unclassified_k__norank_d__Bacteria	g__unclassified_k__norank_d__Bacteria	s__unclassified_k__norank_d__Bacteria	ASV2206	0	0	0	0	0	0	0	0	1	2	0	0	0	0	0	0	0	0	0	0	0	0	0	0	11	0	5	0	0	0	0	0	0	0	0	0	0	0	0	0	0
d__Bacteria	k__norank_d__Bacteria	p__Bacillota	c__Bacilli	o__Lactobacillales	f__Aerococcaceae	g__Facklamia	s__unclassified_g__Facklamia	ASV3609	0	0	0	0	0	0	0	0	0	0	0	0	0	0	0	0	0	0	0	0	0	0	0	0	0	0	0	0	0	0	0	0	0	0	0	0	0	0	0	0	0
d__Bacteria	k__norank_d__Bacteria	p__unclassified_k__norank_d__Bacteria	c__unclassified_k__norank_d__Bacteria	o__unclassified_k__norank_d__Bacteria	f__unclassified_k__norank_d__Bacteria	g__unclassified_k__norank_d__Bacteria	s__unclassified_k__norank_d__Bacteria	ASV3188	0	0	0	0	0	0	0	0	0	0	0	0	0	0	0	0	0	0	0	0	0	0	0	0	0	0	93	0	0	0	0	0	0	0	0	0	0	0	0	0	0
d__Bacteria	k__norank_d__Bacteria	p__Bacillota	c__Clostridia	o__Lachnospirales	f__Lachnospiraceae	g__Lachnospiraceae_NK4A136_group	s__unclassified_g__Lachnospiraceae_NK4A136_group	ASV4608	0	0	0	0	0	0	0	0	0	0	0	0	0	0	0	0	0	0	0	0	0	0	0	0	0	0	0	0	0	0	0	0	73	0	0	0	0	0	0	0	0
d__Bacteria	k__norank_d__Bacteria	p__Bacillota	c__Clostridia	o__Lachnospirales	f__Lachnospiraceae	g__[Ruminococcus]_gauvreauii_group	s__unclassified_g__[Ruminococcus]_gauvreauii_group	ASV435	0	0	0	0	0	0	0	0	0	0	0	0	0	0	0	0	0	0	0	0	0	0	0	0	0	0	0	0	0	0	0	0	0	0	0	0	0	0	15	0	0
d__Bacteria	k__norank_d__Bacteria	p__Bacillota	c__Negativicutes	o__Veillonellales-Selenomonadales	f__Selenomonadaceae	g__Megamonas	s__unclassified_g__Megamonas	ASV1308	0	0	0	0	0	0	0	0	0	0	0	0	0	0	0	0	0	0	0	0	0	0	0	0	0	0	0	0	0	0	0	0	0	63	0	0	0	0	0	0	0
d__Bacteria	k__norank_d__Bacteria	p__Bacteroidota	c__Bacteroidia	o__Bacteroidales	f__Muribaculaceae	g__norank_f__Muribaculaceae	s__uncultured_bacterium_f__Muribaculaceae	ASV1807	0	0	0	0	0	0	0	0	0	0	0	0	0	0	0	0	0	0	0	0	0	0	0	0	0	0	0	0	0	0	0	0	0	0	0	0	0	0	0	0	0
d__Bacteria	k__norank_d__Bacteria	p__Bacillota	c__Clostridia	o__Lachnospirales	f__Lachnospiraceae	g__Mediterraneibacter	s__unclassified_g__Mediterraneibacter	ASV744	0	0	13	0	0	0	0	0	0	0	0	0	0	0	0	0	0	0	0	0	0	0	0	0	0	0	0	0	0	0	0	0	7	0	0	0	0	0	6	0	0
d__Bacteria	k__norank_d__Bacteria	p__Bacteroidota	c__Bacteroidia	o__Bacteroidales	f__Tannerellaceae	g__Parabacteroides	s__unclassified_g__Parabacteroides	ASV2503	0	0	0	0	0	0	0	0	0	0	0	0	0	0	0	0	0	0	0	0	0	0	0	0	0	0	0	0	0	0	0	0	0	0	0	0	0	0	0	0	0
d__Bacteria	k__norank_d__Bacteria	p__Bacteroidota	c__Bacteroidia	o__Bacteroidales	f__Bacteroidaceae	g__Bacteroides	s__Bacteroides_eggerthii	ASV714	0	0	0	0	0	0	0	0	0	0	0	0	0	0	0	0	0	0	0	0	0	0	0	0	0	0	0	0	0	0	0	0	0	0	0	0	0	0	5	0	9
d__Bacteria	k__norank_d__Bacteria	p__Bacteroidota	c__Bacteroidia	o__Bacteroidales	f__Muribaculaceae	g__norank_f__Muribaculaceae	s__uncultured_organism_f__Muribaculaceae	ASV4609	0	0	0	0	0	0	0	0	0	0	0	0	0	0	0	0	0	0	0	0	0	0	0	0	0	0	0	0	0	0	0	0	74	0	0	0	0	0	0	0	0
d__Bacteria	k__norank_d__Bacteria	p__Bacillota	c__Clostridia	o__Peptostreptococcales-Tissierellales	f__Family_XI	g__Anaerococcus	s__unclassified_g__Anaerococcus	ASV3815	0	0	0	0	0	0	0	0	0	0	0	0	0	0	0	0	0	0	0	0	0	0	0	0	96	0	0	0	0	0	0	0	0	0	0	0	0	0	0	0	0
d__Bacteria	k__norank_d__Bacteria	p__Bacillota	c__Clostridia	o__Oscillospirales	f__Ruminococcaceae	g__Ruminococcus	s__unclassified_g__Ruminococcus	ASV677	0	0	0	0	0	0	0	0	0	0	0	0	0	0	0	0	0	0	0	0	0	0	0	0	0	0	0	0	0	0	0	0	43	0	0	0	0	0	0	0	0
d__Bacteria	k__norank_d__Bacteria	p__Bacillota	c__Clostridia	o__Lachnospirales	f__Lachnospiraceae	g__[Eubacterium]_xylanophilum_group	s__unclassified_g__[Eubacterium]_xylanophilum_group	ASV4255	0	0	0	0	0	0	0	0	0	0	0	0	0	0	0	0	0	0	0	0	0	0	0	0	0	0	0	0	0	0	0	0	0	0	0	0	0	0	0	0	0
d__Bacteria	k__norank_d__Bacteria	p__Pseudomonadota	c__Gammaproteobacteria	o__Burkholderiales	f__Sutterellaceae	g__unclassified_f__Sutterellaceae	s__unclassified_f__Sutterellaceae	ASV1091	0	0	0	0	0	0	0	0	0	0	0	0	0	0	0	0	0	0	0	0	0	0	0	0	0	0	0	0	0	0	0	0	0	0	0	0	0	0	23	0	0
d__Bacteria	k__norank_d__Bacteria	p__Bacillota	c__Bacilli	o__Erysipelotrichales	f__Erysipelotrichaceae	g__Dubosiella	s__uncultured_bacterium_g__Dubosiella	ASV4226	0	0	0	0	0	0	0	0	0	0	0	0	0	0	0	0	0	0	0	0	0	0	0	0	0	0	0	0	0	0	0	0	76	0	0	0	0	0	0	0	0
d__Bacteria	k__norank_d__Bacteria	p__unclassified_k__norank_d__Bacteria	c__unclassified_k__norank_d__Bacteria	o__unclassified_k__norank_d__Bacteria	f__unclassified_k__norank_d__Bacteria	g__unclassified_k__norank_d__Bacteria	s__unclassified_k__norank_d__Bacteria	ASV1695	0	0	0	0	0	0	0	0	0	0	0	0	0	0	0	0	0	0	0	0	0	0	0	0	0	0	6	0	0	0	0	0	0	1	0	0	0	0	0	0	0
d__Bacteria	k__norank_d__Bacteria	p__Bacillota	c__Clostridia	o__Oscillospirales	f__Oscillospiraceae	g__UCG-005	s__unclassified_g__UCG-005	ASV1979	0	0	0	0	0	0	0	0	0	0	0	0	0	0	0	0	0	0	0	0	0	0	0	0	0	0	0	0	0	0	0	0	0	0	0	0	0	0	0	0	0
d__Bacteria	k__norank_d__Bacteria	p__Bacillota	c__Clostridia	o__Lachnospirales	f__Lachnospiraceae	g__unclassified_f__Lachnospiraceae	s__unclassified_f__Lachnospiraceae	ASV4254	0	0	0	0	0	0	0	0	0	0	0	0	0	0	0	0	0	0	0	0	0	0	0	0	0	0	0	0	0	0	0	0	0	0	0	0	0	0	0	0	0
d__Bacteria	k__norank_d__Bacteria	p__Bacillota	c__Clostridia	o__Oscillospirales	f__Butyricicoccaceae	g__Agathobaculum	s__unclassified_g__Agathobaculum	ASV3613	0	0	0	0	0	0	0	0	0	0	0	0	0	0	0	0	0	0	0	0	0	0	0	0	0	0	0	0	0	0	0	0	0	0	0	0	0	0	0	0	0
d__Bacteria	k__norank_d__Bacteria	p__Bacillota	c__Bacilli	o__Erysipelotrichales	f__Erysipelotrichaceae	g__Dubosiella	s__Firmicutes_bacterium_M10-2	ASV3384	0	0	0	0	0	0	0	0	0	0	0	0	0	0	0	0	0	0	0	0	0	0	0	0	0	0	0	0	0	0	0	0	0	0	0	0	0	0	0	0	0
d__Bacteria	k__norank_d__Bacteria	p__Bacillota	c__Clostridia	o__Lachnospirales	f__Lachnospiraceae	g__unclassified_f__Lachnospiraceae	s__unclassified_f__Lachnospiraceae	ASV735	0	0	0	0	0	0	0	0	0	0	0	0	0	0	0	0	0	0	0	0	0	0	0	0	0	0	0	0	0	0	0	0	0	0	0	0	0	0	0	0	0
d__Bacteria	k__norank_d__Bacteria	p__Actinomycetota	c__Actinobacteria	o__Bifidobacteriales	f__Bifidobacteriaceae	g__Bifidobacterium	s__unclassified_g__Bifidobacterium	ASV1758	0	0	0	0	0	0	0	0	0	0	0	0	0	0	0	0	0	0	0	0	30	0	0	0	0	0	0	0	0	0	0	0	0	0	0	13	0	0	3	0	0
d__Bacteria	k__norank_d__Bacteria	p__Bacillota	c__Clostridia	o__Oscillospirales	f__Ruminococcaceae	g__Ruminococcus	s__unclassified_g__Ruminococcus	ASV350	0	0	0	0	0	0	0	0	0	0	0	0	0	0	0	0	0	0	0	0	0	0	0	0	0	0	0	0	0	0	0	0	0	0	0	0	0	0	0	0	0
d__Bacteria	k__norank_d__Bacteria	p__Fusobacteriota	c__Fusobacteriia	o__Fusobacteriales	f__Fusobacteriaceae	g__Fusobacterium	s__unclassified_g__Fusobacterium	ASV178	0	0	0	0	0	0	0	0	0	0	0	0	0	0	0	0	0	0	0	0	0	0	0	0	0	0	0	0	15	0	0	0	0	0	0	0	0	0	0	0	0
d__Bacteria	k__norank_d__Bacteria	p__Bacteroidota	c__Bacteroidia	o__Bacteroidales	f__Rikenellaceae	g__Rikenellaceae_RC9_gut_group	s__unclassified_g__Rikenellaceae_RC9_gut_group	ASV4610	0	0	0	0	0	0	0	0	0	0	0	0	0	0	0	0	0	0	0	0	0	0	0	0	0	0	0	0	0	0	0	0	78	0	0	0	0	0	0	0	0
d__Bacteria	k__norank_d__Bacteria	p__Bacillota	c__Clostridia	o__Lachnospirales	f__Lachnospiraceae	g__unclassified_f__Lachnospiraceae	s__unclassified_f__Lachnospiraceae	ASV4415	0	0	0	0	0	0	0	0	0	0	0	0	0	0	0	0	0	0	0	0	0	0	0	0	0	0	0	0	0	0	0	0	70	0	0	0	0	0	0	0	0
d__Bacteria	k__norank_d__Bacteria	p__Bacillota	c__Clostridia	o__Peptostreptococcales-Tissierellales	f__Family_XI	g__Anaerococcus	s__unclassified_g__Anaerococcus	ASV3190	0	0	0	0	0	0	0	0	0	0	0	0	0	0	0	0	0	0	0	0	0	0	0	0	0	0	94	0	0	0	0	0	0	0	0	0	0	0	0	0	0
d__Bacteria	k__norank_d__Bacteria	p__Bacteroidota	c__Bacteroidia	o__Bacteroidales	f__Prevotellaceae	g__Hoylesella	s__Prevotella_timonensis	ASV3189	0	0	0	0	0	0	0	0	0	0	0	0	0	0	0	0	0	0	0	0	0	0	0	0	0	0	85	0	0	0	0	0	0	0	0	0	0	0	0	0	0
d__Bacteria	k__norank_d__Bacteria	p__Bacillota	c__Clostridia	o__Oscillospirales	f__Ruminococcaceae	g__Faecalibacterium	s__unclassified_g__Faecalibacterium	ASV647	0	0	0	0	0	0	0	0	0	0	0	0	0	0	0	0	0	0	0	0	0	0	0	0	0	0	0	0	0	0	0	0	0	0	0	0	0	0	0	0	0
d__Bacteria	k__norank_d__Bacteria	p__Bacillota	c__Bacilli	o__Staphylococcales	f__Staphylococcaceae	g__Staphylococcus	s__unclassified_g__Staphylococcus	ASV1309	0	0	0	0	0	0	0	0	0	0	0	0	0	0	0	0	0	0	0	0	0	0	0	0	0	0	0	0	0	0	0	0	0	72	0	0	0	0	0	0	0
d__Bacteria	k__norank_d__Bacteria	p__Bacteroidota	c__Bacteroidia	o__Bacteroidales	f__Bacteroidaceae	g__Bacteroides	s__Bacteroides_barnesiae	ASV4014	0	0	25	0	0	0	0	0	0	0	0	0	0	0	0	0	0	0	0	0	0	0	0	0	0	0	0	0	0	0	0	0	26	0	0	0	0	0	0	0	0
d__Bacteria	k__norank_d__Bacteria	p__Bacillota	c__Negativicutes	o__Veillonellales-Selenomonadales	f__Selenomonadaceae	g__Megamonas	s__unclassified_g__Megamonas	ASV932	0	0	30	0	0	0	0	0	0	0	0	0	0	0	0	0	0	0	0	0	0	0	0	0	0	0	0	0	0	0	0	0	0	0	0	0	0	3	13	0	0
d__Bacteria	k__norank_d__Bacteria	p__Bacillota	c__Clostridia	o__Peptostreptococcales-Tissierellales	f__Family_XI	g__Anaerococcus	s__unclassified_g__Anaerococcus	ASV1350	0	0	0	0	0	0	1	0	0	0	0	0	0	0	0	0	0	0	0	0	0	0	0	0	0	0	0	0	0	0	0	0	0	53	0	20	0	0	0	0	0
d__Bacteria	k__norank_d__Bacteria	p__Actinomycetota	c__Actinobacteria	o__Propionibacteriales	f__Propionibacteriaceae	g__Propionibacterium	s__Propionimicrobium_sp._Marseille-P3275	ASV3040	0	0	0	0	0	0	0	0	0	0	0	0	0	0	0	43	0	0	0	0	0	0	0	0	0	0	0	0	0	0	0	0	44	0	0	0	0	0	0	0	0
d__Bacteria	k__norank_d__Bacteria	p__Bacillota	c__Bacilli	o__Bacillales	f__Bacillaceae	g__unclassified_f__Bacillaceae	s__unclassified_f__Bacillaceae	ASV3361	0	0	0	0	0	0	0	0	0	0	0	0	0	0	0	0	0	0	0	0	0	0	0	0	0	0	0	0	0	0	0	0	0	0	0	0	0	0	0	0	0
d__Bacteria	k__norank_d__Bacteria	p__Bacteroidota	c__Bacteroidia	o__Bacteroidales	f__Prevotellaceae	g__Segatella	s__uncultured_Bacteroidetes_bacterium_g__Segatella	ASV1312	0	0	0	0	0	0	0	0	0	0	0	0	0	0	0	0	0	0	0	0	0	0	0	0	0	0	0	0	0	0	0	0	0	65	0	0	0	0	0	0	0
d__Bacteria	k__norank_d__Bacteria	p__Bacillota	c__Bacilli	o__Bacillales	f__Bacillaceae	g__Litchfieldia	s__Lactobacillus_vaginalis_g__Litchfieldia	ASV3981	0	0	0	0	0	0	0	0	0	94	0	0	0	0	0	0	0	0	0	0	0	0	0	0	0	0	0	0	0	0	0	0	0	0	0	0	0	0	0	0	0
d__Bacteria	k__norank_d__Bacteria	p__Bacillota	c__Clostridia	o__Lachnospirales	f__Lachnospiraceae	g__[Eubacterium]_xylanophilum_group	s__uncultured_bacterium_g__[Eubacterium]_xylanophilum_group	ASV3196	0	0	0	0	0	0	0	0	0	0	0	0	0	0	0	0	0	0	0	0	0	0	0	0	0	0	70	0	0	0	0	0	8	0	0	0	0	0	0	0	0
d__Bacteria	k__norank_d__Bacteria	p__Bacillota	c__Clostridia	o__Lachnospirales	f__Lachnospiraceae	g__unclassified_f__Lachnospiraceae	s__unclassified_f__Lachnospiraceae	ASV495	0	0	0	0	0	0	0	0	0	0	0	0	0	0	0	0	0	0	0	0	0	0	0	0	0	0	0	0	0	0	0	0	31	0	0	0	0	0	0	0	0
d__Bacteria	k__norank_d__Bacteria	p__Bacillota	c__Clostridia	o__Lachnospirales	f__Lachnospiraceae	g__unclassified_f__Lachnospiraceae	s__unclassified_f__Lachnospiraceae	ASV367	0	0	0	0	0	0	0	0	0	0	0	0	0	0	0	0	0	0	0	0	0	0	0	0	0	0	0	0	0	0	0	0	0	0	0	0	0	0	24	0	0
d__Bacteria	k__norank_d__Bacteria	p__Bacillota	c__Clostridia	o__Peptostreptococcales-Tissierellales	f__Family_XI	g__Finegoldia	s__unclassified_g__Finegoldia	ASV3078	0	0	0	0	0	0	0	0	0	0	0	0	0	0	0	0	0	0	0	0	0	0	0	0	0	0	0	0	0	0	0	0	0	0	0	73	0	0	0	0	0
d__Bacteria	k__norank_d__Bacteria	p__Bacillota	c__Clostridia	o__Lachnospirales	f__Lachnospiraceae	g__norank_f__Lachnospiraceae	s__Clostridium_sp._Culture-27	ASV443	0	0	0	0	0	0	0	0	0	0	0	0	0	0	0	0	0	0	0	0	0	0	0	0	0	0	0	0	0	0	0	0	0	0	0	0	0	0	3	0	0
d__Bacteria	k__norank_d__Bacteria	p__Bacillota	c__Clostridia	o__Lachnospirales	f__Lachnospiraceae	g__unclassified_f__Lachnospiraceae	s__unclassified_f__Lachnospiraceae	ASV4611	0	0	0	0	0	0	0	0	0	0	0	0	0	0	0	0	0	0	0	0	0	0	0	0	0	0	0	0	0	0	0	0	67	0	0	0	0	0	0	0	0
d__Bacteria	k__norank_d__Bacteria	p__Bacillota	c__Bacilli	o__Lactobacillales	f__Lactobacillaceae	g__Lactobacillus	s__unclassified_g__Lactobacillus	ASV3019	0	0	0	0	0	0	0	0	0	0	0	0	0	0	0	128	0	0	0	0	0	0	0	0	0	0	0	0	0	0	0	0	0	0	0	0	0	0	0	0	0
d__Bacteria	k__norank_d__Bacteria	p__Pseudomonadota	c__Gammaproteobacteria	o__Enterobacterales	f__Morganellaceae	g__Proteus	s__unclassified_g__Proteus	ASV3610	0	0	0	0	0	0	0	0	0	0	0	0	0	0	0	0	0	0	0	0	0	0	0	0	0	0	0	0	0	0	0	0	0	0	0	0	0	0	0	0	0
d__Bacteria	k__norank_d__Bacteria	p__Actinomycetota	c__Actinobacteria	o__Mycobacteriales	f__Corynebacteriaceae	g__Lawsonella	s__unclassified_g__Lawsonella	ASV4256	0	0	0	0	0	0	0	0	0	0	0	0	0	0	0	0	0	0	0	0	0	0	0	0	0	0	0	0	0	0	0	0	0	0	0	0	0	0	0	0	0
d__Bacteria	k__norank_d__Bacteria	p__Bacillota	c__Clostridia	o__Lachnospirales	f__Lachnospiraceae	g__unclassified_f__Lachnospiraceae	s__unclassified_f__Lachnospiraceae	ASV1315	0	0	0	0	0	0	0	0	0	0	0	0	0	0	0	0	0	0	0	0	0	0	0	0	0	0	0	0	0	0	0	0	0	61	0	0	0	0	0	0	0
d__Bacteria	k__norank_d__Bacteria	p__Pseudomonadota	c__Gammaproteobacteria	o__Acidithiobacillales	f__Acidithiobacillaceae	g__TX1A-55	s__uncultured_bacterium_g__TX1A-55	ASV3020	0	0	0	0	0	0	0	0	0	0	0	0	0	0	0	126	0	0	0	0	0	0	0	0	0	0	0	0	0	0	0	0	0	0	0	0	0	0	0	0	0
d__Bacteria	k__norank_d__Bacteria	p__unclassified_k__norank_d__Bacteria	c__unclassified_k__norank_d__Bacteria	o__unclassified_k__norank_d__Bacteria	f__unclassified_k__norank_d__Bacteria	g__unclassified_k__norank_d__Bacteria	s__unclassified_k__norank_d__Bacteria	ASV2278	0	0	0	0	0	0	0	0	0	0	0	0	0	0	0	0	0	0	0	0	0	0	0	0	90	0	0	0	0	0	0	0	0	0	0	0	0	0	0	0	0
d__Bacteria	k__norank_d__Bacteria	p__Bacteroidota	c__Bacteroidia	o__Bacteroidales	f__Bacteroidaceae	g__Bacteroides	s__unclassified_g__Bacteroides	ASV711	0	0	0	0	0	0	0	0	0	0	0	0	0	0	0	0	0	0	0	0	0	0	0	0	0	0	0	0	0	0	0	0	0	0	0	0	4	0	0	0	0
d__Bacteria	k__norank_d__Bacteria	p__Pseudomonadota	c__Gammaproteobacteria	o__Enterobacterales	f__Enterobacteriaceae	g__Escherichia-Shigella	s__unclassified_g__Escherichia-Shigella	ASV678	0	0	0	0	0	0	0	0	0	0	0	0	0	0	0	0	0	0	0	0	0	0	0	0	0	0	0	0	0	0	0	0	0	0	0	0	0	0	0	0	0
d__Bacteria	k__norank_d__Bacteria	p__Bacillota	c__Bacilli	o__Bacillales	f__Bacillaceae	g__Pseudogracilibacillus	s__unclassified_g__Pseudogracilibacillus	ASV1822	0	0	0	0	0	0	0	0	0	0	0	0	0	0	0	0	0	0	0	0	0	0	0	0	0	0	0	0	0	0	0	0	0	0	0	0	0	0	0	0	0
d__Bacteria	k__norank_d__Bacteria	p__Bacillota	c__Clostridia	o__Peptostreptococcales-Tissierellales	f__Peptostreptococcaceae	g__Filifactor	s__unclassified_g__Filifactor	ASV1052	0	0	0	0	0	0	0	0	0	0	0	0	0	0	0	0	0	0	0	0	0	0	0	0	0	0	0	0	0	0	0	0	65	0	0	0	0	0	0	0	0
d__Bacteria	k__norank_d__Bacteria	p__Bacillota	c__Clostridia	o__Lachnospirales	f__Lachnospiraceae	g__Blautia	s__unclassified_g__Blautia	ASV1810	0	0	0	0	0	0	0	0	0	0	0	0	0	0	0	0	0	0	0	0	0	0	0	0	0	0	0	0	0	0	0	0	0	0	0	0	0	0	0	0	0
d__Bacteria	k__norank_d__Bacteria	p__Bacteroidota	c__Bacteroidia	o__Bacteroidales	f__Muribaculaceae	g__norank_f__Muribaculaceae	s__uncultured_Bacteroidales_bacterium_f__Muribaculaceae	ASV725	0	0	0	0	0	0	0	0	0	0	0	0	0	0	0	0	0	0	0	0	0	0	0	0	0	0	0	0	0	0	0	0	0	0	0	0	0	0	0	0	0
d__Bacteria	k__norank_d__Bacteria	p__Bacteroidota	c__Bacteroidia	o__Bacteroidales	f__Muribaculaceae	g__norank_f__Muribaculaceae	s__uncultured_bacterium_f__Muribaculaceae	ASV2733	0	0	0	0	0	0	0	0	0	0	0	0	0	0	0	0	0	0	0	0	0	0	0	0	0	0	0	0	0	0	0	0	0	0	0	0	0	0	0	0	0
d__Bacteria	k__norank_d__Bacteria	p__Actinomycetota	c__Actinobacteria	o__Propionibacteriales	f__Propionibacteriaceae	g__Cutibacterium	s__unclassified_g__Cutibacterium	ASV2983	0	0	0	0	0	0	0	0	0	0	0	0	0	0	0	106	0	0	0	0	0	0	0	0	0	0	9	0	0	0	0	0	0	0	0	0	0	0	0	0	0
d__Bacteria	k__norank_d__Bacteria	p__Pseudomonadota	c__Gammaproteobacteria	o__Pseudomonadales	f__Pseudomonadaceae	g__Pseudomonas	s__unclassified_g__Pseudomonas	ASV4257	0	0	0	0	0	0	0	0	0	0	0	0	0	0	0	0	0	0	0	0	0	0	0	0	0	0	0	0	0	0	0	0	0	0	0	0	0	0	0	0	0
d__Bacteria	k__norank_d__Bacteria	p__Pseudomonadota	c__Alphaproteobacteria	o__Rhodobacterales	f__Paracoccaceae	g__Paracoccus	s__unclassified_g__Paracoccus	ASV1983	0	0	0	0	0	0	0	0	0	0	0	0	0	0	0	0	4	0	0	0	0	0	0	0	0	0	0	0	0	0	0	0	0	0	0	0	0	0	0	0	0
d__Bacteria	k__norank_d__Bacteria	p__Bacillota	c__Clostridia	o__Clostridiales	f__Clostridiaceae	g__Clostridium	s__unclassified_g__Clostridium	ASV1811	0	0	0	0	0	0	0	0	0	0	0	0	0	0	0	0	0	0	0	0	0	0	0	0	0	0	0	0	0	0	0	0	0	0	0	0	0	0	0	0	0
d__Bacteria	k__norank_d__Bacteria	p__Pseudomonadota	c__Gammaproteobacteria	o__Burkholderiales	f__Comamonadaceae	g__Diaphorobacter	s__unclassified_g__Diaphorobacter	ASV2973	0	0	0	0	0	0	0	0	0	0	0	0	0	0	0	0	0	0	0	0	0	0	0	0	0	0	0	0	0	0	0	0	0	0	0	0	0	0	0	0	0
d__Bacteria	k__norank_d__Bacteria	p__Bacillota	c__Clostridia	o__Peptostreptococcales-Tissierellales	f__Family_XI	g__Anaerococcus	s__unclassified_g__Anaerococcus	ASV3816	0	0	0	0	0	0	0	0	0	0	0	0	0	0	0	0	0	0	0	0	0	0	0	0	89	0	0	0	0	0	0	0	0	0	0	0	0	0	0	0	0
d__Bacteria	k__norank_d__Bacteria	p__Bacteroidota	c__Bacteroidia	o__Bacteroidales	f__Muribaculaceae	g__norank_f__Muribaculaceae	s__uncultured_bacterium_f__Muribaculaceae	ASV2850	0	0	0	0	0	0	0	0	0	0	0	0	0	0	0	0	0	0	0	0	0	0	0	0	0	0	0	0	0	0	0	0	0	0	0	0	0	0	0	0	0
d__Bacteria	k__norank_d__Bacteria	p__Bacteroidota	c__Bacteroidia	o__Bacteroidales	f__Porphyromonadaceae	g__Porphyromonas	s__Porphyromonas_bennonis	ASV1812	0	0	0	0	0	0	0	0	0	0	0	0	0	0	0	0	0	0	0	0	0	0	0	0	0	0	0	0	0	0	0	0	0	0	0	0	0	0	0	0	0
d__Bacteria	k__norank_d__Bacteria	p__Bacillota	c__Bacilli	o__Lactobacillales	f__Lactobacillaceae	g__Lactobacillus	s__unclassified_g__Lactobacillus	ASV2283	0	0	0	0	0	0	0	0	0	0	68	0	0	0	0	0	0	0	0	0	0	0	0	0	0	0	0	0	0	0	0	0	0	0	0	0	0	0	0	0	0
d__Bacteria	k__norank_d__Bacteria	p__Bacillota	c__Clostridia	o__Oscillospirales	f__Oscillospiraceae	g__UCG-002	s__uncultured_rumen_bacterium_g__UCG-002	ASV509	0	0	0	0	0	0	0	0	0	0	0	0	0	0	0	0	0	0	0	0	0	0	0	0	0	0	0	0	0	0	0	0	0	9	0	0	0	0	11	0	0
d__Bacteria	k__norank_d__Bacteria	p__Bacillota	c__Bacilli	o__Staphylococcales	f__Staphylococcaceae	g__Staphylococcus	s__unclassified_g__Staphylococcus	ASV3192	0	0	0	0	0	0	0	0	0	0	0	0	0	0	0	0	0	0	0	0	0	0	0	0	0	0	84	0	0	0	0	0	0	0	0	0	0	0	0	0	0
d__Bacteria	k__norank_d__Bacteria	p__unclassified_k__norank_d__Bacteria	c__unclassified_k__norank_d__Bacteria	o__unclassified_k__norank_d__Bacteria	f__unclassified_k__norank_d__Bacteria	g__unclassified_k__norank_d__Bacteria	s__unclassified_k__norank_d__Bacteria	ASV1880	0	0	0	0	0	0	0	0	0	0	0	0	0	0	0	0	0	0	0	0	0	0	0	0	0	0	57	0	0	0	0	0	0	0	0	0	0	0	0	0	0
d__Bacteria	k__norank_d__Bacteria	p__Bacteroidota	c__Bacteroidia	o__Bacteroidales	f__Bacteroidaceae	g__Bacteroides	s__unclassified_g__Bacteroides	ASV417	0	0	0	0	0	0	0	0	0	0	0	0	0	0	0	0	0	0	0	0	0	0	0	0	0	0	0	0	0	0	0	0	0	0	0	0	0	0	23	0	0
d__Bacteria	k__norank_d__Bacteria	p__Synergistota	c__Synergistia	o__Synergistales	f__Synergistaceae	g__Jonquetella	s__Jonquetella_anthropi	ASV3191	0	0	0	0	0	0	0	0	0	0	0	0	0	0	0	0	0	0	0	0	0	0	0	0	0	0	86	0	0	0	0	0	0	0	0	0	0	0	0	0	0
d__Bacteria	k__norank_d__Bacteria	p__Verrucomicrobiota	c__Verrucomicrobiia	o__Verrucomicrobiales	f__Akkermansiaceae	g__Akkermansia	s__unclassified_g__Akkermansia	ASV528	0	0	0	0	0	0	0	0	0	0	0	0	0	0	0	0	0	0	0	0	0	0	0	0	0	0	0	0	0	0	0	0	0	0	0	0	0	0	11	0	0
d__Bacteria	k__norank_d__Bacteria	p__Bacillota	c__Clostridia	o__Peptostreptococcales-Tissierellales	f__Family_XI	g__Anaerococcus	s__unclassified_g__Anaerococcus	ASV4258	0	0	0	0	0	0	0	0	0	0	0	0	0	0	0	0	0	0	0	0	0	0	0	0	0	0	0	0	0	0	0	0	0	0	0	0	0	0	0	0	0
d__Bacteria	k__norank_d__Bacteria	p__Bacteroidota	c__Bacteroidia	o__Bacteroidales	f__Bacteroidaceae	g__Bacteroides	s__unclassified_g__Bacteroides	ASV4259	0	0	0	0	0	0	0	0	0	0	0	0	0	0	0	0	0	0	0	0	0	0	0	0	0	0	0	0	0	0	0	0	0	0	0	0	0	0	0	0	0
d__Bacteria	k__norank_d__Bacteria	p__Bacillota	c__Clostridia	o__Lachnospirales	f__Lachnospiraceae	g__Blautia	s__unclassified_g__Blautia	ASV2532	0	0	0	0	0	0	0	0	0	0	0	0	0	0	0	0	0	0	0	0	0	0	0	0	0	0	0	0	0	0	0	0	0	0	0	0	0	0	31	0	5
d__Bacteria	k__norank_d__Bacteria	p__Bacteroidota	c__Bacteroidia	o__Bacteroidales	f__Prevotellaceae	g__Hoylesella	s__Prevotella_timonensis	ASV3906	0	0	0	0	0	0	0	0	0	0	0	0	0	0	0	0	0	0	0	0	0	0	0	0	0	0	0	0	0	0	0	0	0	0	0	0	0	0	0	0	0
d__Bacteria	k__norank_d__Bacteria	p__Cyanobacteriota	c__Cyanobacteriia	o__Leptolyngbyales	f__Leptolyngbyaceae	g__unclassified_f__Leptolyngbyaceae	s__unclassified_f__Leptolyngbyaceae	ASV4612	0	0	0	0	0	0	0	0	0	0	0	0	0	0	0	0	0	0	0	0	0	0	0	0	0	0	0	0	0	0	0	0	59	0	0	0	0	0	0	0	0
d__Bacteria	k__norank_d__Bacteria	p__unclassified_k__norank_d__Bacteria	c__unclassified_k__norank_d__Bacteria	o__unclassified_k__norank_d__Bacteria	f__unclassified_k__norank_d__Bacteria	g__unclassified_k__norank_d__Bacteria	s__unclassified_k__norank_d__Bacteria	ASV3194	0	0	0	0	0	0	0	0	0	0	0	0	0	0	0	0	0	0	0	0	0	0	0	0	0	0	78	0	0	0	0	0	0	0	0	0	0	0	0	0	0
d__Bacteria	k__norank_d__Bacteria	p__Bacillota	c__Clostridia	o__Lachnospirales	f__Lachnospiraceae	g__unclassified_f__Lachnospiraceae	s__unclassified_f__Lachnospiraceae	ASV1317	0	0	0	0	0	0	0	0	0	0	0	0	0	0	0	0	0	0	0	0	0	0	0	0	0	0	0	0	0	0	0	0	0	63	0	0	0	0	0	0	0
d__Bacteria	k__norank_d__Bacteria	p__Pseudomonadota	c__Alphaproteobacteria	o__Hyphomicrobiales	f__Beijerinckiaceae	g__Methylorubrum	s__unclassified_g__Methylorubrum	ASV2079	0	0	0	0	0	0	0	0	0	0	0	0	0	0	0	0	0	0	0	0	0	0	0	0	0	0	0	0	0	0	0	0	41	0	0	0	0	0	0	0	0
d__Bacteria	k__norank_d__Bacteria	p__Bacillota	c__Clostridia	o__Oscillospirales	f__Oscillospiraceae	g__Oscillibacter	s__human_gut_metagenome_g__Oscillibacter	ASV1202	0	0	0	0	0	0	0	0	0	0	0	0	0	0	0	0	0	0	0	0	0	0	0	0	0	0	0	0	0	0	0	0	22	44	0	0	0	0	0	0	0
d__Bacteria	k__norank_d__Bacteria	p__Actinomycetota	c__Thermoleophilia	o__Gaiellales	f__norank_o__Gaiellales	g__norank_o__Gaiellales	s__unclassified_g__norank_o__Gaiellales	ASV3021	0	0	0	0	0	0	0	0	0	0	0	0	0	0	0	114	0	0	0	0	0	0	0	0	0	0	0	0	0	0	0	0	0	0	0	0	0	0	0	0	0
d__Bacteria	k__norank_d__Bacteria	p__Bacteroidota	c__Bacteroidia	o__Bacteroidales	f__Muribaculaceae	g__norank_f__Muribaculaceae	s__uncultured_bacterium_f__Muribaculaceae	ASV1826	0	0	0	0	0	0	0	0	0	0	0	0	0	0	0	0	0	0	0	0	0	0	0	0	0	0	0	0	0	0	0	0	0	0	0	0	0	0	1	0	0
d__Bacteria	k__norank_d__Bacteria	p__Bacillota	c__Bacilli	o__Staphylococcales	f__Staphylococcaceae	g__Staphylococcus	s__unclassified_g__Staphylococcus	ASV3091	0	0	0	0	0	0	0	0	0	0	0	0	0	0	0	0	0	0	0	0	0	0	0	0	0	0	0	0	0	0	0	0	0	0	0	13	0	0	0	0	0
d__Bacteria	k__norank_d__Bacteria	p__Bacteroidota	c__Bacteroidia	o__Bacteroidales	f__Prevotellaceae	g__Prevotella	s__unclassified_g__Prevotella	ASV3817	0	0	0	0	0	0	0	0	0	0	0	0	0	0	0	0	0	0	0	0	0	0	0	0	87	0	0	0	0	0	0	0	0	0	0	0	0	0	0	0	0
d__Bacteria	k__norank_d__Bacteria	p__Bacillota	c__Clostridia	o__Lachnospirales	f__Lachnospiraceae	g__Lachnospiraceae_UCG-006	s__uncultured_bacterium_g__Lachnospiraceae_UCG-006	ASV2519	0	0	0	0	0	0	0	0	0	0	0	0	0	0	0	0	0	0	0	0	0	0	0	0	0	0	0	0	0	0	0	0	5	0	0	0	0	0	5	0	0
d__Bacteria	k__norank_d__Bacteria	p__Bacteroidota	c__Bacteroidia	o__Bacteroidales	f__Prevotellaceae	g__Prevotella	s__unclassified_g__Prevotella	ASV4560	0	0	0	0	0	0	0	0	0	0	0	0	0	0	0	0	0	0	0	0	0	0	0	0	0	0	0	0	0	0	0	0	0	0	0	0	0	0	0	0	0
d__Bacteria	k__norank_d__Bacteria	p__Actinomycetota	c__Coriobacteriia	o__Coriobacteriales	f__Eggerthellaceae	g__Adlercreutzia	s__unclassified_g__Adlercreutzia	ASV1318	0	0	0	0	0	0	0	0	0	0	0	0	0	0	0	0	0	0	0	0	0	0	0	0	0	0	0	0	0	0	0	0	0	54	0	0	0	0	0	0	0
d__Bacteria	k__norank_d__Bacteria	p__Bacteroidota	c__Bacteroidia	o__Bacteroidales	f__Muribaculaceae	g__norank_f__Muribaculaceae	s__uncultured_bacterium_f__Muribaculaceae	ASV1064	0	0	0	0	0	0	0	0	0	0	0	0	0	0	0	0	0	0	0	0	0	0	0	0	0	0	0	0	0	0	0	0	16	0	0	0	0	0	0	0	0
d__Bacteria	k__norank_d__Bacteria	p__Actinomycetota	c__Actinobacteria	o__Propionibacteriales	f__Nocardioidaceae	g__Nocardioides	s__unclassified_g__Nocardioides	ASV2073	0	0	0	0	0	0	0	0	0	0	0	0	0	0	0	0	0	0	0	0	0	0	0	0	0	0	0	0	0	0	0	0	0	0	0	0	0	0	0	0	0
d__Bacteria	k__norank_d__Bacteria	p__Bacteroidota	c__Bacteroidia	o__Bacteroidales	f__Muribaculaceae	g__norank_f__Muribaculaceae	s__uncultured_bacterium_f__Muribaculaceae	ASV1813	0	0	0	0	0	0	0	0	0	0	0	0	0	0	0	0	0	0	0	0	0	0	0	0	0	0	0	0	0	0	0	0	0	0	0	0	0	0	0	0	0
d__Bacteria	k__norank_d__Bacteria	p__Pseudomonadota	c__Gammaproteobacteria	o__Burkholderiales	f__Oxalobacteraceae	g__Massilia	s__unclassified_g__Massilia	ASV3534	0	0	0	0	0	0	0	0	0	0	0	0	0	0	0	0	0	0	0	0	0	0	0	0	0	0	0	0	0	0	0	0	0	0	0	0	0	0	0	0	0
d__Bacteria	k__norank_d__Bacteria	p__Bacillota	c__Negativicutes	o__Veillonellales-Selenomonadales	f__Selenomonadaceae	g__Megamonas	s__unclassified_g__Megamonas	ASV4613	0	0	0	0	0	0	0	0	0	0	0	0	0	0	0	0	0	0	0	0	0	0	0	0	0	0	0	0	0	0	0	0	63	0	0	0	0	0	0	0	0
d__Bacteria	k__norank_d__Bacteria	p__Bacillota	c__Negativicutes	o__Acidaminococcales	f__Acidaminococcaceae	g__Acidaminococcus	s__unclassified_g__Acidaminococcus	ASV581	0	0	0	0	0	0	0	0	0	0	0	0	0	0	0	0	0	0	0	0	0	0	0	0	0	0	0	0	0	0	0	0	0	0	0	0	0	0	0	0	0
d__Bacteria	k__norank_d__Bacteria	p__Pseudomonadota	c__Gammaproteobacteria	o__Burkholderiales	f__Neisseriaceae	g__Uruburuella	s__unclassified_g__Uruburuella	ASV1592	0	0	0	0	0	0	0	0	0	0	0	0	0	0	0	109	0	0	0	0	0	0	0	0	0	0	0	0	0	0	0	0	0	7	0	0	0	0	0	0	0
d__Bacteria	k__norank_d__Bacteria	p__Actinomycetota	c__Actinobacteria	o__Micrococcales	f__Micrococcaceae	g__Kocuria	s__unclassified_g__Kocuria	ASV4011	0	0	0	0	0	0	0	0	0	0	0	0	0	0	0	0	0	0	0	0	0	0	0	0	0	0	0	0	0	0	0	0	72	0	0	0	0	0	0	0	0
d__Bacteria	k__norank_d__Bacteria	p__Cyanobacteriota	c__Cyanobacteriia	o__Chloroplast	f__norank_o__Chloroplast	g__norank_o__Chloroplast	s__Epipyxis_sp._PR26KG	ASV4260	0	0	0	0	0	0	0	0	0	0	0	0	0	0	0	0	0	0	0	0	0	0	0	0	0	0	0	0	0	0	0	0	0	0	0	0	0	0	0	0	0
d__Bacteria	k__norank_d__Bacteria	p__Bacteroidota	c__Bacteroidia	o__Bacteroidales	f__Bacteroidaceae	g__Bacteroides	s__unclassified_g__Bacteroides	ASV396	0	0	0	0	0	0	0	0	0	0	0	0	0	0	0	0	0	0	0	0	0	0	0	0	0	0	0	0	0	0	0	0	0	0	0	0	0	0	3	0	0
d__Bacteria	k__norank_d__Bacteria	p__Fusobacteriota	c__Fusobacteriia	o__Fusobacteriales	f__Leptotrichiaceae	g__Sneathia	s__Sneathia_amnii	ASV4614	0	0	0	0	0	0	0	0	0	0	0	0	0	0	0	0	0	0	0	0	0	0	0	0	0	0	0	0	0	0	0	0	68	0	0	0	0	0	0	0	0
d__Bacteria	k__norank_d__Bacteria	p__Bacillota	c__Clostridia	o__Lachnospirales	f__Lachnospiraceae	g__unclassified_f__Lachnospiraceae	s__unclassified_f__Lachnospiraceae	ASV1847	0	0	0	0	0	0	0	0	0	0	0	0	0	0	0	0	0	0	0	0	0	0	0	0	0	0	0	0	0	0	0	0	0	0	0	0	0	0	0	0	0
d__Bacteria	k__norank_d__Bacteria	p__Bacteroidota	c__Bacteroidia	o__Bacteroidales	f__Muribaculaceae	g__norank_f__Muribaculaceae	s__uncultured_bacterium_f__Muribaculaceae	ASV907	0	0	8	0	0	0	0	0	0	0	0	0	0	0	0	0	0	0	0	0	0	0	0	0	0	0	0	0	0	0	0	0	0	0	0	0	0	0	0	0	2
d__Bacteria	k__norank_d__Bacteria	p__Bacteroidota	c__Bacteroidia	o__Bacteroidales	f__Tannerellaceae	g__unclassified_f__Tannerellaceae	s__unclassified_f__Tannerellaceae	ASV3195	0	0	0	0	0	0	0	0	0	0	0	0	0	0	0	0	0	0	0	0	0	0	0	0	0	0	83	0	0	0	0	0	0	0	0	0	0	0	0	0	0
d__Bacteria	k__norank_d__Bacteria	p__Pseudomonadota	c__Alphaproteobacteria	o__Hyphomicrobiales	f__Hyphomicrobiaceae	g__Hyphomicrobium	s__unclassified_g__Hyphomicrobium	ASV3022	0	0	0	0	0	0	0	0	0	0	0	0	0	0	0	127	0	0	0	0	0	0	0	0	0	0	0	0	0	0	0	0	0	0	0	0	0	0	0	0	0
d__Bacteria	k__norank_d__Bacteria	p__Bacteroidota	c__Bacteroidia	o__Bacteroidales	f__Muribaculaceae	g__norank_f__Muribaculaceae	s__uncultured_bacterium_f__Muribaculaceae	ASV1814	0	0	0	0	0	0	0	0	0	0	0	0	0	0	0	0	0	0	0	0	0	0	0	0	0	0	0	0	0	0	0	0	0	0	0	0	0	0	0	0	0
d__Bacteria	k__norank_d__Bacteria	p__Bacillota	c__Clostridia	o__Oscillospirales	f__Ruminococcaceae	g__Faecalibacterium	s__unclassified_g__Faecalibacterium	ASV2504	0	0	0	0	0	0	0	0	0	0	0	0	0	0	0	0	0	0	0	0	0	0	0	0	0	0	0	0	0	0	0	0	0	0	0	0	0	0	0	0	0
d__Bacteria	k__norank_d__Bacteria	p__Bacillota	c__Clostridia	o__Oscillospirales	f__Oscillospiraceae	g__Fastidiosipila	s__Fastidiosipila_sanguinis	ASV3611	0	0	0	0	0	0	0	0	0	0	0	0	0	0	0	0	0	0	0	0	0	0	0	0	0	0	0	0	0	0	0	0	0	0	0	0	0	0	0	0	0
d__Bacteria	k__norank_d__Bacteria	p__Bacteroidota	c__Bacteroidia	o__Bacteroidales	f__Muribaculaceae	g__norank_f__Muribaculaceae	s__uncultured_bacterium_f__Muribaculaceae	ASV1820	0	0	0	0	0	0	0	0	0	0	0	0	0	0	0	0	0	0	0	0	0	0	0	0	0	0	0	0	0	0	0	0	0	0	0	0	0	0	0	0	0
d__Bacteria	k__norank_d__Bacteria	p__Bacillota	c__Clostridia	o__Lachnospirales	f__Lachnospiraceae	g__Agathobacter	s__Eubacterium_ramulus	ASV1435	0	0	3	0	0	0	0	0	0	0	0	0	0	0	0	0	0	0	0	0	0	0	0	0	0	0	0	0	0	0	0	0	0	14	0	0	0	0	10	0	0
d__Bacteria	k__norank_d__Bacteria	p__Bacillota	c__Clostridia	o__Peptostreptococcales-Tissierellales	f__Family_XI	g__Anaerococcus	s__unclassified_g__Anaerococcus	ASV3818	0	0	0	0	0	0	0	0	0	0	0	0	0	0	0	0	0	0	0	0	0	0	0	0	82	0	0	0	0	0	0	0	0	0	0	0	0	0	0	0	0
d__Bacteria	k__norank_d__Bacteria	p__Bacillota	c__Clostridia	o__Oscillospirales	f__Ruminococcaceae	g__Acutalibacter	s__uncultured_bacterium_g__Acutalibacter	ASV4615	0	0	0	0	0	0	0	0	0	0	0	0	0	0	0	0	0	0	0	0	0	0	0	0	0	0	0	0	0	0	0	0	65	0	0	0	0	0	0	0	0
d__Bacteria	k__norank_d__Bacteria	p__Bacteroidota	c__Bacteroidia	o__Bacteroidales	f__Porphyromonadaceae	g__Porphyromonas	s__unclassified_g__Porphyromonas	ASV3535	0	0	0	0	0	0	0	0	0	0	0	0	0	0	0	0	0	0	0	0	0	0	0	0	0	0	0	0	0	0	0	0	0	0	0	0	0	0	0	0	0
d__Bacteria	k__norank_d__Bacteria	p__Bacillota	c__Clostridia	o__Lachnospirales	f__Lachnospiraceae	g__Agathobacter	s__unclassified_g__Agathobacter	ASV1396	0	0	0	0	0	0	0	0	0	0	0	0	0	0	0	0	0	0	0	0	0	0	0	0	0	0	0	0	0	0	0	0	0	29	0	0	0	0	32	0	0
d__Bacteria	k__norank_d__Bacteria	p__Bacteroidota	c__Bacteroidia	o__Bacteroidales	f__Bacteroidaceae	g__Bacteroides	s__unclassified_g__Bacteroides	ASV2523	0	0	0	0	0	0	0	0	0	0	0	0	0	0	0	0	0	0	0	0	0	0	0	0	0	0	0	0	0	0	0	0	0	0	0	0	0	5	0	0	0
d__Bacteria	k__norank_d__Bacteria	p__unclassified_k__norank_d__Bacteria	c__unclassified_k__norank_d__Bacteria	o__unclassified_k__norank_d__Bacteria	f__unclassified_k__norank_d__Bacteria	g__unclassified_k__norank_d__Bacteria	s__unclassified_k__norank_d__Bacteria	ASV1944	0	0	0	0	0	1	0	0	0	0	0	0	0	0	0	0	0	2	0	0	0	0	0	0	0	0	67	0	0	0	0	0	0	0	0	0	0	0	0	0	0
d__Bacteria	k__norank_d__Bacteria	p__Bacillota	c__Clostridia	o__Lachnospirales	f__Lachnospiraceae	g__Butyribacter	s__Lachnospiraceae_bacterium_TF01-11	ASV424	0	0	0	0	0	0	0	0	0	0	0	0	0	0	0	0	0	0	0	0	0	0	0	0	0	0	0	0	0	0	0	0	0	0	0	0	0	0	14	0	1
d__Bacteria	k__norank_d__Bacteria	p__Bacillota	c__Bacilli	o__Erysipelotrichales	f__Erysipelotrichaceae	g__[Clostridium]_innocuum_group	s__unclassified_g__[Clostridium]_innocuum_group	ASV1207	0	0	0	0	0	0	0	0	0	0	0	0	0	0	0	0	0	0	0	0	0	0	0	0	0	0	0	0	0	0	0	0	0	0	0	0	0	0	5	0	0
d__Bacteria	k__norank_d__Bacteria	p__Actinomycetota	c__Actinobacteria	o__Mycobacteriales	f__Corynebacteriaceae	g__Corynebacterium	s__unclassified_g__Corynebacterium	ASV4616	0	0	0	0	0	0	0	0	0	0	0	0	0	0	0	0	0	0	0	0	0	0	0	0	0	0	0	0	0	0	0	0	64	0	0	0	0	0	0	0	0
d__Bacteria	k__norank_d__Bacteria	p__Campylobacterota	c__Campylobacteria	o__Campylobacterales	f__Campylobacteraceae	g__Campylobacter	s__unclassified_g__Campylobacter	ASV4617	0	0	0	0	0	0	0	0	0	0	0	0	0	0	0	0	0	0	0	0	0	0	0	0	0	0	0	0	0	0	0	0	54	0	0	0	0	0	0	0	0
d__Bacteria	k__norank_d__Bacteria	p__unclassified_k__norank_d__Bacteria	c__unclassified_k__norank_d__Bacteria	o__unclassified_k__norank_d__Bacteria	f__unclassified_k__norank_d__Bacteria	g__unclassified_k__norank_d__Bacteria	s__unclassified_k__norank_d__Bacteria	ASV262	0	0	3	0	0	0	1	0	0	0	0	0	0	0	0	0	0	0	0	0	0	0	0	0	0	0	12	0	0	0	0	0	11	0	0	0	0	0	0	0	0
d__Bacteria	k__norank_d__Bacteria	p__Pseudomonadota	c__Gammaproteobacteria	o__Pseudomonadales	f__Moraxellaceae	g__Acinetobacter	s__unclassified_g__Acinetobacter	ASV1477	0	0	0	0	0	0	0	0	0	0	0	0	0	0	0	0	0	0	0	0	0	0	0	0	0	0	0	0	0	0	0	0	0	15	0	0	0	0	0	0	0
d__Bacteria	k__norank_d__Bacteria	p__Bacillota	c__Negativicutes	o__Veillonellales-Selenomonadales	f__Veillonellaceae	g__Anaeroglobus	s__Anaeroglobus_geminatus	ASV642	0	0	0	0	0	0	0	0	0	0	0	0	0	0	0	0	0	0	0	0	0	0	0	0	0	0	0	0	0	0	0	0	0	0	0	0	0	0	0	0	0
d__Bacteria	k__norank_d__Bacteria	p__Bacillota	c__Clostridia	o__Oscillospirales	f__Ruminococcaceae	g__Negativibacillus	s__unclassified_g__Negativibacillus	ASV3756	0	0	0	0	0	0	0	0	0	0	0	0	0	0	0	0	0	0	0	0	0	0	0	0	0	0	0	0	0	0	0	0	58	0	0	0	0	0	0	0	0
d__Bacteria	k__norank_d__Bacteria	p__Bacillota	c__Bacilli	o__Staphylococcales	f__Staphylococcaceae	g__Staphylococcus	s__unclassified_g__Staphylococcus	ASV33	0	0	0	0	0	0	0	0	0	0	0	0	0	0	0	0	0	0	0	0	0	0	0	0	0	0	0	0	0	0	0	0	0	0	0	0	0	0	0	0	0
d__Bacteria	k__norank_d__Bacteria	p__Bacillota	c__Clostridia	o__Lachnospirales	f__Lachnospiraceae	g__unclassified_f__Lachnospiraceae	s__unclassified_f__Lachnospiraceae	ASV1084	0	0	0	0	0	0	0	0	0	0	0	0	0	0	0	0	0	0	0	0	0	0	0	0	0	0	0	0	0	0	0	0	0	0	0	0	0	0	0	0	0
d__Bacteria	k__norank_d__Bacteria	p__unclassified_k__norank_d__Bacteria	c__unclassified_k__norank_d__Bacteria	o__unclassified_k__norank_d__Bacteria	f__unclassified_k__norank_d__Bacteria	g__unclassified_k__norank_d__Bacteria	s__unclassified_k__norank_d__Bacteria	ASV574	0	0	0	0	2	0	0	0	0	0	0	0	0	0	0	0	0	0	0	0	0	0	0	0	6	0	41	0	0	0	0	0	0	0	0	0	0	0	0	0	0
d__Bacteria	k__norank_d__Bacteria	p__Bacillota	c__Negativicutes	o__Veillonellales-Selenomonadales	f__Selenomonadaceae	g__Megamonas	s__Megamonas_hypermegale	ASV915	0	0	3	0	0	0	0	0	0	0	0	0	0	0	0	0	0	0	0	0	0	0	0	0	0	0	0	0	0	0	0	0	27	0	0	0	0	0	0	0	0
d__Bacteria	k__norank_d__Bacteria	p__Pseudomonadota	c__Gammaproteobacteria	o__Lysobacterales	f__Lysobacteraceae	g__Thermomonas	s__uncultured_bacterium_g__Thermomonas	ASV1321	0	0	0	0	0	0	0	0	0	0	0	0	0	0	0	0	0	0	0	0	0	0	0	0	0	0	0	0	0	0	0	0	0	67	0	0	0	0	0	0	0
d__Bacteria	k__norank_d__Bacteria	p__Bacillota	c__Negativicutes	o__Veillonellales-Selenomonadales	f__Selenomonadaceae	g__Mitsuokella	s__unclassified_g__Mitsuokella	ASV866	0	0	0	0	0	0	0	0	0	0	0	0	0	0	0	0	0	0	0	0	0	0	0	0	0	0	0	0	0	0	0	0	0	0	0	0	0	0	12	0	0
d__Bacteria	k__norank_d__Bacteria	p__Bacillota	c__Clostridia	o__Oscillospirales	f__Oscillospiraceae	g__Fastidiosipila	s__Clostridiales_bacterium_oral_clone_MCE3_9	ASV1325	0	0	0	0	0	0	0	0	0	0	0	0	0	0	0	0	0	0	0	0	0	0	0	0	0	0	0	0	0	0	0	0	0	53	0	0	0	0	0	0	0
d__Bacteria	k__norank_d__Bacteria	p__unclassified_k__norank_d__Bacteria	c__unclassified_k__norank_d__Bacteria	o__unclassified_k__norank_d__Bacteria	f__unclassified_k__norank_d__Bacteria	g__unclassified_k__norank_d__Bacteria	s__unclassified_k__norank_d__Bacteria	ASV1893	0	0	0	0	0	0	0	0	0	0	0	0	0	0	0	0	0	0	0	0	0	0	0	0	57	0	0	0	0	0	0	0	0	0	0	0	0	0	0	0	0
d__Bacteria	k__norank_d__Bacteria	p__Bacillota	c__Bacilli	o__Erysipelotrichales	f__Erysipelatoclostridiaceae	g__UCG-004	s__uncultured_bacterium_g__UCG-004	ASV4233	0	0	0	0	0	0	0	0	0	0	0	0	0	0	0	0	0	0	0	0	0	0	0	0	0	0	0	0	0	0	0	0	80	0	0	0	0	0	0	0	0
d__Bacteria	k__norank_d__Bacteria	p__Gemmatimonadota	c__Gemmatimonadia	o__Gemmatimonadales	f__Gemmatimonadaceae	g__norank_f__Gemmatimonadaceae	s__unclassified_g__norank_f__Gemmatimonadaceae	ASV3360	0	0	0	0	0	0	0	0	0	0	0	0	0	0	0	0	0	0	0	0	0	0	0	0	0	0	0	0	0	0	0	0	0	0	0	0	0	0	0	0	0
d__Bacteria	k__norank_d__Bacteria	p__Actinomycetota	c__Actinobacteria	o__Micrococcales	f__Micrococcaceae	g__unclassified_f__Micrococcaceae	s__unclassified_f__Micrococcaceae	ASV1815	0	0	0	0	0	0	0	0	0	0	0	0	0	0	0	0	0	0	0	0	0	0	0	0	0	0	0	0	0	0	0	0	0	0	0	0	0	0	0	0	0
d__Bacteria	k__norank_d__Bacteria	p__Bacillota	c__Bacilli	o__Lactobacillales	f__Lactobacillaceae	g__Lactobacillus	s__unclassified_g__Lactobacillus	ASV14	0	0	0	0	0	0	0	0	0	0	0	0	0	0	0	0	0	0	0	0	0	0	0	0	0	0	0	0	0	0	0	0	0	0	0	0	0	0	0	0	0
d__Bacteria	k__norank_d__Bacteria	p__Cyanobacteriota	c__Cyanobacteriia	o__Chloroplast	f__norank_o__Chloroplast	g__norank_o__Chloroplast	s__unclassified_g__norank_o__Chloroplast	ASV380	0	0	0	0	0	0	0	0	0	0	0	0	0	0	0	0	0	0	0	0	0	0	0	0	0	0	0	0	0	0	0	0	0	0	0	0	0	0	0	0	0
d__Bacteria	k__norank_d__Bacteria	p__Bacteroidota	c__Bacteroidia	o__Bacteroidales	f__Tannerellaceae	g__Parabacteroides	s__unclassified_g__Parabacteroides	ASV460	0	0	0	0	0	0	0	0	0	0	0	0	0	0	0	0	0	0	0	0	0	0	0	0	0	0	0	0	0	0	0	0	0	0	0	0	0	0	5	0	0
d__Bacteria	k__norank_d__Bacteria	p__Bacillota	c__Negativicutes	o__Veillonellales-Selenomonadales	f__Veillonellaceae	g__Dialister	s__Dialister_propionicifaciens	ASV4619	0	0	0	0	0	0	0	0	0	0	0	0	0	0	0	0	0	0	0	0	0	0	0	0	0	0	0	0	0	0	0	0	67	0	0	0	0	0	0	0	0
d__Bacteria	k__norank_d__Bacteria	p__Actinomycetota	c__Actinobacteria	o__Actinomycetales	f__Actinomycetaceae	g__Varibaculum	s__unclassified_g__Varibaculum	ASV1387	0	0	0	0	0	0	0	0	0	0	0	0	0	0	0	64	0	0	0	0	0	0	0	0	0	0	0	0	0	0	0	0	0	32	0	0	0	0	0	0	0
d__Bacteria	k__norank_d__Bacteria	p__Bacillota	c__Clostridia	o__Oscillospirales	f__Oscillospiraceae	g__UCG-005	s__uncultured_bacterium_g__UCG-005	ASV4618	0	0	0	0	0	0	0	0	0	0	0	0	0	0	0	0	0	0	0	0	0	0	0	0	0	0	0	0	0	0	0	0	55	0	0	0	0	0	0	0	0
d__Bacteria	k__norank_d__Bacteria	p__Bacillota	c__Clostridia	o__Lachnospirales	f__Lachnospiraceae	g__Anaerobutyricum	s__unclassified_g__Anaerobutyricum	ASV1449	0	0	0	0	0	0	0	0	0	0	0	0	0	0	0	0	0	0	0	0	0	0	0	0	0	0	0	0	0	0	0	0	0	18	0	0	0	0	0	0	0
d__Bacteria	k__norank_d__Bacteria	p__Bacillota	c__Clostridia	o__Lachnospirales	f__Lachnospiraceae	g__Tyzzerella	s__unidentified_g__Tyzzerella	ASV1198	0	0	0	0	0	0	0	0	0	0	0	0	0	0	0	0	0	0	0	0	0	0	0	0	0	0	0	0	0	0	0	0	0	0	0	0	0	0	31	0	2
d__Bacteria	k__norank_d__Bacteria	p__Bacillota	c__Negativicutes	o__Veillonellales-Selenomonadales	f__Veillonellaceae	g__Dialister	s__Dialister_propionicifaciens	ASV4261	0	0	0	0	0	0	0	0	0	0	0	0	0	0	0	0	0	0	0	0	0	0	0	0	0	0	0	0	0	0	0	0	0	0	0	0	0	0	0	0	0
d__Bacteria	k__norank_d__Bacteria	p__Bacteroidota	c__Bacteroidia	o__Bacteroidales	f__Muribaculaceae	g__norank_f__Muribaculaceae	s__uncultured_Bacteroidales_bacterium_f__Muribaculaceae	ASV797	0	0	0	0	0	0	0	0	0	0	0	0	0	0	0	0	0	0	0	0	0	0	0	0	0	0	0	0	0	0	0	0	0	0	0	0	0	0	0	0	1
d__Bacteria	k__norank_d__Bacteria	p__Actinomycetota	c__Actinobacteria	o__Mycobacteriales	f__Corynebacteriaceae	g__Corynebacterium	s__unclassified_g__Corynebacterium	ASV3079	0	0	0	0	0	0	0	0	0	0	0	0	0	0	0	0	0	0	0	0	0	0	0	0	0	0	0	0	0	0	0	0	0	0	0	49	0	0	0	0	0
d__Bacteria	k__norank_d__Bacteria	p__unclassified_k__norank_d__Bacteria	c__unclassified_k__norank_d__Bacteria	o__unclassified_k__norank_d__Bacteria	f__unclassified_k__norank_d__Bacteria	g__unclassified_k__norank_d__Bacteria	s__unclassified_k__norank_d__Bacteria	ASV202	0	0	0	0	0	0	0	0	0	0	0	0	0	0	0	0	0	0	0	0	0	0	0	0	0	0	0	0	0	0	0	0	0	0	0	0	0	0	0	0	0
d__Bacteria	k__norank_d__Bacteria	p__Bacteroidota	c__Bacteroidia	o__Bacteroidales	f__Prevotellaceae	g__Segatella	s__uncultured_Bacteroidetes_bacterium_g__Segatella	ASV1324	0	0	0	0	0	0	0	0	0	0	0	0	0	0	0	0	0	0	0	0	0	0	0	0	0	0	0	0	0	0	0	0	0	62	0	0	0	0	0	0	0
d__Bacteria	k__norank_d__Bacteria	p__Bacillota	c__Negativicutes	o__Veillonellales-Selenomonadales	f__Veillonellaceae	g__Veillonella	s__Veillonella_sp._oral_taxon_780	ASV3935	0	0	0	0	0	0	0	0	0	0	0	0	0	0	0	0	0	0	0	0	0	0	0	0	0	0	0	0	0	0	0	0	0	0	0	0	0	0	0	0	0
d__Bacteria	k__norank_d__Bacteria	p__Cyanobacteriota	c__Cyanobacteriia	o__Chloroplast	f__norank_o__Chloroplast	g__norank_o__Chloroplast	s__unclassified_g__norank_o__Chloroplast	ASV3210	4	0	0	0	0	0	0	0	0	0	0	0	0	0	0	0	0	0	0	0	0	0	0	0	0	0	55	0	0	0	0	0	11	0	0	0	0	0	0	0	0
d__Bacteria	k__norank_d__Bacteria	p__Pseudomonadota	c__Gammaproteobacteria	o__Enterobacterales	f__Succinivibrionaceae	g__Succinivibrio	s__unclassified_g__Succinivibrio	ASV653	0	0	0	0	0	0	0	0	0	0	0	0	0	0	0	0	0	0	0	0	0	0	0	0	0	0	0	0	0	0	0	0	0	0	0	0	0	0	5	0	0
d__Bacteria	k__norank_d__Bacteria	p__Pseudomonadota	c__Alphaproteobacteria	o__Rickettsiales	f__Mitochondria	g__norank_f__Mitochondria	s__unclassified_g__norank_f__Mitochondria	ASV2505	0	0	0	0	0	0	0	0	0	0	0	0	0	0	0	0	0	0	0	0	0	0	0	0	0	0	0	0	0	0	0	0	0	0	0	0	0	0	0	0	0
d__Bacteria	k__norank_d__Bacteria	p__Bacteroidota	c__Bacteroidia	o__Bacteroidales	f__Bacteroidaceae	g__Bacteroides	s__unclassified_g__Bacteroides	ASV4262	0	0	0	0	0	0	0	0	0	0	0	0	0	0	0	0	0	0	0	0	0	0	0	0	0	0	0	0	0	0	0	0	0	0	0	0	0	0	0	0	0
d__Bacteria	k__norank_d__Bacteria	p__Bacillota	c__Negativicutes	o__Veillonellales-Selenomonadales	f__Veillonellaceae	g__Dialister	s__Dialister_micraerophilus	ASV2399	0	0	0	0	0	0	0	0	0	0	0	0	0	0	0	0	0	0	0	0	0	0	0	0	0	0	0	0	0	0	0	0	0	0	0	0	0	0	0	0	0
d__Bacteria	k__norank_d__Bacteria	p__Bacillota	c__Clostridia	o__Oscillospirales	f__Ruminococcaceae	g__Faecalibacterium	s__unclassified_g__Faecalibacterium	ASV1327	0	0	0	0	0	0	0	0	0	0	0	0	0	0	0	0	0	0	0	0	0	0	0	0	0	0	0	0	0	0	0	0	0	51	0	0	0	0	0	0	0
d__Bacteria	k__norank_d__Bacteria	p__Bacillota	c__Clostridia	o__Peptostreptococcales-Tissierellales	f__Anaerovoracaceae	g__S5-A14a	s__uncultured_Anaerovorax_sp._g__S5-A14a	ASV1326	0	0	0	0	0	0	0	0	0	0	0	0	0	0	0	0	0	0	0	0	0	0	0	0	0	0	0	0	0	0	0	0	0	58	0	0	0	0	0	0	0
d__Bacteria	k__norank_d__Bacteria	p__Bacteroidota	c__Bacteroidia	o__Bacteroidales	f__Bacteroidaceae	g__Bacteroides	s__unclassified_g__Bacteroides	ASV3198	0	0	0	0	0	0	0	0	0	0	0	0	0	0	0	0	0	0	0	0	0	0	0	0	0	0	66	0	0	0	0	0	0	0	0	0	0	0	0	0	0
d__Bacteria	k__norank_d__Bacteria	p__Pseudomonadota	c__Gammaproteobacteria	o__Pseudomonadales	f__Moraxellaceae	g__Acinetobacter	s__unclassified_g__Acinetobacter	ASV2201	0	0	0	0	0	0	0	0	0	0	0	0	0	0	0	0	0	0	0	0	0	0	0	0	0	0	0	0	0	0	0	0	0	0	0	0	0	0	0	0	0
d__Bacteria	k__norank_d__Bacteria	p__Bacillota	c__Clostridia	o__Oscillospirales	f__Oscillospiraceae	g__NK4A214_group	s__unclassified_g__NK4A214_group	ASV4620	0	0	0	0	0	0	0	0	0	0	0	0	0	0	0	0	0	0	0	0	0	0	0	0	0	0	0	0	0	0	0	0	68	0	0	0	0	0	0	0	0
d__Bacteria	k__norank_d__Bacteria	p__Fusobacteriota	c__Fusobacteriia	o__Fusobacteriales	f__Fusobacteriaceae	g__Fusobacterium	s__unclassified_g__Fusobacterium	ASV2582	0	0	0	0	0	0	0	0	0	0	0	0	0	0	0	0	0	0	0	0	0	0	0	0	0	0	0	0	0	0	0	0	0	0	0	0	5	0	7	0	4
d__Bacteria	k__norank_d__Bacteria	p__Bacteroidota	c__Bacteroidia	o__Bacteroidales	f__Bacteroidaceae	g__Bacteroides	s__unclassified_g__Bacteroides	ASV3197	0	0	0	0	0	0	0	0	0	0	0	0	0	0	0	0	0	0	0	0	0	0	0	0	0	0	72	0	0	0	0	0	0	0	0	0	0	0	0	0	0
d__Bacteria	k__norank_d__Bacteria	p__Bacillota	c__Clostridia	o__Oscillospirales	f__[Eubacterium]_coprostanoligenes_group	g__norank_f__[Eubacterium]_coprostanoligenes_group	s__unclassified_g__norank_f__[Eubacterium]_coprostanoligenes_group	ASV4621	0	0	0	0	0	0	0	0	0	0	0	0	0	0	0	0	0	0	0	0	0	0	0	0	0	0	0	0	0	0	0	0	61	0	0	0	0	0	0	0	0
d__Bacteria	k__norank_d__Bacteria	p__Bacillota	c__Clostridia	o__Peptostreptococcales-Tissierellales	f__Peptostreptococcaceae	g__Peptostreptococcus	s__unclassified_g__Peptostreptococcus	ASV3819	0	0	0	0	0	0	0	0	0	0	0	0	0	0	0	0	0	0	0	0	0	0	0	0	68	0	0	0	0	0	0	0	0	0	0	0	0	0	0	0	0
d__Bacteria	k__norank_d__Bacteria	p__Bacteroidota	c__Bacteroidia	o__Bacteroidales	f__Muribaculaceae	g__norank_f__Muribaculaceae	s__unclassified_g__norank_f__Muribaculaceae	ASV697	0	0	0	0	0	0	0	0	0	0	0	0	0	0	0	0	0	0	0	0	0	0	0	0	0	0	0	0	0	0	0	0	0	0	0	0	0	0	2	0	0
d__Bacteria	k__norank_d__Bacteria	p__Bacillota	c__Negativicutes	o__Veillonellales-Selenomonadales	f__Veillonellaceae	g__Dialister	s__unclassified_g__Dialister	ASV1328	0	0	0	0	0	0	0	0	0	0	0	0	0	0	0	0	0	0	0	0	0	0	0	0	0	0	0	0	0	0	0	0	0	57	0	0	0	0	0	0	0
d__Bacteria	k__norank_d__Bacteria	p__Pseudomonadota	c__Alphaproteobacteria	o__Sphingomonadales	f__Sphingomonadaceae	g__Sphingomonas	s__unclassified_g__Sphingomonas	ASV2074	0	0	0	0	0	0	0	0	0	0	0	0	0	0	0	0	0	0	0	0	0	0	0	0	0	0	0	0	0	0	0	0	0	0	0	0	0	0	0	0	0
d__Bacteria	k__norank_d__Bacteria	p__Actinomycetota	c__Actinobacteria	o__Actinomycetales	f__Actinomycetaceae	g__Mobiluncus	s__unclassified_g__Mobiluncus	ASV4622	0	0	0	0	0	0	0	0	0	0	0	0	0	0	0	0	0	0	0	0	0	0	0	0	0	0	0	0	0	0	0	0	56	0	0	0	0	0	0	0	0
d__Bacteria	k__norank_d__Bacteria	p__Bacillota	c__Clostridia	o__Lachnospirales	f__Lachnospiraceae	g__unclassified_f__Lachnospiraceae	s__unclassified_f__Lachnospiraceae	ASV1095	0	0	0	0	0	0	0	0	0	0	0	0	0	0	0	0	0	0	0	0	0	0	0	0	0	0	0	0	0	0	0	0	0	0	0	0	0	0	0	0	0
d__Bacteria	k__norank_d__Bacteria	p__Actinomycetota	c__Actinobacteria	o__Bifidobacteriales	f__Bifidobacteriaceae	g__Gardnerella	s__unclassified_g__Gardnerella	ASV2402	0	0	0	0	0	0	0	0	0	0	0	0	0	0	0	0	0	0	0	0	0	0	0	0	0	0	0	0	0	0	0	0	0	0	0	0	0	0	0	0	0
d__Bacteria	k__norank_d__Bacteria	p__Bacteroidota	c__Bacteroidia	o__Bacteroidales	f__Prevotellaceae	g__Hoylesella	s__Prevotella_buccalis	ASV2035	0	0	0	0	0	0	0	0	0	0	0	0	0	0	0	0	0	0	14	0	0	0	0	0	0	0	0	0	0	0	0	0	47	0	0	0	0	0	0	0	0
d__Bacteria	k__norank_d__Bacteria	p__Bacillota	c__Clostridia	o__Lachnospirales	f__Lachnospiraceae	g__unclassified_f__Lachnospiraceae	s__unclassified_f__Lachnospiraceae	ASV478	0	0	0	0	0	0	0	0	0	0	0	0	0	0	0	0	0	0	0	0	0	0	0	0	0	0	0	0	0	0	0	0	2	0	0	0	0	0	0	0	0
d__Bacteria	k__norank_d__Bacteria	p__Bacteroidota	c__Bacteroidia	o__Bacteroidales	f__Bacteroidaceae	g__Bacteroides	s__Bacteroides_fragilis	ASV2515	0	0	0	0	0	0	0	0	0	0	0	0	0	0	0	0	0	0	0	0	0	0	0	0	0	0	12	0	0	0	0	0	0	0	0	0	0	0	0	0	0
d__Bacteria	k__norank_d__Bacteria	p__Bacillota	c__Clostridia	o__Peptostreptococcales-Tissierellales	f__Family_XI	g__Peptoniphilus	s__unclassified_g__Peptoniphilus	ASV3199	0	0	0	0	0	0	0	0	0	0	0	0	0	0	0	0	0	0	0	0	0	0	0	0	0	0	72	0	0	0	0	0	0	0	0	0	0	0	0	0	0
d__Bacteria	k__norank_d__Bacteria	p__Bacillota	c__Bacilli	o__Lactobacillales	f__Streptococcaceae	g__Streptococcus	s__unclassified_g__Streptococcus	ASV2487	0	0	0	0	0	0	0	0	0	0	0	0	0	0	0	0	0	0	0	0	0	0	0	0	0	0	0	0	0	0	0	0	0	0	0	0	0	0	0	0	0
d__Bacteria	k__norank_d__Bacteria	p__Pseudomonadota	c__Alphaproteobacteria	o__Caulobacterales	f__Caulobacteraceae	g__Brevundimonas	s__unclassified_g__Brevundimonas	ASV1330	0	0	0	0	0	0	0	0	0	0	0	0	0	0	0	0	0	0	0	0	0	0	0	0	0	0	0	0	0	0	0	0	0	54	0	0	0	0	0	0	0
d__Bacteria	k__norank_d__Bacteria	p__Bacillota	c__Clostridia	o__Oscillospirales	f__Ruminococcaceae	g__norank_f__Ruminococcaceae	s__human_gut_metagenome_f__Ruminococcaceae	ASV4623	0	0	0	0	0	0	0	0	0	0	0	0	0	0	0	0	0	0	0	0	0	0	0	0	0	0	0	0	0	0	0	0	62	0	0	0	0	0	0	0	0
d__Bacteria	k__norank_d__Bacteria	p__Bacillota	c__Bacilli	o__Lactobacillales	f__Lactobacillaceae	g__Lactobacillus	s__unclassified_g__Lactobacillus	ASV2256	0	0	0	0	0	0	0	0	0	0	0	0	0	0	0	0	0	0	0	0	0	0	0	0	0	0	0	0	0	0	0	0	0	0	0	0	0	0	0	0	0
d__Bacteria	k__norank_d__Bacteria	p__Fusobacteriota	c__Fusobacteriia	o__Fusobacteriales	f__Fusobacteriaceae	g__Fusobacterium	s__unclassified_g__Fusobacterium	ASV4514	0	0	0	0	0	0	0	0	0	0	0	0	0	0	0	0	0	0	0	0	0	0	0	0	0	0	0	0	56	0	0	0	0	0	0	0	0	0	0	0	0
d__Bacteria	k__norank_d__Bacteria	p__Bacillota	c__Clostridia	o__Oscillospirales	f__Oscillospiraceae	g__UCG-005	s__unclassified_g__UCG-005	ASV838	0	0	0	0	0	0	0	0	0	0	0	0	0	0	0	0	0	0	0	0	0	0	0	0	0	0	0	0	0	0	0	0	0	0	0	0	0	0	9	0	0
d__Bacteria	k__norank_d__Bacteria	p__Bacteroidota	c__Bacteroidia	o__Bacteroidales	f__Marinifilaceae	g__Odoribacter	s__uncultured_bacterium_g__Odoribacter	ASV3382	0	0	0	0	0	0	0	0	0	0	0	0	0	0	0	0	0	0	0	0	0	0	0	0	0	0	0	0	0	0	0	0	0	0	0	0	0	0	0	0	0
d__Bacteria	k__norank_d__Bacteria	p__Bacillota	c__Clostridia	o__Lachnospirales	f__Lachnospiraceae	g__Marvinbryantia	s__unclassified_g__Marvinbryantia	ASV901	0	0	0	0	0	0	0	0	0	0	0	0	0	0	0	0	0	0	0	0	0	0	0	0	0	0	0	0	0	0	0	0	0	49	0	0	0	0	0	0	0
d__Bacteria	k__norank_d__Bacteria	p__Bacillota	c__Bacilli	o__Lactobacillales	f__Streptococcaceae	g__Streptococcus	s__unclassified_g__Streptococcus	ASV3200	0	0	0	0	0	0	0	0	0	0	0	0	0	0	0	0	0	0	0	0	0	0	0	0	0	0	75	0	0	0	0	0	0	0	0	0	0	0	0	0	0
d__Bacteria	k__norank_d__Bacteria	p__Bacillota	c__Clostridia	o__Lachnospirales	f__Lachnospiraceae	g__Roseburia	s__unclassified_g__Roseburia	ASV2339	0	0	0	0	0	0	0	0	0	0	0	0	0	0	0	0	0	0	0	0	0	0	0	0	0	0	0	0	0	0	0	0	0	0	0	0	0	0	0	0	0
d__Bacteria	k__norank_d__Bacteria	p__Bacteroidota	c__Bacteroidia	o__Bacteroidales	f__Prevotellaceae	g__Prevotella	s__Prevotella_bergensis	ASV1821	0	0	0	0	0	0	0	0	0	0	0	0	0	0	0	0	0	0	0	0	0	0	0	0	0	0	0	0	0	0	0	0	0	0	0	0	0	0	0	0	0
d__Bacteria	k__norank_d__Bacteria	p__Bacillota	c__Bacilli	o__Lactobacillales	f__Lactobacillaceae	g__Lactobacillus	s__unclassified_g__Lactobacillus	ASV2258	0	0	0	0	18	0	0	0	0	0	0	0	0	0	0	0	0	0	0	0	0	0	0	0	0	0	0	0	0	0	0	0	0	0	0	0	0	0	0	0	0
d__Bacteria	k__norank_d__Bacteria	p__Actinomycetota	c__Actinobacteria	o__Bifidobacteriales	f__Bifidobacteriaceae	g__Gardnerella	s__unclassified_g__Gardnerella	ASV3059	0	0	0	0	0	0	0	0	0	0	0	0	0	0	0	0	48	0	0	0	0	0	0	0	0	0	0	0	0	0	0	0	0	0	0	0	0	0	0	0	0
d__Bacteria	k__norank_d__Bacteria	p__Bacillota	c__Clostridia	o__Oscillospirales	f__Oscillospiraceae	g__Colidextribacter	s__unclassified_g__Colidextribacter	ASV3621	0	0	0	0	0	0	0	0	0	0	0	0	0	0	0	0	0	0	0	0	0	0	0	0	0	0	0	0	0	0	0	0	0	0	0	0	0	0	5	0	0
d__Bacteria	k__norank_d__Bacteria	p__Bacteroidota	c__Bacteroidia	o__Bacteroidales	f__Muribaculaceae	g__norank_f__Muribaculaceae	s__uncultured_Bacteroidales_bacterium_f__Muribaculaceae	ASV854	0	0	0	0	0	0	0	0	0	0	0	0	0	0	0	0	0	0	0	0	0	0	0	0	0	0	0	0	0	0	0	0	25	0	0	0	0	0	7	0	0
d__Bacteria	k__norank_d__Bacteria	p__Bacteroidota	c__Bacteroidia	o__Bacteroidales	f__Rikenellaceae	g__Alistipes	s__uncultured_bacterium_g__Alistipes	ASV827	0	0	0	0	0	0	0	0	0	0	0	0	0	0	0	0	0	0	0	0	0	0	0	0	0	0	0	0	0	0	0	0	0	0	0	0	0	0	0	0	0
d__Bacteria	k__norank_d__Bacteria	p__Bacillota	c__Negativicutes	o__Veillonellales-Selenomonadales	f__Selenomonadaceae	g__Mitsuokella	s__uncultured_bacterium_g__Mitsuokella	ASV407	0	0	0	0	0	0	0	0	0	0	0	0	0	0	0	0	0	0	0	0	0	0	0	0	0	0	0	0	0	0	0	0	0	0	0	0	0	0	8	0	0
d__Bacteria	k__norank_d__Bacteria	p__Fusobacteriota	c__Fusobacteriia	o__Fusobacteriales	f__Fusobacteriaceae	g__Fusobacterium	s__unclassified_g__Fusobacterium	ASV4625	0	0	0	0	0	0	0	0	0	0	0	0	0	0	0	0	0	0	0	0	0	0	0	0	0	0	0	0	0	0	0	0	56	0	0	0	0	0	0	0	0
d__Bacteria	k__norank_d__Bacteria	p__Bacteroidota	c__Bacteroidia	o__Bacteroidales	f__Rikenellaceae	g__Rikenellaceae_RC9_gut_group	s__uncultured_rumen_bacterium_g__Rikenellaceae_RC9_gut_group	ASV661	0	0	0	0	0	0	0	0	0	0	0	0	0	0	0	0	0	0	0	0	0	0	0	0	0	0	0	0	0	0	0	0	0	0	0	0	0	0	0	0	0
d__Bacteria	k__norank_d__Bacteria	p__Bacillota	c__Clostridia	o__Lachnospirales	f__Lachnospiraceae	g__unclassified_f__Lachnospiraceae	s__unclassified_f__Lachnospiraceae	ASV4624	0	0	0	0	0	0	0	0	0	0	0	0	0	0	0	0	0	0	0	0	0	0	0	0	0	0	0	0	0	0	0	0	61	0	0	0	0	0	0	0	0
d__Bacteria	k__norank_d__Bacteria	p__Bacteroidota	c__Bacteroidia	o__Bacteroidales	f__Prevotellaceae	g__Segatella	s__unclassified_g__Segatella	ASV317	0	0	0	0	0	0	0	0	0	0	0	0	0	0	0	0	0	0	0	0	0	0	0	0	0	0	0	0	0	0	0	0	0	0	0	0	0	0	0	0	0
d__Bacteria	k__norank_d__Bacteria	p__Bacillota	c__Negativicutes	o__Veillonellales-Selenomonadales	f__Veillonellaceae	g__Dialister	s__Dialister_propionicifaciens	ASV3023	0	0	0	0	0	0	0	0	0	0	0	0	0	0	0	101	0	0	0	0	0	0	0	0	0	0	0	0	0	0	0	0	0	0	0	0	0	0	0	0	0
d__Bacteria	k__norank_d__Bacteria	p__Bacillota	c__Clostridia	o__Clostridia_UCG-014	f__norank_o__Clostridia_UCG-014	g__norank_o__Clostridia_UCG-014	s__unclassified_g__norank_o__Clostridia_UCG-014	ASV4626	0	0	0	0	0	0	0	0	0	0	0	0	0	0	0	0	0	0	0	0	0	0	0	0	0	0	0	0	0	0	0	0	58	0	0	0	0	0	0	0	0
d__Bacteria	k__norank_d__Bacteria	p__Bacillota	c__Clostridia	o__Lachnospirales	f__Lachnospiraceae	g__Lachnospiraceae_NK4A136_group	s__unclassified_g__Lachnospiraceae_NK4A136_group	ASV1046	0	0	9	0	0	0	0	0	0	0	0	0	0	0	0	0	0	0	0	0	0	0	0	0	0	0	0	0	0	0	0	0	15	0	0	0	0	0	0	0	0
d__Bacteria	k__norank_d__Bacteria	p__Pseudomonadota	c__Alphaproteobacteria	o__Sphingomonadales	f__Sphingomonadaceae	g__Sphingomonas	s__unclassified_g__Sphingomonas	ASV1332	0	0	0	0	0	0	0	0	0	0	0	0	0	0	0	0	0	0	0	0	0	0	0	0	0	0	0	0	0	0	0	0	0	50	0	0	0	0	0	0	0
d__Bacteria	k__norank_d__Bacteria	p__Bacillota	c__Clostridia	o__Lachnospirales	f__Lachnospiraceae	g__unclassified_f__Lachnospiraceae	s__unclassified_f__Lachnospiraceae	ASV2520	0	0	0	0	0	0	0	0	0	0	0	0	0	0	0	0	0	0	0	0	0	0	0	0	0	0	0	0	0	0	0	0	19	0	0	0	0	0	0	0	0
d__Bacteria	k__norank_d__Bacteria	p__Bacillota	c__Clostridia	o__Lachnospirales	f__Lachnospiraceae	g__unclassified_f__Lachnospiraceae	s__unclassified_f__Lachnospiraceae	ASV2514	0	0	3	0	0	0	0	0	0	0	0	0	0	0	0	0	0	0	0	0	0	0	0	0	0	0	0	0	0	0	0	0	0	0	0	0	0	0	0	0	0
d__Bacteria	k__norank_d__Bacteria	p__Bacteroidota	c__Bacteroidia	o__Bacteroidales	f__Muribaculaceae	g__norank_f__Muribaculaceae	s__uncultured_bacterium_f__Muribaculaceae	ASV431	0	0	0	0	0	0	0	0	0	0	0	0	0	0	0	0	0	0	0	0	0	0	0	0	0	0	0	0	0	0	0	0	31	0	0	0	0	0	2	0	0
d__Bacteria	k__norank_d__Bacteria	p__Bacillota	c__Bacilli	o__Paenibacillales	f__Paenibacillaceae	g__Paenibacillus	s__unclassified_g__Paenibacillus	ASV4263	0	0	0	0	0	0	0	0	0	0	0	0	0	0	0	0	0	0	0	0	0	0	0	0	0	0	0	0	0	0	0	0	0	0	0	0	0	0	0	0	0
d__Bacteria	k__norank_d__Bacteria	p__Bacillota	c__Bacilli	o__RF39	f__norank_o__RF39	g__norank_o__RF39	s__Acholeplasmatales_bacterium_canine_oral_taxon_375	ASV4628	0	0	0	0	0	0	0	0	0	0	0	0	0	0	0	0	0	0	0	0	0	0	0	0	0	0	0	0	0	0	0	0	42	0	0	0	0	0	0	0	0
d__Bacteria	k__norank_d__Bacteria	p__Pseudomonadota	c__Gammaproteobacteria	o__Lysobacterales	f__Lysobacteraceae	g__Thermomonas	s__uncultured_bacterium_g__Thermomonas	ASV1333	0	0	0	0	0	0	0	0	0	0	0	0	0	0	0	0	0	0	0	0	0	0	0	0	0	0	0	0	0	0	0	0	0	49	0	0	0	0	0	0	0
d__Bacteria	k__norank_d__Bacteria	p__Bacillota	c__Bacilli	o__Bacillales	f__Bacillaceae	g__Litchfieldia	s__Lactobacillus_vaginalis_g__Litchfieldia	ASV2284	0	0	0	0	0	0	0	0	0	0	57	0	0	0	0	0	0	0	0	0	0	0	0	0	0	0	0	0	0	0	0	0	0	0	0	0	0	0	0	0	0
d__Bacteria	k__norank_d__Bacteria	p__Bacillota	c__Clostridia	o__Lachnospirales	f__Lachnospiraceae	g__Lachnoclostridium	s__unclassified_g__Lachnoclostridium	ASV681	0	0	0	0	0	0	0	0	0	0	0	0	0	0	0	0	0	0	0	0	0	0	0	0	0	0	0	0	0	0	0	0	0	0	0	0	0	0	0	0	0
d__Bacteria	k__norank_d__Bacteria	p__Patescibacteria	c__Saccharimonadia	o__Saccharimonadales	f__norank_o__Saccharimonadales	g__norank_o__Saccharimonadales	s__Candidatus_Saccharibacteria_bacterium_UB2523	ASV4627	0	0	0	0	0	0	0	0	0	0	0	0	0	0	0	0	0	0	0	0	0	0	0	0	0	0	0	0	0	0	0	0	57	0	0	0	0	0	0	0	0
d__Bacteria	k__norank_d__Bacteria	p__Bacillota	c__Clostridia	o__Lachnospirales	f__Lachnospiraceae	g__Lachnospiraceae_UCG-006	s__uncultured_bacterium_g__Lachnospiraceae_UCG-006	ASV859	0	0	8	0	0	0	0	0	0	0	0	0	0	0	0	0	0	0	0	0	0	0	0	0	0	0	0	0	0	0	0	0	0	0	0	0	0	0	0	0	0
d__Bacteria	k__norank_d__Bacteria	p__Pseudomonadota	c__Gammaproteobacteria	o__Burkholderiales	f__Comamonadaceae	g__Pseudorhodoferax	s__uncultured_bacterium_g__Pseudorhodoferax	ASV1335	0	0	0	0	0	0	0	0	0	0	0	0	0	0	0	0	0	0	0	0	0	0	0	0	0	0	0	0	0	0	0	0	0	42	0	0	0	0	0	0	0
d__Bacteria	k__norank_d__Bacteria	p__unclassified_k__norank_d__Bacteria	c__unclassified_k__norank_d__Bacteria	o__unclassified_k__norank_d__Bacteria	f__unclassified_k__norank_d__Bacteria	g__unclassified_k__norank_d__Bacteria	s__unclassified_k__norank_d__Bacteria	ASV1911	0	0	0	0	0	0	0	0	0	0	0	0	0	0	0	0	0	0	0	0	0	0	0	0	0	0	0	0	0	0	0	0	23	0	0	0	0	0	0	0	0
d__Bacteria	k__norank_d__Bacteria	p__Actinomycetota	c__Actinobacteria	o__Bifidobacteriales	f__Bifidobacteriaceae	g__Bifidobacterium	s__unclassified_g__Bifidobacterium	ASV2075	0	0	0	0	0	0	0	0	0	0	0	0	0	0	0	0	0	0	0	0	0	0	0	0	0	0	0	0	0	0	0	0	0	0	0	0	0	0	0	0	0
d__Bacteria	k__norank_d__Bacteria	p__Bacillota	c__Negativicutes	o__Veillonellales-Selenomonadales	f__Veillonellaceae	g__Dialister	s__Dialister_propionicifaciens	ASV4544	0	0	0	0	0	0	0	0	0	0	0	49	0	0	0	0	0	0	0	0	0	0	0	0	0	0	0	0	0	0	0	0	0	0	0	0	0	0	0	0	0
d__Bacteria	k__norank_d__Bacteria	p__Bacteroidota	c__Bacteroidia	o__Bacteroidales	f__Bacteroidaceae	g__Bacteroides	s__unclassified_g__Bacteroides	ASV669	0	0	0	0	0	0	0	0	0	0	0	0	0	0	0	0	0	0	0	0	0	0	0	0	0	0	0	0	0	0	0	0	0	0	0	0	0	0	0	0	0
d__Bacteria	k__norank_d__Bacteria	p__unclassified_k__norank_d__Bacteria	c__unclassified_k__norank_d__Bacteria	o__unclassified_k__norank_d__Bacteria	f__unclassified_k__norank_d__Bacteria	g__unclassified_k__norank_d__Bacteria	s__unclassified_k__norank_d__Bacteria	ASV3820	0	0	0	0	0	0	0	0	0	0	0	0	0	0	0	0	0	0	0	0	0	0	0	0	67	0	0	0	0	0	0	0	0	0	0	0	0	0	0	0	0
d__Bacteria	k__norank_d__Bacteria	p__Bacillota	c__Clostridia	o__Lachnospirales	f__Lachnospiraceae	g__unclassified_f__Lachnospiraceae	s__unclassified_f__Lachnospiraceae	ASV1336	0	0	0	0	0	0	0	0	0	0	0	0	0	0	0	0	0	0	0	0	0	0	0	0	0	0	0	0	0	0	0	0	0	38	0	0	0	0	0	0	0
d__Bacteria	k__norank_d__Bacteria	p__Pseudomonadota	c__Gammaproteobacteria	o__Burkholderiales	f__Sutterellaceae	g__Sutterella	s__unclassified_g__Sutterella	ASV4264	0	0	0	0	0	0	0	0	0	0	0	0	0	0	0	0	0	0	0	0	0	0	0	0	0	0	0	0	0	0	0	0	0	0	0	0	0	0	0	0	0
d__Bacteria	k__norank_d__Bacteria	p__Bacillota	c__Clostridia	o__Oscillospirales	f__Ruminococcaceae	g__unclassified_f__Ruminococcaceae	s__unclassified_f__Ruminococcaceae	ASV2511	0	0	0	0	0	0	0	0	0	0	0	0	0	0	0	0	0	0	0	0	0	0	0	0	0	0	0	0	0	0	0	0	0	0	0	0	0	0	0	0	0
d__Bacteria	k__norank_d__Bacteria	p__Bacillota	c__Bacilli	o__Lactobacillales	f__Lactobacillaceae	g__Lactobacillus	s__unclassified_g__Lactobacillus	ASV3979	0	0	0	0	27	0	0	0	0	23	0	0	0	0	0	0	0	0	0	0	0	0	0	0	0	0	0	0	0	0	0	0	0	0	0	0	0	0	0	0	0
d__Bacteria	k__norank_d__Bacteria	p__Bacillota	c__Negativicutes	o__Veillonellales-Selenomonadales	f__Selenomonadaceae	g__Megamonas	s__unclassified_g__Megamonas	ASV950	0	0	0	0	0	0	0	0	0	0	0	0	0	0	0	0	0	0	0	0	0	0	0	0	0	0	0	0	0	0	0	0	0	32	0	0	0	0	9	0	0
d__Bacteria	k__norank_d__Bacteria	p__Fusobacteriota	c__Fusobacteriia	o__Fusobacteriales	f__Fusobacteriaceae	g__Fusobacterium	s__unclassified_g__Fusobacterium	ASV4629	0	0	0	0	0	0	0	0	0	0	0	0	0	0	0	0	0	0	0	0	0	0	0	0	0	0	0	0	0	0	0	0	52	0	0	0	0	0	0	0	0
d__Bacteria	k__norank_d__Bacteria	p__Fusobacteriota	c__Fusobacteriia	o__Fusobacteriales	f__Fusobacteriaceae	g__Fusobacterium	s__unclassified_g__Fusobacterium	ASV181	0	0	0	0	0	0	0	0	0	0	0	0	0	0	0	0	0	0	0	0	0	0	0	0	0	0	0	0	0	0	0	0	0	0	0	0	0	0	0	0	0
d__Bacteria	k__norank_d__Bacteria	p__Bacillota	c__Negativicutes	o__Veillonellales-Selenomonadales	f__Selenomonadaceae	g__Megamonas	s__Megamonas_funiformis	ASV2369	0	0	0	0	0	0	0	0	0	0	0	0	0	0	0	0	0	0	0	0	0	0	0	0	0	0	0	0	0	0	0	0	0	0	0	0	0	0	17	0	0
d__Bacteria	k__norank_d__Bacteria	p__Bacillota	c__Negativicutes	o__Veillonellales-Selenomonadales	f__Veillonellaceae	g__Dialister	s__Dialister_propionicifaciens	ASV533	0	0	0	0	0	0	0	0	0	0	0	0	0	0	0	0	0	0	0	0	0	0	0	0	0	0	65	0	0	0	0	0	0	0	0	0	0	0	0	0	0
d__Bacteria	k__norank_d__Bacteria	p__Bacteroidota	c__Bacteroidia	o__Bacteroidales	f__Muribaculaceae	g__norank_f__Muribaculaceae	s__Porphyromonadaceae_bacterium_C941	ASV3537	0	0	0	0	0	0	0	0	0	0	0	0	0	0	0	0	0	0	0	0	0	0	0	0	0	0	0	0	0	0	0	0	0	0	0	0	0	0	0	0	0
d__Bacteria	k__norank_d__Bacteria	p__Bacillota	c__Clostridia	o__Lachnospirales	f__Lachnospiraceae	g__unclassified_f__Lachnospiraceae	s__unclassified_f__Lachnospiraceae	ASV4630	0	0	0	0	0	0	0	0	0	0	0	0	0	0	0	0	0	0	0	0	0	0	0	0	0	0	0	0	0	0	0	0	45	0	0	0	0	0	0	0	0
d__Bacteria	k__norank_d__Bacteria	p__Bacillota	c__Bacilli	o__Lactobacillales	f__Lactobacillaceae	g__Lactobacillus	s__unclassified_g__Lactobacillus	ASV2450	0	0	0	0	0	0	49	0	0	0	0	0	0	0	0	0	0	0	0	0	0	0	0	0	0	0	0	0	0	0	0	0	0	0	0	0	0	0	0	0	0
d__Bacteria	k__norank_d__Bacteria	p__Bacillota	c__Clostridia	o__Lachnospirales	f__Lachnospiraceae	g__ASF356	s__uncultured_bacterium_g__ASF356	ASV2507	0	0	0	0	0	0	0	0	0	0	0	0	0	0	0	0	0	0	0	0	0	0	0	0	0	0	0	0	0	0	0	0	0	0	0	0	0	0	0	0	0
d__Bacteria	k__norank_d__Bacteria	p__Bacillota	c__Bacilli	o__Erysipelotrichales	f__Erysipelotrichaceae	g__Faecalibaculum	s__unclassified_g__Faecalibaculum	ASV2677	0	0	0	0	0	0	0	0	0	0	0	0	0	0	0	27	0	0	0	0	0	0	0	0	0	0	0	0	0	0	0	0	0	0	0	0	0	0	0	0	0
d__Bacteria	k__norank_d__Bacteria	p__Actinomycetota	c__Actinobacteria	o__Bifidobacteriales	f__Bifidobacteriaceae	g__Gardnerella	s__unclassified_g__Gardnerella	ASV2236	0	0	0	0	0	0	0	0	0	0	0	0	0	0	0	0	0	0	0	0	0	0	0	0	0	0	0	0	0	0	0	0	0	0	0	0	0	0	0	0	0
d__Bacteria	k__norank_d__Bacteria	p__Bacillota	c__Clostridia	o__Lachnospirales	f__Lachnospiraceae	g__Blautia	s__unclassified_g__Blautia	ASV868	0	0	0	0	0	0	0	0	0	0	0	0	0	0	0	0	0	0	0	0	0	0	0	0	0	0	0	0	0	0	0	0	0	0	0	0	0	0	0	0	0
d__Bacteria	k__norank_d__Bacteria	p__Bacillota	c__Clostridia	o__Clostridiales	f__Clostridiaceae	g__Clostridium	s__human_gut_metagenome_g__Clostridium	ASV535	0	0	0	0	0	0	0	0	0	0	0	0	0	0	0	0	0	0	0	0	0	0	0	0	0	0	0	0	0	0	0	0	0	0	0	0	0	0	16	0	0
d__Bacteria	k__norank_d__Bacteria	p__Bacteroidota	c__Bacteroidia	o__Bacteroidales	f__Barnesiellaceae	g__Barnesiella	s__unclassified_g__Barnesiella	ASV4265	0	0	0	0	0	0	0	0	0	0	0	0	0	0	0	0	0	0	0	0	0	0	0	0	0	0	0	0	0	0	0	0	0	0	0	0	0	0	0	0	0
d__Bacteria	k__norank_d__Bacteria	p__Bacillota	c__Clostridia	o__Clostridia_UCG-014	f__norank_o__Clostridia_UCG-014	g__norank_o__Clostridia_UCG-014	s__unclassified_g__norank_o__Clostridia_UCG-014	ASV869	0	0	0	0	0	0	0	0	0	0	0	0	0	0	0	0	0	0	0	0	0	0	0	0	0	0	0	0	0	0	0	0	0	0	0	0	0	0	7	0	0
d__Bacteria	k__norank_d__Bacteria	p__Bacillota	c__Clostridia	o__Lachnospirales	f__Lachnospiraceae	g__Roseburia	s__gut_metagenome_g__Roseburia	ASV3622	0	0	0	0	0	0	0	0	0	0	0	0	0	0	0	0	0	0	0	0	0	0	0	0	0	0	0	0	0	0	0	0	0	0	0	0	2	0	12	0	0
d__Bacteria	k__norank_d__Bacteria	p__Bacteroidota	c__Bacteroidia	o__Bacteroidales	f__Prevotellaceae	g__Segatella	s__unclassified_g__Segatella	ASV3235	0	0	0	0	0	0	0	0	0	0	0	0	0	0	0	0	0	0	0	0	0	0	0	0	0	0	37	0	0	0	0	0	0	0	0	0	0	0	0	0	0
d__Bacteria	k__norank_d__Bacteria	p__Bacillota	c__Clostridia	o__Lachnospirales	f__Lachnospiraceae	g__Blautia	s__unclassified_g__Blautia	ASV1338	0	0	0	0	0	0	0	0	0	0	0	0	0	0	0	0	0	0	0	0	0	0	0	0	0	0	0	0	0	0	0	0	0	50	0	0	0	0	0	0	0
d__Bacteria	k__norank_d__Bacteria	p__Fusobacteriota	c__Fusobacteriia	o__Fusobacteriales	f__Fusobacteriaceae	g__Fusobacterium	s__unclassified_g__Fusobacterium	ASV4632	0	0	0	0	0	0	0	0	0	0	0	0	0	0	0	0	0	0	0	0	0	0	0	0	0	0	0	0	0	0	0	0	57	0	0	0	0	0	0	0	0
d__Bacteria	k__norank_d__Bacteria	p__Bacillota	c__Negativicutes	o__Veillonellales-Selenomonadales	f__Veillonellaceae	g__Dialister	s__Dialister_propionicifaciens	ASV1868	0	0	0	0	0	0	0	0	0	0	0	0	0	0	0	0	0	0	0	0	0	0	0	0	0	0	0	0	0	0	0	0	0	0	0	0	0	0	7	24	0
d__Bacteria	k__norank_d__Bacteria	p__Bacillota	c__Clostridia	o__Oscillospirales	f__Ruminococcaceae	g__Faecalibacterium	s__uncultured_bacterium_g__Faecalibacterium	ASV822	0	0	0	0	0	0	0	0	0	0	0	0	0	0	0	0	0	0	0	0	0	0	0	0	0	0	0	0	0	0	0	0	0	0	0	0	0	0	0	0	0
d__Bacteria	k__norank_d__Bacteria	p__Bacillota	c__Bacilli	o__Lactobacillales	f__Lactobacillaceae	g__Lactobacillus	s__unclassified_g__Lactobacillus	ASV3974	0	0	0	0	0	0	0	0	0	0	0	0	43	0	0	0	0	0	0	0	0	0	0	0	0	0	0	0	0	0	0	0	0	0	0	0	0	0	0	0	0
d__Bacteria	k__norank_d__Bacteria	p__Bacteroidota	c__Bacteroidia	o__Bacteroidales	f__Bacteroidaceae	g__Bacteroides	s__uncultured_bacterium_g__Bacteroides	ASV4631	0	0	0	0	0	0	0	0	0	0	0	0	0	0	0	0	0	0	0	0	0	0	0	0	0	0	0	0	0	0	0	0	53	0	0	0	0	0	0	0	0
d__Bacteria	k__norank_d__Bacteria	p__Bacteroidota	c__Bacteroidia	o__Bacteroidales	f__Prevotellaceae	g__Hoylesella	s__Prevotella_buccalis	ASV601	0	0	0	0	0	0	0	0	0	0	0	0	0	0	0	0	0	0	0	0	0	0	0	0	0	0	0	0	0	0	0	0	0	0	0	0	0	0	0	0	0
d__Bacteria	k__norank_d__Bacteria	p__Bacteroidota	c__Bacteroidia	o__Bacteroidales	f__Muribaculaceae	g__norank_f__Muribaculaceae	s__uncultured_Bacteroidales_bacterium_f__Muribaculaceae	ASV2508	0	0	0	0	0	0	0	0	0	0	0	0	0	0	0	0	0	0	0	0	0	0	0	0	0	0	0	0	0	0	0	0	0	0	0	0	0	0	0	0	0
d__Bacteria	k__norank_d__Bacteria	p__Bacillota	c__Clostridia	o__Lachnospirales	f__Lachnospiraceae	g__Roseburia	s__unclassified_g__Roseburia	ASV1873	0	0	0	0	0	0	0	0	0	0	0	0	0	0	0	0	0	0	0	0	0	0	0	0	0	0	0	0	0	0	0	0	0	0	0	0	0	0	35	0	0
d__Bacteria	k__norank_d__Bacteria	p__Pseudomonadota	c__Gammaproteobacteria	o__Burkholderiales	f__Rhodocyclaceae	g__Methyloversatilis	s__unclassified_g__Methyloversatilis	ASV1823	0	0	0	0	0	0	0	0	0	0	0	0	0	0	0	0	0	0	0	0	0	0	0	0	0	0	0	0	0	0	0	0	0	0	0	0	0	0	0	0	0
d__Bacteria	k__norank_d__Bacteria	p__Bacillota	c__Clostridia	o__Oscillospirales	f__Oscillospiraceae	g__Flavonifractor	s__unclassified_g__Flavonifractor	ASV1419	0	0	0	0	0	0	0	0	0	0	0	0	0	0	0	0	0	0	0	0	0	0	0	0	0	0	0	0	0	0	0	0	0	24	0	0	0	0	17	0	0
d__Bacteria	k__norank_d__Bacteria	p__Bacillota	c__Clostridia	o__Lachnospirales	f__Lachnospiraceae	g__Lachnospiraceae_NK4A136_group	s__Lachnospiraceae_bacterium_GAM79	ASV1339	0	0	0	0	0	0	0	0	0	0	0	0	0	0	0	0	0	0	0	0	0	0	0	0	0	0	0	0	0	0	0	0	0	52	0	0	0	0	0	0	0
d__Bacteria	k__norank_d__Bacteria	p__Bacillota	c__Clostridia	o__Lachnospirales	f__Lachnospiraceae	g__Sellimonas	s__Lachnoclostridium_phocaeense	ASV4633	0	0	0	0	0	0	0	0	0	0	0	0	0	0	0	0	0	0	0	0	0	0	0	0	0	0	0	0	0	0	0	0	47	0	0	0	0	0	0	0	0
d__Bacteria	k__norank_d__Bacteria	p__Bacteroidota	c__Bacteroidia	o__Bacteroidales	f__Rikenellaceae	g__Rikenellaceae_RC9_gut_group	s__uncultured_rumen_bacterium_g__Rikenellaceae_RC9_gut_group	ASV650	0	0	0	0	0	0	0	0	0	0	0	0	0	0	0	0	0	0	0	0	0	0	0	0	0	0	0	0	0	0	0	0	0	0	0	0	0	0	0	0	0
d__Bacteria	k__norank_d__Bacteria	p__Bacteroidota	c__Bacteroidia	o__Bacteroidales	f__Tannerellaceae	g__Tannerella	s__unclassified_g__Tannerella	ASV2188	0	0	0	0	0	0	0	0	0	0	0	0	0	0	0	0	0	0	0	0	0	0	0	0	0	0	0	0	0	0	0	0	0	0	0	0	0	0	0	0	0
d__Bacteria	k__norank_d__Bacteria	p__Bacillota	c__Clostridia	o__Christensenellales	f__Christensenellaceae	g__Christensenellaceae_R-7_group	s__uncultured_prokaryote_g__Christensenellaceae_R-7_group	ASV1497	0	0	0	0	0	0	0	0	0	0	0	0	0	0	0	0	0	0	0	0	0	0	0	0	0	0	0	0	0	0	0	0	0	11	0	0	0	0	9	0	0
d__Bacteria	k__norank_d__Bacteria	p__Pseudomonadota	c__Gammaproteobacteria	o__Enterobacterales	f__Enterobacteriaceae	g__Enterobacter	s__unclassified_g__Enterobacter	ASV2876	0	0	0	0	0	0	0	0	0	0	0	0	0	0	0	0	0	0	0	0	0	0	0	0	0	0	0	0	0	0	0	0	0	0	0	0	0	0	5	0	0
d__Bacteria	k__norank_d__Bacteria	p__Bacillota	c__Clostridia	o__Peptostreptococcales-Tissierellales	f__Family_XI	g__Peptoniphilus	s__unclassified_g__Peptoniphilus	ASV3201	0	0	0	0	0	0	0	0	0	0	0	0	0	0	0	0	0	0	0	0	0	0	0	0	0	0	66	0	0	0	0	0	0	0	0	0	0	0	0	0	0
d__Bacteria	k__norank_d__Bacteria	p__Bacillota	c__Clostridia	o__Oscillospirales	f__Oscillospiraceae	g__V9D2013_group	s__unclassified_g__V9D2013_group	ASV497	0	0	0	0	0	0	0	0	0	0	0	0	0	0	0	0	0	0	0	0	0	0	0	0	0	0	0	0	0	0	0	0	0	0	0	0	0	0	0	0	0
d__Bacteria	k__norank_d__Bacteria	p__Bacillota	c__Clostridia	o__Oscillospirales	f__Ruminococcaceae	g__Faecalibacterium	s__unclassified_g__Faecalibacterium	ASV2510	0	0	0	0	0	0	0	0	0	0	0	0	0	0	0	0	0	0	0	0	0	0	0	0	0	0	0	0	0	0	0	0	0	0	0	0	0	0	0	0	0
d__Bacteria	k__norank_d__Bacteria	p__Bacteroidota	c__Bacteroidia	o__Bacteroidales	f__Muribaculaceae	g__norank_f__Muribaculaceae	s__uncultured_bacterium_f__Muribaculaceae	ASV1824	0	0	0	0	0	0	0	0	0	0	0	0	0	0	0	0	0	0	0	0	0	0	0	0	0	0	0	0	0	0	0	0	0	0	0	0	0	0	0	0	0
d__Bacteria	k__norank_d__Bacteria	p__Bacteroidota	c__Bacteroidia	o__Bacteroidales	f__Tannerellaceae	g__unclassified_f__Tannerellaceae	s__unclassified_f__Tannerellaceae	ASV3202	0	0	0	0	0	0	0	0	0	0	0	0	0	0	0	0	0	0	0	0	0	0	0	0	0	0	76	0	0	0	0	0	0	0	0	0	0	0	0	0	0
d__Bacteria	k__norank_d__Bacteria	p__Bacillota	c__Clostridia	o__Peptostreptococcales-Tissierellales	f__Anaerovoracaceae	g__Mogibacterium	s__uncultured_bacterium_g__Mogibacterium	ASV1340	0	0	0	0	0	0	0	0	0	0	0	0	0	0	0	0	0	0	0	0	0	0	0	0	0	0	0	0	0	0	0	0	0	46	0	0	0	0	0	0	0
d__Bacteria	k__norank_d__Bacteria	p__Bacillota	c__Clostridia	o__Oscillospirales	f__Oscillospiraceae	g__norank_f__Oscillospiraceae	s__uncultured_rumen_bacterium_f__Oscillospiraceae	ASV1341	0	0	0	0	0	0	0	0	0	0	0	0	0	0	0	0	0	0	0	0	0	0	0	0	0	0	0	0	0	0	0	0	0	45	0	0	0	0	0	0	0
d__Bacteria	k__norank_d__Bacteria	p__Bacillota	c__Clostridia	o__Oscillospirales	f__Ruminococcaceae	g__Faecalibacterium	s__unclassified_g__Faecalibacterium	ASV1342	0	0	0	0	0	0	0	0	0	0	0	0	0	0	0	0	0	0	0	0	0	0	0	0	0	0	0	0	0	0	0	0	0	50	0	0	0	0	0	0	0
d__Bacteria	k__norank_d__Bacteria	p__Bacteroidota	c__Bacteroidia	o__Bacteroidales	f__Marinifilaceae	g__Odoribacter	s__unidentified_g__Odoribacter	ASV2623	0	0	0	0	0	0	0	0	0	0	0	0	0	0	0	0	0	0	0	0	0	0	0	0	0	0	0	0	0	0	0	0	39	0	0	0	0	0	0	0	0
d__Bacteria	k__norank_d__Bacteria	p__Pseudomonadota	c__Alphaproteobacteria	o__Ferrovibrionales	f__Ferrovibrionaceae	g__Ferrovibrio	s__Ferrovibrio_denitrificans	ASV3055	0	0	0	0	0	0	0	0	0	0	0	0	0	0	8	7	0	0	0	0	0	0	0	0	0	0	0	0	0	0	0	0	0	0	0	0	0	0	0	0	0
d__Bacteria	k__norank_d__Bacteria	p__Pseudomonadota	c__Gammaproteobacteria	o__Lysobacterales	f__Lysobacteraceae	g__unclassified_f__Lysobacteraceae	s__unclassified_f__Lysobacteraceae	ASV3203	0	0	0	0	0	0	0	0	0	0	0	0	0	0	0	0	0	0	0	0	0	0	0	0	0	0	62	0	0	0	0	0	0	0	0	0	0	0	0	0	0
d__Bacteria	k__norank_d__Bacteria	p__Bacillota	c__Bacilli	o__Lactobacillales	f__Lactobacillaceae	g__Lactobacillus	s__unclassified_g__Lactobacillus	ASV2975	0	0	0	20	0	0	0	0	0	0	0	0	0	0	0	0	0	0	0	0	0	0	0	0	0	0	0	0	0	0	0	0	0	0	0	0	0	0	0	0	0
d__Bacteria	k__norank_d__Bacteria	p__Bacillota	c__Clostridia	o__Oscillospirales	f__Ruminococcaceae	g__Acutalibacter	s__unclassified_g__Acutalibacter	ASV2004	0	0	0	0	0	0	0	0	0	0	0	0	0	0	0	0	0	0	0	0	0	0	0	0	0	0	0	0	0	0	0	0	0	0	0	0	0	0	0	0	0
d__Bacteria	k__norank_d__Bacteria	p__Bacillota	c__Bacilli	o__Lactobacillales	f__Lactobacillaceae	g__Lactobacillus	s__unclassified_g__Lactobacillus	ASV4634	0	0	0	0	0	0	0	0	0	0	0	0	0	0	0	0	0	0	0	0	0	0	0	0	0	0	0	0	0	0	0	0	54	0	0	0	0	0	0	0	0
d__Bacteria	k__norank_d__Bacteria	p__Bacillota	c__Clostridia	o__Lachnospirales	f__Lachnospiraceae	g__unclassified_f__Lachnospiraceae	s__unclassified_f__Lachnospiraceae	ASV2561	0	0	0	0	0	0	0	0	0	0	0	0	0	0	0	0	0	0	0	0	0	0	0	0	0	0	0	0	0	0	0	0	0	0	0	0	0	0	17	0	0
d__Bacteria	k__norank_d__Bacteria	p__Bacteroidota	c__Bacteroidia	o__Bacteroidales	f__Prevotellaceae	g__Hoylesella	s__Prevotella_timonensis	ASV3025	0	0	0	0	0	0	0	0	0	0	0	0	0	0	0	80	0	0	0	0	0	0	0	0	0	0	0	0	0	0	0	0	0	0	0	0	0	0	0	0	0
d__Bacteria	k__norank_d__Bacteria	p__Bacillota	c__Bacilli	o__Erysipelotrichales	f__Erysipelotrichaceae	g__Allobaculum	s__uncultured_bacterium_g__Allobaculum	ASV2531	0	0	0	0	0	0	0	0	0	0	0	0	0	0	0	0	0	0	0	0	0	0	0	0	0	0	0	0	0	0	0	0	16	0	0	0	0	0	0	0	0
d__Bacteria	k__norank_d__Bacteria	p__Bacillota	c__Negativicutes	o__Veillonellales-Selenomonadales	f__Veillonellaceae	g__Dialister	s__Dialister_propionicifaciens	ASV1825	0	0	0	0	0	0	0	0	0	0	0	0	0	0	0	0	0	0	0	0	0	0	0	0	0	0	0	0	0	0	0	0	0	0	0	0	0	0	0	0	0
d__Bacteria	k__norank_d__Bacteria	p__Bacillota	c__Clostridia	o__Lachnospirales	f__Lachnospiraceae	g__Anaerostipes	s__unclassified_g__Anaerostipes	ASV3024	0	0	0	0	0	0	0	0	0	0	0	0	0	0	0	90	0	0	0	0	0	0	0	0	0	0	0	0	0	0	0	0	0	0	0	0	0	0	0	0	0
d__Bacteria	k__norank_d__Bacteria	p__Bacillota	c__Clostridia	o__Lachnospirales	f__Lachnospiraceae	g__Roseburia	s__unclassified_g__Roseburia	ASV1181	0	0	0	0	0	0	0	0	0	0	0	0	0	0	0	0	0	0	0	0	0	0	0	0	0	0	0	0	0	0	0	0	0	0	0	0	0	0	1	0	0
d__Bacteria	k__norank_d__Bacteria	p__Bacillota	c__Clostridia	o__Lachnospirales	f__Lachnospiraceae	g__Lachnospiraceae_NK4A136_group	s__unclassified_g__Lachnospiraceae_NK4A136_group	ASV662	0	0	10	0	0	0	0	0	0	0	0	0	0	0	0	0	0	0	0	0	0	0	0	0	0	0	0	0	0	0	0	0	0	0	0	0	0	0	0	0	0
d__Bacteria	k__norank_d__Bacteria	p__Bacteroidota	c__Bacteroidia	o__Bacteroidales	f__Bacteroidaceae	g__Bacteroides	s__Bacteroides_coprophilus	ASV4635	0	0	0	0	0	0	0	0	0	0	0	0	0	0	0	0	0	0	0	0	0	0	0	0	0	0	0	0	0	0	0	0	57	0	0	0	0	0	0	0	0
d__Bacteria	k__norank_d__Bacteria	p__Bacillota	c__Bacilli	o__Lactobacillales	f__Lactobacillaceae	g__Lactobacillus	s__unclassified_g__Lactobacillus	ASV2016	0	0	0	0	0	0	0	0	0	0	0	0	0	0	0	0	0	0	0	0	0	0	0	0	0	0	0	0	0	0	0	0	0	0	0	0	0	0	0	0	0
d__Bacteria	k__norank_d__Bacteria	p__unclassified_k__norank_d__Bacteria	c__unclassified_k__norank_d__Bacteria	o__unclassified_k__norank_d__Bacteria	f__unclassified_k__norank_d__Bacteria	g__unclassified_k__norank_d__Bacteria	s__unclassified_k__norank_d__Bacteria	ASV3026	0	0	0	0	0	0	0	0	0	0	0	0	0	0	0	89	0	0	0	0	0	0	0	0	0	0	0	0	0	0	0	0	0	0	0	0	0	0	0	0	0
d__Bacteria	k__norank_d__Bacteria	p__Pseudomonadota	c__Alphaproteobacteria	o__Hyphomicrobiales	f__Xanthobacteraceae	g__Pseudorhodoplanes	s__unclassified_g__Pseudorhodoplanes	ASV4636	0	0	0	0	0	0	0	0	0	0	0	0	0	0	0	0	0	0	0	0	0	0	0	0	0	0	0	0	0	0	0	0	32	0	0	0	0	0	0	0	0
d__Bacteria	k__norank_d__Bacteria	p__Pseudomonadota	c__Gammaproteobacteria	o__Burkholderiales	f__Comamonadaceae	g__Aquabacterium	s__unclassified_g__Aquabacterium	ASV4267	0	0	0	0	0	0	0	0	0	0	0	0	0	0	0	0	0	0	0	0	0	0	0	0	0	0	0	0	0	0	0	0	0	0	0	0	0	0	0	0	0
d__Bacteria	k__norank_d__Bacteria	p__Bacillota	c__Negativicutes	o__Veillonellales-Selenomonadales	f__Veillonellaceae	g__Negativicoccus	s__Negativicoccus_succinicivorans	ASV3205	0	0	0	0	0	0	0	0	0	0	0	0	0	0	0	0	0	0	0	0	0	0	0	0	0	0	57	0	0	0	0	0	0	0	0	0	0	0	0	0	0
d__Bacteria	k__norank_d__Bacteria	p__Actinomycetota	c__Actinobacteria	o__Propionibacteriales	f__Propionibacteriaceae	g__Micropruina	s__unclassified_g__Micropruina	ASV1344	0	0	0	0	0	0	0	0	0	0	0	0	0	0	0	0	0	0	0	0	0	0	0	0	0	0	0	0	0	0	0	0	0	44	0	0	0	0	0	0	0
d__Bacteria	k__norank_d__Bacteria	p__Bacillota	c__Clostridia	o__Peptostreptococcales-Tissierellales	f__Family_XI	g__Parvimonas	s__uncultured_Clostridiales_bacterium_g__Parvimonas	ASV1343	0	0	0	0	0	0	0	0	0	0	0	0	0	0	0	0	0	0	0	0	0	0	0	0	0	0	0	0	0	0	0	0	0	45	0	0	0	0	0	0	0
d__Bacteria	k__norank_d__Bacteria	p__Pseudomonadota	c__Alphaproteobacteria	o__Rhodobacterales	f__Paracoccaceae	g__Paracoccus	s__unclassified_g__Paracoccus	ASV3363	0	0	0	0	0	0	0	0	0	0	0	0	0	0	0	0	0	0	0	0	0	0	0	0	0	0	0	0	0	0	0	0	0	0	0	0	0	0	0	0	0
d__Bacteria	k__norank_d__Bacteria	p__Bacillota	c__Negativicutes	o__Acidaminococcales	f__Acidaminococcaceae	g__Phascolarctobacterium	s__uncultured_Firmicutes_bacterium_g__Phascolarctobacterium	ASV984	0	0	0	0	0	0	0	0	0	0	0	0	0	0	0	0	0	0	0	0	0	0	0	0	0	0	0	0	0	0	0	0	21	0	0	0	0	0	0	0	0
d__Bacteria	k__norank_d__Bacteria	p__Bacillota	c__Clostridia	o__Oscillospirales	f__Ruminococcaceae	g__norank_f__Ruminococcaceae	s__gut_metagenome_f__Ruminococcaceae	ASV996	0	0	0	0	0	0	0	0	0	0	0	0	0	0	0	0	0	0	0	0	0	0	0	0	0	0	0	0	0	0	0	0	0	0	0	0	0	0	5	0	0
d__Bacteria	k__norank_d__Bacteria	p__Pseudomonadota	c__Gammaproteobacteria	o__Enterobacterales	f__Pasteurellaceae	g__Haemophilus	s__unclassified_g__Haemophilus	ASV3698	0	0	0	0	0	0	0	0	0	0	0	0	0	0	0	0	0	0	0	0	0	0	0	0	0	0	0	0	0	0	0	0	0	0	0	0	0	0	0	0	0
d__Bacteria	k__norank_d__Bacteria	p__Bacillota	c__Negativicutes	o__Veillonellales-Selenomonadales	f__Veillonellaceae	g__Veillonella	s__unclassified_g__Veillonella	ASV4266	0	0	0	0	0	0	0	0	0	0	0	0	0	0	0	0	0	0	0	0	0	0	0	0	0	0	0	0	0	0	0	0	0	0	0	0	0	0	0	0	0
d__Bacteria	k__norank_d__Bacteria	p__Actinomycetota	c__Actinobacteria	o__Bifidobacteriales	f__Bifidobacteriaceae	g__Gardnerella	s__unclassified_g__Gardnerella	ASV3060	0	0	0	0	0	0	0	0	0	0	0	0	0	0	0	0	22	0	0	0	0	0	0	0	0	0	0	0	0	0	0	0	0	0	0	0	0	0	0	0	0
d__Bacteria	k__norank_d__Bacteria	p__Bacillota	c__Bacilli	o__Lactobacillales	f__Lactobacillaceae	g__Limosilactobacillus	s__Lactobacillus_coleohominis	ASV80	0	0	0	0	0	0	0	0	0	0	0	0	0	0	0	0	0	0	0	0	0	0	0	0	0	0	0	0	0	0	0	0	0	0	0	0	0	0	0	0	0
d__Bacteria	k__norank_d__Bacteria	p__Fusobacteriota	c__Fusobacteriia	o__Fusobacteriales	f__Leptotrichiaceae	g__Sneathia	s__Sneathia_amnii	ASV2404	0	0	0	0	0	0	0	0	0	0	0	0	0	0	0	0	0	0	0	0	0	0	0	0	0	0	0	0	0	0	0	0	0	0	24	0	0	0	0	0	0
d__Bacteria	k__norank_d__Bacteria	p__unclassified_k__norank_d__Bacteria	c__unclassified_k__norank_d__Bacteria	o__unclassified_k__norank_d__Bacteria	f__unclassified_k__norank_d__Bacteria	g__unclassified_k__norank_d__Bacteria	s__unclassified_k__norank_d__Bacteria	ASV3027	0	0	0	0	0	0	0	0	0	0	0	0	0	0	0	89	0	0	0	0	0	0	0	0	0	0	0	0	0	0	0	0	0	0	0	0	0	0	0	0	0
d__Bacteria	k__norank_d__Bacteria	p__Bacillota	c__Clostridia	o__Oscillospirales	f__Ruminococcaceae	g__unclassified_f__Ruminococcaceae	s__unclassified_f__Ruminococcaceae	ASV4099	0	0	5	0	0	0	0	0	0	0	0	0	0	0	0	0	0	0	0	0	0	0	0	0	0	0	0	0	0	0	0	0	50	0	0	0	0	0	0	0	0
d__Bacteria	k__norank_d__Bacteria	p__Bacteroidota	c__Bacteroidia	o__Bacteroidales	f__Muribaculaceae	g__norank_f__Muribaculaceae	s__uncultured_bacterium_f__Muribaculaceae	ASV523	0	0	0	0	0	0	0	0	0	0	0	0	0	0	0	0	0	0	0	0	0	0	0	0	0	0	0	0	0	0	0	0	0	0	0	0	0	0	0	0	0
d__Bacteria	k__norank_d__Bacteria	p__Bacillota	c__Bacilli	o__Lactobacillales	f__Lactobacillaceae	g__Lactobacillus	s__unclassified_g__Lactobacillus	ASV2285	0	0	0	0	0	0	0	0	0	0	42	0	0	0	0	0	0	0	0	0	0	0	0	0	0	0	0	0	0	0	0	0	0	0	0	0	0	0	0	0	0
d__Bacteria	k__norank_d__Bacteria	p__Bacteroidota	c__Bacteroidia	o__Bacteroidales	f__Muribaculaceae	g__norank_f__Muribaculaceae	s__Porphyromonadaceae_bacterium_C941	ASV187	0	0	0	0	0	0	0	0	0	0	0	0	0	0	0	0	0	0	0	0	0	0	0	0	0	0	0	0	0	0	0	0	0	0	0	0	0	0	0	0	0
d__Bacteria	k__norank_d__Bacteria	p__Bacillota	c__Bacilli	o__Erysipelotrichales	f__Erysipelotrichaceae	g__unclassified_f__Erysipelotrichaceae	s__unclassified_f__Erysipelotrichaceae	ASV1345	0	0	0	0	0	0	0	0	0	0	0	0	0	0	0	0	0	0	0	0	0	0	0	0	0	0	0	0	0	0	0	0	0	50	0	0	0	0	0	0	0
d__Bacteria	k__norank_d__Bacteria	p__unclassified_k__norank_d__Bacteria	c__unclassified_k__norank_d__Bacteria	o__unclassified_k__norank_d__Bacteria	f__unclassified_k__norank_d__Bacteria	g__unclassified_k__norank_d__Bacteria	s__unclassified_k__norank_d__Bacteria	ASV4637	0	0	0	0	0	0	0	0	0	0	0	0	0	0	0	0	0	0	0	0	0	0	0	0	0	0	0	0	0	0	0	0	48	0	0	0	0	0	0	0	0
d__Bacteria	k__norank_d__Bacteria	p__Bacillota	c__Bacilli	o__Lactobacillales	f__Lactobacillaceae	g__Lactobacillus	s__unclassified_g__Lactobacillus	ASV13	0	0	0	0	0	0	0	0	0	0	0	0	0	0	0	0	0	0	0	0	0	0	0	0	0	0	0	0	0	0	0	0	0	0	0	0	0	0	0	0	0
d__Bacteria	k__norank_d__Bacteria	p__Pseudomonadota	c__Alphaproteobacteria	o__Hyphomicrobiales	f__Rhizobiaceae	g__Rhizobium	s__unclassified_g__Rhizobium	ASV3028	0	0	0	0	0	0	0	0	0	0	0	0	0	0	0	87	0	0	0	0	0	0	0	0	0	0	0	0	0	0	0	0	0	0	0	0	0	0	0	0	0
d__Bacteria	k__norank_d__Bacteria	p__Bacillota	c__Clostridia	o__Peptostreptococcales-Tissierellales	f__Peptostreptococcaceae	g__Peptostreptococcus	s__unclassified_g__Peptostreptococcus	ASV4268	0	0	0	0	0	0	0	0	0	0	0	0	0	0	0	0	0	0	0	0	0	0	0	0	0	0	0	0	0	0	0	0	0	0	0	0	0	0	0	0	0
d__Bacteria	k__norank_d__Bacteria	p__Bacteroidota	c__Bacteroidia	o__Bacteroidales	f__Rikenellaceae	g__Alistipes	s__unclassified_g__Alistipes	ASV1191	0	0	0	0	0	0	0	0	0	0	0	0	0	0	0	0	0	0	0	0	0	0	0	0	0	0	0	0	0	0	0	0	0	0	0	0	0	0	0	0	0
d__Bacteria	k__norank_d__Bacteria	p__unclassified_k__norank_d__Bacteria	c__unclassified_k__norank_d__Bacteria	o__unclassified_k__norank_d__Bacteria	f__unclassified_k__norank_d__Bacteria	g__unclassified_k__norank_d__Bacteria	s__unclassified_k__norank_d__Bacteria	ASV1831	0	0	0	0	0	0	0	0	0	0	0	0	0	0	0	0	0	0	0	0	0	0	0	0	0	0	0	0	0	0	0	0	0	0	0	0	0	0	0	0	0
d__Bacteria	k__norank_d__Bacteria	p__Bacteroidota	c__Bacteroidia	o__Bacteroidales	f__Prevotellaceae	g__Prevotella	s__Prevotella_colorans	ASV4638	0	0	0	0	0	0	0	0	0	0	0	0	0	0	0	0	0	0	0	0	0	0	0	0	0	0	0	0	0	0	0	0	38	0	0	0	0	0	0	0	0
d__Bacteria	k__norank_d__Bacteria	p__Fusobacteriota	c__Fusobacteriia	o__Fusobacteriales	f__Fusobacteriaceae	g__Fusobacterium	s__unclassified_g__Fusobacterium	ASV4639	0	0	0	0	0	0	0	0	0	0	0	0	0	0	0	0	0	0	0	0	0	0	0	0	0	0	0	0	0	0	0	0	41	0	0	0	0	0	0	0	0
d__Bacteria	k__norank_d__Bacteria	p__Bacteroidota	c__Bacteroidia	o__Bacteroidales	f__Muribaculaceae	g__norank_f__Muribaculaceae	s__unclassified_g__norank_f__Muribaculaceae	ASV902	0	0	0	0	0	0	0	0	0	0	0	0	0	0	0	0	0	0	0	0	0	0	0	0	0	0	0	0	0	0	0	0	0	0	0	0	0	0	0	0	0
d__Bacteria	k__norank_d__Bacteria	p__Fusobacteriota	c__Fusobacteriia	o__Fusobacteriales	f__Fusobacteriaceae	g__Fusobacterium	s__unclassified_g__Fusobacterium	ASV3612	0	0	0	0	0	0	0	0	0	0	0	0	0	0	0	0	0	0	0	0	0	0	0	0	0	0	0	0	0	0	0	0	0	0	0	0	0	0	0	0	0
d__Bacteria	k__norank_d__Bacteria	p__Bacillota	c__Clostridia	o__Oscillospirales	f__Oscillospiraceae	g__UCG-005	s__unclassified_g__UCG-005	ASV972	0	0	0	0	0	0	0	0	0	0	0	0	0	0	0	0	0	0	0	0	0	0	0	0	0	0	0	0	0	0	0	0	0	0	0	0	0	0	0	0	0
d__Bacteria	k__norank_d__Bacteria	p__Bacillota	c__Clostridia	o__Lachnospirales	f__Lachnospiraceae	g__unclassified_f__Lachnospiraceae	s__unclassified_f__Lachnospiraceae	ASV2513	0	0	0	0	0	0	0	0	0	0	0	0	0	0	0	0	0	0	0	0	0	0	0	0	0	0	0	0	0	0	0	0	0	0	0	0	0	0	0	0	0
d__Bacteria	k__norank_d__Bacteria	p__Bacillota	c__Negativicutes	o__Veillonellales-Selenomonadales	f__Veillonellaceae	g__Megasphaera	s__unclassified_g__Megasphaera	ASV1828	0	0	0	0	0	0	0	0	0	0	0	0	0	0	0	0	0	0	0	0	0	0	0	0	0	0	0	0	0	0	0	0	0	0	0	0	0	0	0	0	0
d__Bacteria	k__norank_d__Bacteria	p__Bacillota	c__Clostridia	o__Clostridia_vadinBB60_group	f__norank_o__Clostridia_vadinBB60_group	g__norank_o__Clostridia_vadinBB60_group	s__metagenome_o__Clostridia_vadinBB60_group	ASV1827	0	0	0	0	0	0	0	0	0	0	0	0	0	0	0	0	0	0	0	0	0	0	0	0	0	0	0	0	0	0	0	0	0	0	0	0	0	0	0	0	0
d__Bacteria	k__norank_d__Bacteria	p__Bacillota	c__Clostridia	o__Lachnospirales	f__Lachnospiraceae	g__Dorea	s__unclassified_g__Dorea	ASV1346	0	0	0	0	0	0	0	0	0	0	0	0	0	0	0	0	0	0	0	0	0	0	0	0	0	0	0	0	0	0	0	0	0	37	0	0	0	0	0	0	0
d__Bacteria	k__norank_d__Bacteria	p__Actinomycetota	c__Actinobacteria	o__Micrococcales	f__Micrococcaceae	g__Glutamicibacter	s__unclassified_g__Glutamicibacter	ASV1829	0	0	0	0	0	0	0	0	0	0	0	0	0	0	0	0	0	0	0	0	0	0	0	0	0	0	0	0	0	0	0	0	0	0	0	0	0	0	0	0	0
d__Bacteria	k__norank_d__Bacteria	p__Bacteroidota	c__Bacteroidia	o__Bacteroidales	f__Prevotellaceae	g__Hoylesella	s__Prevotella_buccalis	ASV3238	0	0	0	0	0	0	0	0	0	0	0	23	0	0	0	0	0	0	0	0	0	0	0	0	0	0	34	0	0	0	0	0	0	0	0	0	0	0	0	0	0
d__Bacteria	k__norank_d__Bacteria	p__Bacillota	c__Clostridia	o__Oscillospirales	f__Oscillospiraceae	g__norank_f__Oscillospiraceae	s__unclassified_g__norank_f__Oscillospiraceae	ASV2512	0	0	0	0	0	0	0	0	0	0	0	0	0	0	0	0	0	0	0	0	0	0	0	0	0	0	0	0	0	0	0	0	0	0	0	0	0	0	0	0	0
d__Bacteria	k__norank_d__Bacteria	p__Bacteroidota	c__Bacteroidia	o__Bacteroidales	f__Prevotellaceae	g__Prevotella	s__Prevotella_veroralis	ASV549	0	0	0	0	0	0	0	0	0	0	0	0	0	0	0	0	0	0	0	0	0	0	0	0	0	0	0	0	0	0	0	0	0	0	0	0	0	0	0	0	0
d__Bacteria	k__norank_d__Bacteria	p__Bacillota	c__Clostridia	o__Oscillospirales	f__[Eubacterium]_coprostanoligenes_group	g__norank_f__[Eubacterium]_coprostanoligenes_group	s__unclassified_g__norank_f__[Eubacterium]_coprostanoligenes_group	ASV2602	0	0	0	0	0	0	0	0	0	0	0	0	0	0	0	0	0	0	0	0	0	0	0	0	0	0	0	0	0	0	0	0	27	0	0	0	0	0	0	0	0
d__Bacteria	k__norank_d__Bacteria	p__unclassified_k__norank_d__Bacteria	c__unclassified_k__norank_d__Bacteria	o__unclassified_k__norank_d__Bacteria	f__unclassified_k__norank_d__Bacteria	g__unclassified_k__norank_d__Bacteria	s__unclassified_k__norank_d__Bacteria	ASV2272	0	0	0	0	1	1	0	0	0	0	0	0	0	0	0	0	0	0	0	0	0	0	0	0	0	0	0	0	0	0	0	0	36	0	0	0	0	0	0	0	0
d__Bacteria	k__norank_d__Bacteria	p__Bacteroidota	c__Bacteroidia	o__Bacteroidales	f__Prevotellaceae	g__Hoylesella	s__Prevotella_buccalis	ASV4642	0	0	0	0	0	0	0	0	0	0	0	0	0	0	0	0	0	0	0	0	0	0	0	0	0	0	0	0	0	0	0	0	47	0	0	0	0	0	0	0	0
d__Bacteria	k__norank_d__Bacteria	p__Bacteroidota	c__Bacteroidia	o__Bacteroidales	f__unclassified_o__Bacteroidales	g__unclassified_o__Bacteroidales	s__unclassified_o__Bacteroidales	ASV4641	0	0	0	0	0	0	0	0	0	0	0	0	0	0	0	0	0	0	0	0	0	0	0	0	0	0	0	0	0	0	0	0	42	0	0	0	0	0	0	0	0
d__Bacteria	k__norank_d__Bacteria	p__Bacillota	c__Clostridia	o__Oscillospirales	f__Ruminococcaceae	g__unclassified_f__Ruminococcaceae	s__unclassified_f__Ruminococcaceae	ASV4858	0	0	0	0	0	0	0	0	0	0	0	0	0	0	0	0	0	0	0	0	0	0	0	0	0	0	0	0	0	0	0	0	0	0	0	0	0	0	38	0	0
d__Bacteria	k__norank_d__Bacteria	p__Bacillota	c__Bacilli	o__Erysipelotrichales	f__Erysipelatoclostridiaceae	g__Catenibacterium	s__uncultured_bacterium_g__Catenibacterium	ASV881	0	0	0	0	0	0	0	0	0	0	0	0	0	0	0	0	0	0	0	0	0	0	0	0	0	0	0	0	0	0	0	0	0	0	0	0	0	0	0	0	0
d__Bacteria	k__norank_d__Bacteria	p__Bacteroidota	c__Bacteroidia	o__Flavobacteriales	f__Weeksellaceae	g__Chryseobacterium	s__unclassified_g__Chryseobacterium	ASV4269	0	0	0	0	0	0	0	0	0	0	0	0	0	0	0	0	0	0	0	0	0	0	0	0	0	0	0	0	0	0	0	0	0	0	0	0	0	0	0	0	0
d__Bacteria	k__norank_d__Bacteria	p__Bacillota	c__Bacilli	o__unclassified_c__Bacilli	f__unclassified_c__Bacilli	g__unclassified_c__Bacilli	s__unclassified_c__Bacilli	ASV1347	0	0	0	0	0	0	0	0	0	0	0	0	0	0	0	0	0	0	0	0	0	0	0	0	0	0	0	0	0	0	0	0	0	31	0	0	0	0	0	0	0
d__Bacteria	k__norank_d__Bacteria	p__Bacteroidota	c__Bacteroidia	o__Bacteroidales	f__Prevotellaceae	g__Segatella	s__Prevotellaceae_bacterium	ASV4640	0	0	0	0	0	0	0	0	0	0	0	0	0	0	0	0	0	0	0	0	0	0	0	0	0	0	0	0	0	0	0	0	45	0	0	0	0	0	0	0	0
d__Bacteria	k__norank_d__Bacteria	p__Bacillota	c__Negativicutes	o__Veillonellales-Selenomonadales	f__Selenomonadaceae	g__Veillonellaceae_UCG-001	s__uncultured_rumen_bacterium_g__Veillonellaceae_UCG-001	ASV479	0	0	0	0	0	0	0	0	0	0	0	0	0	0	0	0	0	0	0	0	0	0	0	0	0	0	0	0	0	0	0	0	0	0	0	0	0	0	0	0	0
d__Bacteria	k__norank_d__Bacteria	p__Actinomycetota	c__Coriobacteriia	o__Coriobacteriales	f__Atopobiaceae	g__Tractidigestivibacter	s__unclassified_g__Tractidigestivibacter	ASV1830	0	0	0	0	0	0	0	0	0	0	0	0	0	0	0	0	0	0	0	0	0	0	0	0	0	0	0	0	0	0	0	0	0	0	0	0	0	0	0	0	0
d__Bacteria	k__norank_d__Bacteria	p__Bacillota	c__Clostridia	o__Peptostreptococcales-Tissierellales	f__Family_XI	g__Anaerococcus	s__unclassified_g__Anaerococcus	ASV3081	0	0	0	0	0	0	0	0	0	0	0	0	0	0	0	0	0	0	0	0	0	0	0	0	0	0	0	0	0	0	0	0	0	0	0	38	0	0	0	0	0
d__Bacteria	k__norank_d__Bacteria	p__Bacteroidota	c__Bacteroidia	o__Bacteroidales	f__Rikenellaceae	g__Rikenellaceae_RC9_gut_group	s__uncultured_rumen_bacterium_g__Rikenellaceae_RC9_gut_group	ASV701	0	0	0	0	0	0	0	0	0	0	0	0	0	0	0	0	0	0	0	0	0	0	0	0	0	0	0	0	0	0	0	0	0	0	0	0	0	0	0	0	0
d__Bacteria	k__norank_d__Bacteria	p__unclassified_k__norank_d__Bacteria	c__unclassified_k__norank_d__Bacteria	o__unclassified_k__norank_d__Bacteria	f__unclassified_k__norank_d__Bacteria	g__unclassified_k__norank_d__Bacteria	s__unclassified_k__norank_d__Bacteria	ASV1842	0	0	0	0	0	0	0	0	0	0	0	0	0	0	0	0	0	0	0	0	0	0	0	0	0	0	0	0	0	0	0	0	8	0	0	0	0	0	0	0	0
d__Bacteria	k__norank_d__Bacteria	p__Bacteroidota	c__Bacteroidia	o__Chitinophagales	f__Chitinophagaceae	g__Sediminibacterium	s__unclassified_g__Sediminibacterium	ASV3047	0	0	0	0	0	0	0	0	0	0	0	0	0	0	0	25	0	0	0	0	0	0	0	0	0	0	0	0	0	0	0	0	26	0	0	0	0	0	0	0	0
d__Bacteria	k__norank_d__Bacteria	p__Campylobacterota	c__Campylobacteria	o__Campylobacterales	f__Campylobacteraceae	g__Campylobacter	s__Campylobacter_ureolyticus	ASV1833	0	0	0	0	0	0	0	0	0	0	0	0	0	0	0	0	0	0	0	0	0	0	0	0	0	0	0	0	0	0	0	0	0	0	0	0	0	0	0	0	0
d__Bacteria	k__norank_d__Bacteria	p__Pseudomonadota	c__Alphaproteobacteria	o__Hyphomicrobiales	f__Xanthobacteraceae	g__unclassified_f__Xanthobacteraceae	s__unclassified_f__Xanthobacteraceae	ASV3029	0	0	0	0	0	0	0	0	0	0	0	0	0	0	0	80	0	0	0	0	0	0	0	0	0	0	0	0	0	0	0	0	0	0	0	0	0	0	0	0	0
d__Bacteria	k__norank_d__Bacteria	p__Bacillota	c__Bacilli	o__Lactobacillales	f__Aerococcaceae	g__Facklamia	s__Facklamia_languida_CCUG_37842	ASV3206	0	0	0	0	0	0	0	0	0	0	0	0	0	0	0	0	0	0	0	0	0	0	0	0	0	0	57	0	0	0	0	0	0	0	0	0	0	0	0	0	0
d__Bacteria	k__norank_d__Bacteria	p__Bacillota	c__Clostridia	o__Peptostreptococcales-Tissierellales	f__Family_XI	g__Anaerococcus	s__Anaerococcus_sp._Marseille-P3625	ASV1348	0	0	0	0	0	0	0	0	0	0	0	0	0	0	0	0	0	0	0	0	0	0	0	0	0	0	0	0	0	0	0	0	0	41	0	0	0	0	0	0	0
d__Bacteria	k__norank_d__Bacteria	p__Bacteroidota	c__Bacteroidia	o__Bacteroidales	f__Tannerellaceae	g__Parabacteroides	s__unclassified_g__Parabacteroides	ASV1349	0	0	0	0	0	0	0	0	0	0	0	0	0	0	0	0	0	0	0	0	0	0	0	0	0	0	0	0	0	0	0	0	0	47	0	0	0	0	0	0	0
d__Bacteria	k__norank_d__Bacteria	p__Bacillota	c__Bacilli	o__Bacillales	f__Planococcaceae	g__Lysinibacillus	s__unclassified_g__Lysinibacillus	ASV1836	0	0	0	0	0	0	0	0	0	0	0	0	0	0	0	0	0	0	0	0	0	0	0	0	0	0	0	0	0	0	0	0	0	0	0	0	0	0	0	0	0
d__Bacteria	k__norank_d__Bacteria	p__Bacillota	c__Clostridia	o__Lachnospirales	f__Lachnospiraceae	g__Lachnospiraceae_NK4A136_group	s__Clostridiales_bacterium_CIEAF_020	ASV1832	0	0	0	0	0	0	0	0	0	0	0	0	0	0	0	0	0	0	0	0	0	0	0	0	0	0	0	0	0	0	0	0	0	0	0	0	0	0	0	0	0
d__Bacteria	k__norank_d__Bacteria	p__Actinomycetota	c__Actinobacteria	o__Micrococcales	f__Microbacteriaceae	g__Microbacterium	s__unclassified_g__Microbacterium	ASV2076	0	0	0	0	0	0	0	0	0	0	0	0	0	0	0	0	0	0	0	0	0	0	0	0	0	0	0	0	0	0	0	0	0	0	0	0	0	0	0	0	0
d__Bacteria	k__norank_d__Bacteria	p__Bacteroidota	c__Bacteroidia	o__unclassified_c__Bacteroidia	f__unclassified_c__Bacteroidia	g__unclassified_c__Bacteroidia	s__unclassified_c__Bacteroidia	ASV3207	0	0	0	0	0	0	0	0	0	0	0	0	0	0	0	0	0	0	0	0	0	0	0	0	0	0	46	0	0	0	0	0	0	0	0	0	0	0	0	0	0
d__Bacteria	k__norank_d__Bacteria	p__Actinomycetota	c__Actinobacteria	o__Mycobacteriales	f__Corynebacteriaceae	g__Corynebacterium	s__unclassified_g__Corynebacterium	ASV3208	0	0	0	0	0	0	0	0	0	0	0	0	0	0	0	0	0	0	0	0	0	0	0	0	0	0	61	0	0	0	0	0	0	0	0	0	0	0	0	0	0
d__Bacteria	k__norank_d__Bacteria	p__Actinomycetota	c__Actinobacteria	o__Mycobacteriales	f__Corynebacteriaceae	g__Corynebacterium	s__unclassified_g__Corynebacterium	ASV1353	0	0	3	0	0	0	0	0	0	0	0	0	0	0	0	0	0	0	0	0	0	0	0	0	0	0	0	0	0	0	0	0	0	44	0	0	0	0	0	0	0
d__Bacteria	k__norank_d__Bacteria	p__Bacillota	c__Clostridia	o__Lachnospirales	f__Lachnospiraceae	g__Blautia	s__unclassified_g__Blautia	ASV3216	0	0	8	0	0	0	0	0	0	0	0	0	0	0	0	0	0	0	0	0	0	0	0	0	0	0	41	0	0	0	0	0	0	0	0	0	0	0	0	0	0
d__Bacteria	k__norank_d__Bacteria	p__Bacillota	c__Clostridia	o__Lachnospirales	f__Lachnospiraceae	g__Enterocloster	s__uncultured_bacterium_g__Enterocloster	ASV3387	0	0	0	0	0	0	0	0	0	0	0	0	0	0	0	0	0	0	0	0	0	0	0	0	0	0	0	0	0	0	0	0	0	0	0	0	0	0	0	0	0
d__Bacteria	k__norank_d__Bacteria	p__Bacillota	c__Clostridia	o__Peptostreptococcales-Tissierellales	f__Anaerovoracaceae	g__S5-A14a	s__uncultured_Anaerovorax_sp._g__S5-A14a	ASV1355	0	0	0	0	0	0	0	0	0	0	0	0	0	0	0	0	0	0	0	0	0	0	0	0	0	0	0	0	0	0	0	0	0	37	0	0	0	0	0	0	0
d__Bacteria	k__norank_d__Bacteria	p__Bacillota	c__Clostridia	o__Peptostreptococcales-Tissierellales	f__Family_XI	g__Anaerococcus	s__unclassified_g__Anaerococcus	ASV3821	0	0	0	0	0	0	0	0	0	0	0	0	0	0	0	0	0	0	0	0	0	0	0	0	54	0	0	0	0	0	0	0	0	0	0	0	0	0	0	0	0
d__Bacteria	k__norank_d__Bacteria	p__Bacteroidota	c__Bacteroidia	o__Bacteroidales	f__Prevotellaceae	g__Segatella	s__unclassified_g__Segatella	ASV1834	0	0	0	0	0	0	0	0	0	0	0	0	0	0	0	0	0	0	0	0	0	0	0	0	0	0	0	0	0	0	0	0	0	0	0	0	0	0	0	0	0
d__Bacteria	k__norank_d__Bacteria	p__Fusobacteriota	c__Fusobacteriia	o__Fusobacteriales	f__Fusobacteriaceae	g__Fusobacterium	s__unclassified_g__Fusobacterium	ASV4643	0	0	0	0	0	0	0	0	0	0	0	0	0	0	0	0	0	0	0	0	0	0	0	0	0	0	0	0	0	0	0	0	38	0	0	0	0	0	0	0	0
d__Bacteria	k__norank_d__Bacteria	p__Patescibacteria	c__Saccharimonadia	o__Saccharimonadales	f__norank_o__Saccharimonadales	g__norank_o__Saccharimonadales	s__Candidatus_Saccharibacteria_bacterium_UB2523	ASV4644	0	0	0	0	0	0	0	0	0	0	0	0	0	0	0	0	0	0	0	0	0	0	0	0	0	0	0	0	0	0	0	0	46	0	0	0	0	0	0	0	0
d__Bacteria	k__norank_d__Bacteria	p__Verrucomicrobiota	c__Verrucomicrobiia	o__Verrucomicrobiales	f__Akkermansiaceae	g__Akkermansia	s__uncultured_bacterium_g__Akkermansia	ASV4645	0	0	0	0	0	0	0	0	0	0	0	0	0	0	0	0	0	0	0	0	0	0	0	0	0	0	0	0	0	0	0	0	39	0	0	0	0	0	0	0	0
d__Bacteria	k__norank_d__Bacteria	p__unclassified_k__norank_d__Bacteria	c__unclassified_k__norank_d__Bacteria	o__unclassified_k__norank_d__Bacteria	f__unclassified_k__norank_d__Bacteria	g__unclassified_k__norank_d__Bacteria	s__unclassified_k__norank_d__Bacteria	ASV191	0	0	0	0	0	0	0	0	0	0	0	0	0	0	0	0	0	0	0	0	0	0	0	0	0	0	0	0	0	0	0	0	0	0	0	0	0	0	0	0	0
d__Bacteria	k__norank_d__Bacteria	p__unclassified_k__norank_d__Bacteria	c__unclassified_k__norank_d__Bacteria	o__unclassified_k__norank_d__Bacteria	f__unclassified_k__norank_d__Bacteria	g__unclassified_k__norank_d__Bacteria	s__unclassified_k__norank_d__Bacteria	ASV4646	0	0	0	0	0	0	0	0	0	0	0	0	0	0	0	0	0	0	0	0	0	0	0	0	0	0	0	0	0	0	0	0	35	0	0	0	0	0	0	0	0
d__Bacteria	k__norank_d__Bacteria	p__Bacillota	c__Clostridia	o__Lachnospirales	f__Lachnospiraceae	g__Lachnospiraceae_NK4A136_group	s__unclassified_g__Lachnospiraceae_NK4A136_group	ASV433	0	0	0	0	0	0	0	0	0	0	0	0	0	0	0	0	0	0	0	0	0	0	0	0	0	0	0	0	0	0	0	0	0	0	0	0	0	0	0	0	0
d__Bacteria	k__norank_d__Bacteria	p__Bacillota	c__Bacilli	o__Paenibacillales	f__Paenibacillaceae	g__Paenibacillus	s__unclassified_g__Paenibacillus	ASV1855	0	0	0	0	0	0	0	0	0	0	0	0	0	0	0	0	0	0	0	0	0	0	0	0	0	0	0	0	0	0	0	0	0	0	0	0	0	0	0	0	0
d__Bacteria	k__norank_d__Bacteria	p__Bacillota	c__Clostridia	o__Clostridia_UCG-014	f__norank_o__Clostridia_UCG-014	g__norank_o__Clostridia_UCG-014	s__unclassified_g__norank_o__Clostridia_UCG-014	ASV2652	0	0	0	0	0	0	0	0	0	0	0	0	0	0	0	0	0	0	0	0	0	0	0	0	0	0	0	0	0	0	0	0	0	0	0	0	0	0	0	0	0
d__Bacteria	k__norank_d__Bacteria	p__unclassified_k__norank_d__Bacteria	c__unclassified_k__norank_d__Bacteria	o__unclassified_k__norank_d__Bacteria	f__unclassified_k__norank_d__Bacteria	g__unclassified_k__norank_d__Bacteria	s__unclassified_k__norank_d__Bacteria	ASV3209	0	0	0	0	0	0	0	0	0	0	0	0	0	0	0	0	0	0	0	0	0	0	0	0	0	0	55	0	0	0	0	0	0	0	0	0	0	0	0	0	0
d__Bacteria	k__norank_d__Bacteria	p__unclassified_k__norank_d__Bacteria	c__unclassified_k__norank_d__Bacteria	o__unclassified_k__norank_d__Bacteria	f__unclassified_k__norank_d__Bacteria	g__unclassified_k__norank_d__Bacteria	s__unclassified_k__norank_d__Bacteria	ASV3822	0	0	0	0	0	0	0	0	0	0	0	0	0	0	0	0	0	0	0	0	0	0	0	0	53	0	0	0	0	0	0	0	0	0	0	0	0	0	0	0	0
d__Bacteria	k__norank_d__Bacteria	p__Bacillota	c__Clostridia	o__Lachnospirales	f__Lachnospiraceae	g__Caecibacterium	s__unclassified_g__Caecibacterium	ASV4647	0	0	0	0	0	0	0	0	0	0	0	0	0	0	0	0	0	0	0	0	0	0	0	0	0	0	0	0	0	0	0	0	38	0	0	0	0	0	0	0	0
d__Bacteria	k__norank_d__Bacteria	p__Actinomycetota	c__Actinobacteria	o__Actinomycetales	f__Actinomycetaceae	g__Varibaculum	s__unclassified_g__Varibaculum	ASV3030	0	0	0	0	0	0	0	0	0	0	0	0	0	0	0	80	0	0	0	0	0	0	0	0	0	0	0	0	0	0	0	0	0	0	0	0	0	0	0	0	0
d__Bacteria	k__norank_d__Bacteria	p__Pseudomonadota	c__Gammaproteobacteria	o__Pseudomonadales	f__Moraxellaceae	g__Alkanindiges	s__uncultured_bacterium_g__Alkanindiges	ASV1351	0	0	0	0	0	0	0	0	0	0	0	0	0	0	0	0	0	0	0	0	0	0	0	0	0	0	0	0	0	0	0	0	0	47	0	0	0	0	0	0	0
d__Bacteria	k__norank_d__Bacteria	p__Actinomycetota	c__Coriobacteriia	o__Coriobacteriales	f__Eggerthellaceae	g__unclassified_f__Eggerthellaceae	s__unclassified_f__Eggerthellaceae	ASV1352	0	0	0	0	0	0	0	0	0	0	0	0	0	0	0	0	0	0	0	0	0	0	0	0	0	0	0	0	0	0	0	0	0	41	0	0	0	0	0	0	0
d__Bacteria	k__norank_d__Bacteria	p__Bacillota	c__Clostridia	o__Clostridia_UCG-014	f__norank_o__Clostridia_UCG-014	g__norank_o__Clostridia_UCG-014	s__unclassified_g__norank_o__Clostridia_UCG-014	ASV4648	0	0	0	0	0	0	0	0	0	0	0	0	0	0	0	0	0	0	0	0	0	0	0	0	0	0	0	0	0	0	0	0	42	0	0	0	0	0	0	0	0
d__Bacteria	k__norank_d__Bacteria	p__Bacteroidota	c__Bacteroidia	o__Bacteroidales	f__Bacteroidaceae	g__Bacteroides	s__Bacteroides_massiliensis	ASV4270	0	0	0	0	0	0	0	0	0	0	0	0	0	0	0	0	0	0	0	0	0	0	0	0	0	0	0	0	0	0	0	0	0	0	0	0	0	0	0	0	0
d__Bacteria	k__norank_d__Bacteria	p__Fusobacteriota	c__Fusobacteriia	o__Fusobacteriales	f__Fusobacteriaceae	g__Fusobacterium	s__unclassified_g__Fusobacterium	ASV4649	0	0	0	0	0	0	0	0	0	0	0	0	0	0	0	0	0	0	0	0	0	0	0	0	0	0	0	0	0	0	0	0	46	0	0	0	0	0	0	0	0
d__Bacteria	k__norank_d__Bacteria	p__Bacillota	c__Clostridia	o__Lachnospirales	f__Lachnospiraceae	g__Lachnospiraceae_NK4A136_group	s__uncultured_bacterium_g__Lachnospiraceae_NK4A136_group	ASV967	0	0	0	0	0	0	0	0	0	0	0	0	0	0	0	0	0	0	0	0	0	0	0	0	0	0	25	0	0	0	0	0	0	0	0	0	0	0	14	0	0
d__Bacteria	k__norank_d__Bacteria	p__Bacteroidota	c__Bacteroidia	o__Bacteroidales	f__Muribaculaceae	g__norank_f__Muribaculaceae	s__unclassified_g__norank_f__Muribaculaceae	ASV791	0	0	0	0	0	0	0	0	0	0	0	0	0	0	0	0	0	0	0	0	0	0	0	0	0	0	0	0	0	0	0	0	0	0	0	0	0	0	3	0	0
d__Bacteria	k__norank_d__Bacteria	p__Actinomycetota	c__Actinobacteria	o__Mycobacteriales	f__Corynebacteriaceae	g__Corynebacterium	s__Corynebacterium_imitans	ASV3211	0	0	0	0	0	0	0	0	0	0	0	0	0	0	0	0	0	0	0	0	0	0	0	0	0	0	49	0	0	0	0	0	0	0	0	0	0	0	0	0	0
d__Bacteria	k__norank_d__Bacteria	p__Bacteroidota	c__Bacteroidia	o__Bacteroidales	f__unclassified_o__Bacteroidales	g__unclassified_o__Bacteroidales	s__unclassified_o__Bacteroidales	ASV4650	0	0	0	0	0	0	0	0	0	0	0	0	0	0	0	0	0	0	0	0	0	0	0	0	0	0	0	0	0	0	0	0	38	0	0	0	0	0	0	0	0
d__Bacteria	k__norank_d__Bacteria	p__unclassified_k__norank_d__Bacteria	c__unclassified_k__norank_d__Bacteria	o__unclassified_k__norank_d__Bacteria	f__unclassified_k__norank_d__Bacteria	g__unclassified_k__norank_d__Bacteria	s__unclassified_k__norank_d__Bacteria	ASV236	0	0	0	0	0	0	0	0	0	0	0	0	0	0	0	0	0	0	0	0	0	0	0	0	2	0	2	0	0	0	0	0	0	1	0	5	0	0	0	0	0
d__Bacteria	k__norank_d__Bacteria	p__Bacillota	c__Clostridia	o__Lachnospirales	f__Lachnospiraceae	g__Lachnospiraceae_NK4A136_group	s__unclassified_g__Lachnospiraceae_NK4A136_group	ASV1086	0	0	4	0	0	0	0	0	0	0	0	0	0	0	0	0	0	0	0	0	0	0	0	0	0	0	0	0	0	0	0	0	0	0	0	0	0	0	5	0	0
d__Bacteria	k__norank_d__Bacteria	p__Bacillota	c__Bacilli	o__Bacillales	f__Bacillaceae	g__Geobacillus	s__unclassified_g__Geobacillus	ASV1835	0	0	0	0	0	0	0	0	0	0	0	0	0	0	0	0	0	0	0	0	0	0	0	0	0	0	0	0	0	0	0	0	0	0	0	0	0	0	0	0	0
d__Bacteria	k__norank_d__Bacteria	p__Bacillota	c__Bacilli	o__Staphylococcales	f__Gemellaceae	g__Gemella	s__Gemella_asaccharolytica	ASV2215	0	0	0	0	0	0	0	0	0	0	0	0	0	0	0	0	0	0	0	0	0	0	0	0	0	0	0	0	0	0	0	0	0	0	0	0	0	0	0	0	0
d__Bacteria	k__norank_d__Bacteria	p__unclassified_k__norank_d__Bacteria	c__unclassified_k__norank_d__Bacteria	o__unclassified_k__norank_d__Bacteria	f__unclassified_k__norank_d__Bacteria	g__unclassified_k__norank_d__Bacteria	s__unclassified_k__norank_d__Bacteria	ASV2179	0	0	0	0	0	0	0	0	0	0	0	0	0	0	0	0	0	0	0	0	0	0	0	0	0	0	55	0	0	0	0	0	0	0	0	0	0	0	0	0	0
d__Bacteria	k__norank_d__Bacteria	p__Bacillota	c__Bacilli	o__unclassified_c__Bacilli	f__unclassified_c__Bacilli	g__unclassified_c__Bacilli	s__unclassified_c__Bacilli	ASV3967	0	0	0	0	0	0	0	0	0	0	0	0	0	0	0	0	0	0	0	0	0	0	57	0	0	0	0	0	0	0	0	0	0	0	0	0	0	0	0	0	0
d__Bacteria	k__norank_d__Bacteria	p__Bacteroidota	c__Bacteroidia	o__Bacteroidales	f__Marinifilaceae	g__Butyricimonas	s__uncultured_organism_g__Butyricimonas	ASV2558	0	0	0	0	0	0	0	0	0	0	0	0	0	0	0	0	0	0	0	0	0	0	0	0	0	0	0	0	0	0	0	0	0	0	0	0	0	0	0	0	0
d__Bacteria	k__norank_d__Bacteria	p__Bacteroidota	c__Bacteroidia	o__Bacteroidales	f__Rikenellaceae	g__Rikenella	s__unclassified_g__Rikenella	ASV499	0	0	1	0	0	0	0	0	0	0	0	0	0	0	0	0	0	0	0	0	0	0	0	0	0	0	0	0	0	0	0	0	0	0	0	0	0	0	0	0	0
d__Bacteria	k__norank_d__Bacteria	p__Bacillota	c__Clostridia	o__Peptostreptococcales-Tissierellales	f__Peptostreptococcaceae	g__Criibacterium	s__Criibacterium_bergeronii	ASV4651	0	0	0	0	0	0	0	0	0	0	0	0	0	0	0	0	0	0	0	0	0	0	0	0	0	0	0	0	0	0	0	0	44	0	0	0	0	0	0	0	0
d__Bacteria	k__norank_d__Bacteria	p__Bacillota	c__Bacilli	o__Bacillales	f__Bacillaceae	g__Pseudogracilibacillus	s__unclassified_g__Pseudogracilibacillus	ASV1900	0	0	0	0	0	0	0	0	0	0	0	0	0	0	0	0	0	0	0	0	0	0	0	0	0	0	0	0	0	0	0	0	0	0	0	0	0	0	0	0	0
d__Bacteria	k__norank_d__Bacteria	p__Bacteroidota	c__Bacteroidia	o__Bacteroidales	f__Rikenellaceae	g__Alistipes	s__uncultured_bacterium_g__Alistipes	ASV989	0	0	0	0	0	0	0	0	0	0	0	0	0	0	0	0	0	0	0	0	0	0	0	0	0	0	0	0	0	0	0	0	0	0	0	0	0	0	0	0	0
d__Bacteria	k__norank_d__Bacteria	p__Bacillota	c__Bacilli	o__Lactobacillales	f__Lactobacillaceae	g__Lactobacillus	s__unclassified_g__Lactobacillus	ASV84	0	0	0	0	0	0	0	0	0	0	0	0	0	0	0	0	0	0	0	0	0	0	0	0	0	0	0	0	0	0	0	0	0	0	0	0	0	0	0	0	0
d__Bacteria	k__norank_d__Bacteria	p__Pseudomonadota	c__Alphaproteobacteria	o__Sphingomonadales	f__Sphingomonadaceae	g__Sphingomonas	s__unclassified_g__Sphingomonas	ASV1382	0	0	0	0	0	0	0	0	0	0	1	0	0	0	0	0	0	0	0	0	0	0	0	0	0	0	0	0	0	0	0	0	0	29	0	0	0	0	0	0	0
d__Bacteria	k__norank_d__Bacteria	p__Bacteroidota	c__Bacteroidia	o__Bacteroidales	f__Muribaculaceae	g__norank_f__Muribaculaceae	s__unclassified_g__norank_f__Muribaculaceae	ASV2528	0	0	0	0	0	0	0	0	0	0	0	0	0	0	0	0	0	0	0	0	0	0	0	0	0	0	0	0	0	0	0	0	0	0	0	0	0	0	0	0	0
d__Bacteria	k__norank_d__Bacteria	p__Bacillota	c__Clostridia	o__Peptostreptococcales-Tissierellales	f__Family_XI	g__Peptoniphilus	s__unclassified_g__Peptoniphilus	ASV192	0	0	0	0	0	0	0	0	0	0	0	0	0	0	0	0	0	0	0	0	0	0	0	0	0	0	0	0	0	0	0	0	0	0	0	0	0	0	0	0	0
d__Bacteria	k__norank_d__Bacteria	p__Bacteroidota	c__Bacteroidia	o__Bacteroidales	f__Bacteroidaceae	g__Bacteroides	s__Bacteroides_gallinaceum	ASV4056	0	0	7	0	0	0	0	0	0	0	0	0	0	0	0	0	0	0	0	0	0	0	0	0	0	0	0	0	0	0	0	0	38	0	0	0	0	0	0	0	0
d__Bacteria	k__norank_d__Bacteria	p__Bacillota	c__Clostridia	o__Peptostreptococcales-Tissierellales	f__Family_XI	g__Peptoniphilus	s__Peptoniphilus_sp._KHD5	ASV1837	0	0	0	0	0	0	0	0	0	0	0	0	0	0	0	0	0	0	0	0	0	0	0	0	0	0	0	0	0	0	0	0	0	0	0	0	0	0	0	0	0
d__Bacteria	k__norank_d__Bacteria	p__Bacillota	c__Clostridia	o__Peptostreptococcales-Tissierellales	f__Family_XI	g__Anaerococcus	s__unclassified_g__Anaerococcus	ASV3907	0	0	0	0	0	0	0	0	0	0	0	0	0	0	0	0	0	0	0	0	0	0	0	0	0	0	0	0	0	0	0	0	0	0	0	0	0	0	0	0	0
d__Bacteria	k__norank_d__Bacteria	p__Bacteroidota	c__Bacteroidia	o__Bacteroidales	f__Rikenellaceae	g__Rikenellaceae_RC9_gut_group	s__uncultured_bacterium_g__Rikenellaceae_RC9_gut_group	ASV663	0	0	0	0	0	0	0	0	0	0	0	0	0	0	0	0	0	0	0	0	0	0	0	0	0	0	0	0	0	0	0	0	0	0	0	0	0	0	0	0	0
d__Bacteria	k__norank_d__Bacteria	p__Actinomycetota	c__Actinobacteria	o__Micrococcales	f__Microbacteriaceae	g__Agrococcus	s__unclassified_g__Agrococcus	ASV2077	0	0	0	0	0	0	0	0	0	0	0	0	0	0	0	0	0	0	0	0	0	0	0	0	0	0	0	0	0	0	0	0	0	0	0	0	0	0	0	0	0
d__Bacteria	k__norank_d__Bacteria	p__Actinomycetota	c__Actinobacteria	o__Bifidobacteriales	f__Bifidobacteriaceae	g__Gardnerella	s__unclassified_g__Gardnerella	ASV312	0	0	0	0	0	0	0	0	0	0	0	0	0	0	0	0	0	0	0	0	0	0	0	0	0	0	0	0	0	0	0	0	0	0	0	0	21	0	0	0	0
d__Bacteria	k__norank_d__Bacteria	p__Bacillota	c__Bacilli	o__Erysipelotrichales	f__Erysipelatoclostridiaceae	g__Massiliomicrobiota	s__unidentified_g__Massiliomicrobiota	ASV3378	0	0	3	0	0	0	0	0	0	0	0	0	0	0	0	0	0	0	0	0	0	0	0	0	0	0	0	0	0	0	0	0	0	0	0	0	0	0	0	0	0
d__Bacteria	k__norank_d__Bacteria	p__Actinomycetota	c__Coriobacteriia	o__Coriobacteriales	f__Atopobiaceae	g__Atopobium	s__Olsenella_sp._KHD7	ASV2260	0	0	0	0	0	0	0	0	0	0	0	0	0	0	0	0	0	0	0	0	0	0	0	0	0	0	0	0	22	0	0	0	0	0	0	0	0	0	0	0	0
d__Bacteria	k__norank_d__Bacteria	p__Pseudomonadota	c__Alphaproteobacteria	o__Caulobacterales	f__Hyphomonadaceae	g__norank_f__Hyphomonadaceae	s__uncultured_bacterium_f__Hyphomonadaceae	ASV4272	0	0	0	0	0	0	0	0	0	0	0	0	0	0	0	0	0	0	0	0	0	0	0	0	0	0	0	0	0	0	0	0	0	0	0	0	0	0	0	0	0
d__Bacteria	k__norank_d__Bacteria	p__Bacillota	c__Bacilli	o__Lactobacillales	f__Aerococcaceae	g__Facklamia	s__Facklamia_hominis_CCUG_36813	ASV4652	0	0	0	0	0	0	0	0	0	0	0	0	0	0	0	0	0	0	0	0	0	0	0	0	0	0	0	0	0	0	0	0	41	0	0	0	0	0	0	0	0
d__Bacteria	k__norank_d__Bacteria	p__Bacillota	c__Clostridia	o__Oscillospirales	f__Oscillospiraceae	g__NK4A214_group	s__unclassified_g__NK4A214_group	ASV4447	0	0	0	0	0	0	0	0	0	0	0	0	0	0	0	0	0	0	0	0	0	0	0	0	0	0	0	0	0	0	0	0	40	0	0	0	0	0	0	0	1
d__Bacteria	k__norank_d__Bacteria	p__Bacillota	c__Clostridia	o__Lachnospirales	f__Lachnospiraceae	g__Lachnospiraceae_FCS020_group	s__uncultured_organism_g__Lachnospiraceae_FCS020_group	ASV742	0	0	0	0	0	0	0	0	0	0	0	0	0	0	0	0	0	0	0	0	0	0	0	0	0	0	0	0	0	0	0	0	0	0	0	0	0	0	20	0	0
d__Bacteria	k__norank_d__Bacteria	p__Bacillota	c__Clostridia	o__Lachnospirales	f__Lachnospiraceae	g__unclassified_f__Lachnospiraceae	s__unclassified_f__Lachnospiraceae	ASV819	0	0	0	0	0	0	0	0	0	0	0	0	0	0	0	0	0	0	0	0	0	0	0	0	0	0	0	0	0	0	0	0	0	0	0	0	0	0	1	0	0
d__Bacteria	k__norank_d__Bacteria	p__Bacillota	c__Clostridia	o__Lachnospirales	f__Lachnospiraceae	g__Coprococcus	s__unclassified_g__Coprococcus	ASV4271	0	0	0	0	0	0	0	0	0	0	0	0	0	0	0	0	0	0	0	0	0	0	0	0	0	0	0	0	0	0	0	0	0	0	0	0	0	0	0	0	0
d__Bacteria	k__norank_d__Bacteria	p__Bacteroidota	c__Bacteroidia	o__Bacteroidales	f__Prevotellaceae	g__Segatella	s__uncultured_bacterium_g__Segatella	ASV1356	0	0	0	0	0	0	0	0	0	0	0	0	0	0	0	0	0	0	0	0	0	0	0	0	0	0	0	0	0	0	0	0	0	39	0	0	0	0	0	0	0
d__Bacteria	k__norank_d__Bacteria	p__Bacillota	c__Bacilli	o__RF39	f__norank_o__RF39	g__norank_o__RF39	s__unclassified_g__norank_o__RF39	ASV518	0	0	0	0	0	0	0	0	0	0	0	0	0	0	0	0	0	0	0	0	0	0	0	0	0	0	0	0	0	0	0	0	0	0	0	0	0	0	0	0	0
d__Bacteria	k__norank_d__Bacteria	p__Bacillota	c__Clostridia	o__Oscillospirales	f__[Eubacterium]_coprostanoligenes_group	g__norank_f__[Eubacterium]_coprostanoligenes_group	s__gut_metagenome_f__[Eubacterium]_coprostanoligenes_group	ASV3031	0	0	0	0	0	0	0	0	0	0	0	0	0	0	0	77	0	0	0	0	0	0	0	0	0	0	0	0	0	0	0	0	0	0	0	0	0	0	0	0	0
d__Bacteria	k__norank_d__Bacteria	p__Bacteroidota	c__Bacteroidia	o__Bacteroidales	f__Bacteroidaceae	g__Bacteroides	s__Bacteroides_barnesiae	ASV4131	0	0	0	0	0	0	0	0	0	0	0	0	0	0	0	0	0	0	0	0	0	0	0	0	0	0	0	0	0	0	0	0	31	0	0	0	0	0	0	0	0
d__Bacteria	k__norank_d__Bacteria	p__Pseudomonadota	c__Gammaproteobacteria	o__Burkholderiales	f__Oxalobacteraceae	g__Massilia	s__unclassified_g__Massilia	ASV2273	0	0	0	0	0	0	0	0	0	0	0	0	0	0	0	0	0	0	0	0	0	0	0	0	0	0	0	0	0	0	0	0	0	0	0	0	0	0	0	0	0
d__Bacteria	k__norank_d__Bacteria	p__Pseudomonadota	c__Gammaproteobacteria	o__Pseudomonadales	f__Pseudomonadaceae	g__Pseudomonas	s__unclassified_g__Pseudomonas	ASV1369	0	0	0	0	0	0	0	0	0	0	0	0	0	0	0	0	0	0	0	0	0	0	0	0	0	0	0	0	0	0	0	0	0	22	0	0	0	0	0	0	0
d__Bacteria	k__norank_d__Bacteria	p__Bacillota	c__Bacilli	o__Lactobacillales	f__Streptococcaceae	g__Streptococcus	s__unclassified_g__Streptococcus	ASV193	0	0	0	0	0	0	0	0	0	0	0	0	0	0	0	0	0	0	0	0	0	0	0	0	0	0	0	0	0	0	0	0	0	0	0	0	0	0	0	0	0
d__Bacteria	k__norank_d__Bacteria	p__unclassified_k__norank_d__Bacteria	c__unclassified_k__norank_d__Bacteria	o__unclassified_k__norank_d__Bacteria	f__unclassified_k__norank_d__Bacteria	g__unclassified_k__norank_d__Bacteria	s__unclassified_k__norank_d__Bacteria	ASV3212	0	0	0	0	0	0	0	0	0	0	0	0	0	0	0	0	0	0	0	0	0	0	0	0	0	0	61	0	0	0	0	0	0	0	0	0	0	0	0	0	0
d__Bacteria	k__norank_d__Bacteria	p__unclassified_k__norank_d__Bacteria	c__unclassified_k__norank_d__Bacteria	o__unclassified_k__norank_d__Bacteria	f__unclassified_k__norank_d__Bacteria	g__unclassified_k__norank_d__Bacteria	s__unclassified_k__norank_d__Bacteria	ASV4273	0	0	0	0	0	0	0	0	0	0	0	0	0	0	0	0	0	0	0	0	0	0	0	0	0	0	0	0	0	0	0	0	0	0	0	0	0	0	0	0	0
d__Bacteria	k__norank_d__Bacteria	p__Bacillota	c__Clostridia	o__Clostridia_UCG-014	f__norank_o__Clostridia_UCG-014	g__norank_o__Clostridia_UCG-014	s__unclassified_g__norank_o__Clostridia_UCG-014	ASV2607	0	0	0	0	0	0	0	0	0	0	0	0	0	0	0	0	0	0	0	0	0	0	0	0	0	0	0	0	0	0	0	0	0	0	0	0	0	0	12	0	0
d__Bacteria	k__norank_d__Bacteria	p__Bacillota	c__Clostridia	o__Peptostreptococcales-Tissierellales	f__Family_XI	g__Anaerococcus	s__unclassified_g__Anaerococcus	ASV1757	0	0	0	0	0	0	0	0	0	0	0	0	0	0	0	0	0	0	0	0	0	0	0	0	0	0	0	0	0	0	0	0	0	0	0	0	0	0	0	0	0
d__Bacteria	k__norank_d__Bacteria	p__Actinomycetota	c__Actinobacteria	o__Mycobacteriales	f__Corynebacteriaceae	g__Corynebacterium	s__unclassified_g__Corynebacterium	ASV3213	0	0	0	0	0	0	0	0	0	0	0	0	0	0	0	0	0	0	0	0	0	0	0	0	0	0	44	0	0	0	0	0	0	0	0	0	0	0	0	0	0
d__Bacteria	k__norank_d__Bacteria	p__Pseudomonadota	c__Gammaproteobacteria	o__Pseudomonadales	f__Pseudomonadaceae	g__Pseudomonas	s__unclassified_g__Pseudomonas	ASV4274	0	0	0	0	0	0	0	0	0	0	0	0	0	0	0	0	0	0	0	0	0	0	0	0	0	0	0	0	0	0	0	0	0	0	0	0	0	0	0	0	0
d__Bacteria	k__norank_d__Bacteria	p__Bacillota	c__Clostridia	o__Peptostreptococcales-Tissierellales	f__Family_XI	g__Anaerococcus	s__unclassified_g__Anaerococcus	ASV3228	0	0	0	0	0	0	0	0	0	0	0	0	0	0	0	0	0	0	0	0	0	0	0	0	0	0	38	0	11	0	0	0	0	0	0	0	0	0	0	0	0
d__Bacteria	k__norank_d__Bacteria	p__Cyanobacteriota	c__Cyanobacteriia	o__Chloroplast	f__norank_o__Chloroplast	g__norank_o__Chloroplast	s__unclassified_g__norank_o__Chloroplast	ASV2643	0	0	0	0	0	0	0	0	0	0	0	0	0	0	0	0	0	0	0	0	0	0	0	0	0	0	0	0	0	0	0	0	0	0	0	0	0	0	0	0	0
d__Bacteria	k__norank_d__Bacteria	p__Actinomycetota	c__Coriobacteriia	o__Coriobacteriales	f__Eggerthellaceae	g__Adlercreutzia	s__unclassified_g__Adlercreutzia	ASV1380	0	0	0	0	0	0	0	0	0	0	0	0	0	0	0	0	0	0	0	0	0	0	0	0	0	0	0	0	0	0	0	0	0	28	0	0	0	0	0	0	0
d__Bacteria	k__norank_d__Bacteria	p__unclassified_k__norank_d__Bacteria	c__unclassified_k__norank_d__Bacteria	o__unclassified_k__norank_d__Bacteria	f__unclassified_k__norank_d__Bacteria	g__unclassified_k__norank_d__Bacteria	s__unclassified_k__norank_d__Bacteria	ASV3823	0	0	0	0	0	0	0	0	0	0	0	0	0	0	0	0	0	0	0	0	0	0	0	0	55	0	0	0	0	0	0	0	0	0	0	0	0	0	0	0	0
d__Bacteria	k__norank_d__Bacteria	p__Bacillota	c__Clostridia	o__Lachnospirales	f__Lachnospiraceae	g__Butyribacter	s__unidentified_g__Butyribacter	ASV2517	0	0	0	0	0	0	0	0	0	0	0	0	0	0	0	0	0	0	0	0	0	0	0	0	0	0	0	0	0	0	0	0	0	0	0	0	0	0	0	0	0
d__Bacteria	k__norank_d__Bacteria	p__Bacteroidota	c__Bacteroidia	o__Bacteroidales	f__Muribaculaceae	g__norank_f__Muribaculaceae	s__uncultured_bacterium_f__Muribaculaceae	ASV704	0	0	10	0	0	0	0	0	0	0	0	0	0	0	0	0	0	0	0	0	0	0	0	0	0	0	0	0	0	0	0	0	0	0	0	0	0	0	0	0	0
d__Bacteria	k__norank_d__Bacteria	p__Bacteroidota	c__Bacteroidia	o__Bacteroidales	f__Muribaculaceae	g__norank_f__Muribaculaceae	s__mouse_gut_metagenome_f__Muribaculaceae	ASV2646	0	0	1	0	0	0	0	0	0	0	0	0	0	0	0	0	0	0	0	0	0	0	0	0	0	0	0	0	0	0	0	0	0	0	0	0	0	0	0	0	0
d__Bacteria	k__norank_d__Bacteria	p__unclassified_k__norank_d__Bacteria	c__unclassified_k__norank_d__Bacteria	o__unclassified_k__norank_d__Bacteria	f__unclassified_k__norank_d__Bacteria	g__unclassified_k__norank_d__Bacteria	s__unclassified_k__norank_d__Bacteria	ASV3214	0	0	0	0	0	0	0	0	0	0	0	0	0	0	0	0	0	0	0	0	0	0	0	0	0	0	46	0	0	0	0	0	0	0	0	0	0	0	0	0	0
d__Bacteria	k__norank_d__Bacteria	p__Patescibacteria	c__Saccharimonadia	o__Saccharimonadales	f__Saccharimonadaceae	g__Candidatus_Saccharimonas	s__uncultured_bacterium_g__Candidatus_Saccharimonas	ASV2516	0	0	0	0	0	0	0	0	0	0	0	0	0	0	0	0	0	0	0	0	0	0	0	0	0	0	0	0	0	0	0	0	0	0	0	0	0	0	0	0	0
d__Bacteria	k__norank_d__Bacteria	p__Bacillota	c__Clostridia	o__Lachnospirales	f__Lachnospiraceae	g__Lachnospiraceae_NK4A136_group	s__unclassified_g__Lachnospiraceae_NK4A136_group	ASV4275	0	0	0	0	0	0	0	0	0	0	0	0	0	0	0	0	0	0	0	0	0	0	0	0	0	0	0	0	0	0	0	0	0	0	0	0	0	0	0	0	0
d__Bacteria	k__norank_d__Bacteria	p__unclassified_k__norank_d__Bacteria	c__unclassified_k__norank_d__Bacteria	o__unclassified_k__norank_d__Bacteria	f__unclassified_k__norank_d__Bacteria	g__unclassified_k__norank_d__Bacteria	s__unclassified_k__norank_d__Bacteria	ASV1696	0	0	0	0	0	0	0	0	0	0	0	0	0	0	0	0	0	0	0	0	0	0	0	0	48	0	0	0	0	0	0	0	0	2	0	0	0	0	0	0	0
d__Bacteria	k__norank_d__Bacteria	p__Bacillota	c__Clostridia	o__Oscillospirales	f__Ruminococcaceae	g__Candidatus_Soleaferrea	s__uncultured_bacterium_g__Candidatus_Soleaferrea	ASV4653	0	0	0	0	0	0	0	0	0	0	0	0	0	0	0	0	0	0	0	0	0	0	0	0	0	0	0	0	0	0	0	0	39	0	0	0	0	0	0	0	0
d__Bacteria	k__norank_d__Bacteria	p__unclassified_k__norank_d__Bacteria	c__unclassified_k__norank_d__Bacteria	o__unclassified_k__norank_d__Bacteria	f__unclassified_k__norank_d__Bacteria	g__unclassified_k__norank_d__Bacteria	s__unclassified_k__norank_d__Bacteria	ASV4276	0	0	0	0	0	0	0	0	0	0	0	0	0	0	0	0	0	0	0	0	0	0	0	0	0	0	0	0	0	0	0	0	0	0	0	0	0	0	0	0	0
d__Bacteria	k__norank_d__Bacteria	p__Bacteroidota	c__Bacteroidia	o__unclassified_c__Bacteroidia	f__unclassified_c__Bacteroidia	g__unclassified_c__Bacteroidia	s__unclassified_c__Bacteroidia	ASV4654	0	0	0	0	0	0	0	0	0	0	0	0	0	0	0	0	0	0	0	0	0	0	0	0	0	0	0	0	0	0	0	0	44	0	0	0	0	0	0	0	0
d__Bacteria	k__norank_d__Bacteria	p__Bacillota	c__Clostridia	o__Peptostreptococcales-Tissierellales	f__Family_XI	g__Anaerococcus	s__unclassified_g__Anaerococcus	ASV3215	0	0	0	0	0	0	0	0	0	0	0	0	0	0	0	0	0	0	0	0	0	0	0	0	0	0	52	0	0	0	0	0	0	0	0	0	0	0	0	0	0
d__Bacteria	k__norank_d__Bacteria	p__Pseudomonadota	c__Gammaproteobacteria	o__Burkholderiales	f__Sutterellaceae	g__Sutterella	s__gut_metagenome_g__Sutterella	ASV2544	0	0	0	0	0	0	0	0	0	0	0	0	0	0	0	0	0	0	0	0	0	0	0	0	0	0	0	0	0	0	0	0	0	0	0	0	0	0	0	0	0
d__Bacteria	k__norank_d__Bacteria	p__Bacillota	c__Clostridia	o__Lachnospirales	f__Lachnospiraceae	g__Acetatifactor	s__uncultured_bacterium_g__Acetatifactor	ASV2527	0	0	5	0	0	0	0	0	0	0	0	0	0	0	0	0	0	0	0	0	0	0	0	0	0	0	0	0	0	0	0	0	3	0	0	0	0	0	0	0	0
d__Bacteria	k__norank_d__Bacteria	p__Actinomycetota	c__Actinobacteria	o__Bifidobacteriales	f__Bifidobacteriaceae	g__Bifidobacterium	s__Bifidobacterium_pullorum_subsp._saeculare	ASV3367	0	0	4	0	0	0	0	0	0	0	0	0	0	0	0	0	0	0	0	0	0	0	0	0	0	0	0	0	0	0	0	0	0	0	0	0	0	0	4	0	0
d__Bacteria	k__norank_d__Bacteria	p__Bacillota	c__Clostridia	o__Lachnospirales	f__Lachnospiraceae	g__unclassified_f__Lachnospiraceae	s__unclassified_f__Lachnospiraceae	ASV1357	0	0	0	0	0	0	0	0	0	0	0	0	0	0	0	0	0	0	0	0	0	0	0	0	0	0	0	0	0	0	0	0	0	34	0	0	0	0	0	0	0
d__Bacteria	k__norank_d__Bacteria	p__Bacillota	c__Clostridia	o__Lachnospirales	f__Lachnospiraceae	g__Sellimonas	s__Lachnoclostridium_phocaeense	ASV2887	0	0	0	0	0	0	0	0	0	0	0	0	0	0	0	0	0	0	0	0	0	0	0	0	0	0	0	0	0	0	0	0	28	0	0	0	0	0	3	0	0
d__Bacteria	k__norank_d__Bacteria	p__Bacteroidota	c__Bacteroidia	o__Bacteroidales	f__Prevotellaceae	g__Prevotella	s__Prevotella_sp._S7-1-8	ASV2126	0	0	0	0	0	0	0	0	0	0	0	0	0	0	0	0	0	0	0	0	0	0	0	0	0	0	0	0	0	0	0	0	0	0	0	0	0	0	0	0	0
d__Bacteria	k__norank_d__Bacteria	p__Actinomycetota	c__Actinobacteria	o__Micrococcales	f__Dermabacteraceae	g__Brachybacterium	s__unclassified_g__Brachybacterium	ASV1647	0	0	0	0	0	0	0	0	0	0	0	0	0	0	0	0	0	0	0	0	0	0	0	0	0	0	0	0	0	0	0	0	0	4	0	31	0	0	0	0	0
d__Bacteria	k__norank_d__Bacteria	p__Bacteroidota	c__Bacteroidia	o__Bacteroidales	f__Prevotellaceae	g__Hoylesella	s__Prevotella_buccalis	ASV3364	0	0	0	0	0	0	0	0	0	0	0	0	0	0	0	0	0	0	0	0	0	0	0	0	0	0	0	0	0	0	0	0	0	0	0	0	0	0	0	0	0
d__Bacteria	k__norank_d__Bacteria	p__Bacillota	c__Clostridia	o__Lachnospirales	f__Lachnospiraceae	g__Lachnospiraceae_NK4A136_group	s__unclassified_g__Lachnospiraceae_NK4A136_group	ASV2612	0	0	0	0	0	0	0	0	0	0	0	0	0	0	0	0	0	0	0	0	0	0	0	0	0	0	0	0	0	0	0	0	26	0	0	0	0	0	0	0	0
d__Bacteria	k__norank_d__Bacteria	p__Bacillota	c__Clostridia	o__Christensenellales	f__Christensenellaceae	g__Christensenellaceae_R-7_group	s__unclassified_g__Christensenellaceae_R-7_group	ASV4656	0	0	0	0	0	0	0	0	0	0	0	0	0	0	0	0	0	0	0	0	0	0	0	0	0	0	0	0	0	0	0	0	51	0	0	0	0	0	0	0	0
d__Bacteria	k__norank_d__Bacteria	p__Bacillota	c__Bacilli	o__Mycoplasmatales	f__Mycoplasmataceae	g__Ureaplasma	s__unclassified_g__Ureaplasma	ASV3082	0	0	0	0	0	0	0	0	0	0	0	0	0	0	0	0	0	0	0	0	0	0	0	0	0	0	0	0	0	0	0	0	0	0	0	32	0	0	0	0	0
d__Bacteria	k__norank_d__Bacteria	p__Actinomycetota	c__Actinobacteria	o__Bifidobacteriales	f__Bifidobacteriaceae	g__Gardnerella	s__unclassified_g__Gardnerella	ASV3513	0	0	0	0	0	0	0	0	0	0	0	0	0	0	0	0	0	0	0	0	0	0	0	0	0	0	0	0	0	0	0	0	0	0	0	0	0	0	0	0	0
d__Bacteria	k__norank_d__Bacteria	p__Bacteroidota	c__Bacteroidia	o__Bacteroidales	f__Bacteroidaceae	g__Bacteroides	s__Bacteroides_massiliensis	ASV812	0	0	0	0	0	0	0	0	0	0	0	0	0	0	0	0	0	0	0	0	0	0	0	0	0	0	0	0	0	0	0	0	0	0	0	0	0	0	0	0	0
d__Bacteria	k__norank_d__Bacteria	p__Bacillota	c__Bacilli	o__Lactobacillales	f__Lactobacillaceae	g__Lactobacillus	s__unclassified_g__Lactobacillus	ASV1978	0	0	0	0	0	0	0	0	0	0	0	0	0	0	0	0	0	0	0	0	0	0	0	0	0	0	0	0	0	0	0	0	0	0	0	0	0	0	0	0	0
d__Bacteria	k__norank_d__Bacteria	p__Bacillota	c__Negativicutes	o__Veillonellales-Selenomonadales	f__Veillonellaceae	g__Megasphaera	s__uncultured_bacterium_g__Megasphaera	ASV2245	0	0	0	0	0	0	0	0	0	0	0	0	0	0	0	0	0	0	0	0	0	0	0	0	0	0	0	0	39	0	0	0	0	0	0	0	0	0	0	0	0
d__Bacteria	k__norank_d__Bacteria	p__Bacillota	c__Clostridia	o__Oscillospirales	f__Ruminococcaceae	g__Acutalibacter	s__uncultured_bacterium_g__Acutalibacter	ASV4655	0	0	0	0	0	0	0	0	0	0	0	0	0	0	0	0	0	0	0	0	0	0	0	0	0	0	0	0	0	0	0	0	51	0	0	0	0	0	0	0	0
d__Bacteria	k__norank_d__Bacteria	p__Bacillota	c__Clostridia	o__Lachnospirales	f__Lachnospiraceae	g__unclassified_f__Lachnospiraceae	s__unclassified_f__Lachnospiraceae	ASV781	0	0	0	0	0	0	0	0	0	0	0	0	0	0	0	0	0	0	0	0	0	0	0	0	0	0	0	0	0	0	0	0	0	15	0	0	0	0	0	0	0
d__Bacteria	k__norank_d__Bacteria	p__Bacillota	c__Clostridia	o__Lachnospirales	f__Lachnospiraceae	g__unclassified_f__Lachnospiraceae	s__unclassified_f__Lachnospiraceae	ASV2139	0	0	0	0	0	0	0	0	0	0	0	0	0	0	0	0	0	0	0	0	0	0	0	0	0	0	0	0	0	0	0	0	0	0	0	0	0	0	0	0	0
d__Bacteria	k__norank_d__Bacteria	p__unclassified_k__norank_d__Bacteria	c__unclassified_k__norank_d__Bacteria	o__unclassified_k__norank_d__Bacteria	f__unclassified_k__norank_d__Bacteria	g__unclassified_k__norank_d__Bacteria	s__unclassified_k__norank_d__Bacteria	ASV1894	0	0	0	0	0	0	0	0	0	0	0	0	0	0	0	0	0	0	0	0	0	0	0	0	18	0	2	0	0	0	0	0	0	0	0	0	0	0	0	0	0
d__Bacteria	k__norank_d__Bacteria	p__Bacillota	c__Bacilli	o__Lactobacillales	f__Streptococcaceae	g__Streptococcus	s__unclassified_g__Streptococcus	ASV3825	0	0	0	0	0	0	0	0	0	0	0	0	0	0	0	0	0	0	0	0	0	0	0	0	57	0	0	0	0	0	0	0	0	0	0	0	0	0	0	0	0
d__Bacteria	k__norank_d__Bacteria	p__Bacteroidota	c__Bacteroidia	o__Bacteroidales	f__Rikenellaceae	g__Rikenellaceae_RC9_gut_group	s__uncultured_rumen_bacterium_g__Rikenellaceae_RC9_gut_group	ASV665	0	0	0	0	0	0	0	0	0	0	0	0	0	0	0	0	0	0	0	0	0	0	0	0	0	0	0	0	0	0	0	0	0	0	0	0	0	0	0	0	0
d__Bacteria	k__norank_d__Bacteria	p__Pseudomonadota	c__Gammaproteobacteria	o__Enterobacterales	f__Succinivibrionaceae	g__Anaerobiospirillum	s__Anaerobiospirillum_succiniciproducens	ASV4657	0	0	0	0	0	0	0	0	0	0	0	0	0	0	0	0	0	0	0	0	0	0	0	0	0	0	0	0	0	0	0	0	43	0	0	0	0	0	0	0	0
d__Bacteria	k__norank_d__Bacteria	p__Bacillota	c__Bacilli	o__Lactobacillales	f__Lactobacillaceae	g__Lactobacillus	s__unclassified_g__Lactobacillus	ASV4658	0	0	0	0	0	0	0	0	0	0	0	0	0	0	0	0	0	0	0	0	0	0	0	0	0	0	0	0	0	0	0	0	44	0	0	0	0	0	0	0	0
d__Bacteria	k__norank_d__Bacteria	p__Pseudomonadota	c__Alphaproteobacteria	o__Caulobacterales	f__Caulobacteraceae	g__Brevundimonas	s__unclassified_g__Brevundimonas	ASV1838	0	0	0	0	0	0	0	0	0	0	0	0	0	0	0	0	0	0	0	0	0	0	0	0	0	0	0	0	0	0	0	0	0	0	0	0	0	0	0	0	0
d__Bacteria	k__norank_d__Bacteria	p__Bacillota	c__Clostridia	o__Oscillospirales	f__Ruminococcaceae	g__Ruminococcus	s__unclassified_g__Ruminococcus	ASV947	0	0	0	0	0	0	0	0	0	0	0	0	0	0	0	0	0	0	0	0	0	0	0	0	0	0	0	0	0	0	0	0	0	0	0	0	0	0	0	0	0
d__Bacteria	k__norank_d__Bacteria	p__unclassified_k__norank_d__Bacteria	c__unclassified_k__norank_d__Bacteria	o__unclassified_k__norank_d__Bacteria	f__unclassified_k__norank_d__Bacteria	g__unclassified_k__norank_d__Bacteria	s__unclassified_k__norank_d__Bacteria	ASV3365	0	0	0	0	0	0	0	0	0	0	0	0	0	0	0	0	0	0	0	0	0	0	0	0	0	0	0	0	0	0	0	0	0	0	0	0	0	0	0	0	0
d__Bacteria	k__norank_d__Bacteria	p__Bacillota	c__Clostridia	o__Peptostreptococcales-Tissierellales	f__Family_XI	g__Anaerococcus	s__unclassified_g__Anaerococcus	ASV3824	0	0	0	0	0	0	0	0	0	0	0	0	0	0	0	0	0	0	0	0	0	0	0	0	51	0	0	0	0	0	0	0	0	0	0	0	0	0	0	0	0
d__Bacteria	k__norank_d__Bacteria	p__Bacillota	c__Clostridia	o__Lachnospirales	f__Lachnospiraceae	g__Enterocloster	s__unclassified_g__Enterocloster	ASV4277	0	0	0	0	0	0	0	0	0	0	0	0	0	0	0	0	0	0	0	0	0	0	0	0	0	0	0	0	0	0	0	0	0	0	0	0	0	0	0	0	0
d__Bacteria	k__norank_d__Bacteria	p__Actinomycetota	c__Actinobacteria	o__Actinomycetales	f__Actinomycetaceae	g__Varibaculum	s__uncultured_bacterium_g__Varibaculum	ASV1365	0	0	0	0	0	0	0	0	0	0	0	0	0	0	0	0	0	0	0	0	0	0	0	0	0	0	0	0	0	0	0	0	0	29	0	0	0	0	0	0	0
d__Bacteria	k__norank_d__Bacteria	p__Bacteroidota	c__Bacteroidia	o__Bacteroidales	f__Rikenellaceae	g__Rikenellaceae_RC9_gut_group	s__uncultured_rumen_bacterium_g__Rikenellaceae_RC9_gut_group	ASV3217	0	0	0	0	0	0	0	0	0	0	0	0	0	0	0	0	0	0	0	0	0	0	0	0	0	0	45	0	0	0	0	0	0	0	0	0	0	0	0	0	0
d__Bacteria	k__norank_d__Bacteria	p__Bacteroidota	c__Bacteroidia	o__Bacteroidales	f__Prevotellaceae	g__Prevotella	s__unclassified_g__Prevotella	ASV3826	0	0	0	0	0	0	0	0	0	0	0	0	0	0	0	0	0	0	0	0	0	0	0	0	43	0	0	0	0	0	0	0	0	0	0	0	0	0	0	0	0
d__Bacteria	k__norank_d__Bacteria	p__Bacillota	c__Clostridia	o__Oscillospirales	f__Oscillospiraceae	g__Pseudoflavonifractor	s__uncultured_bacterium_g__Pseudoflavonifractor	ASV4659	0	0	0	0	0	0	0	0	0	0	0	0	0	0	0	0	0	0	0	0	0	0	0	0	0	0	0	0	0	0	0	0	34	0	0	0	0	0	0	0	0
d__Bacteria	k__norank_d__Bacteria	p__Bacillota	c__Clostridia	o__Oscillospirales	f__Ruminococcaceae	g__Faecalibacterium	s__unclassified_g__Faecalibacterium	ASV2756	0	0	0	0	0	0	0	0	0	0	0	0	0	0	0	0	0	0	0	0	0	0	0	0	0	0	0	0	0	0	0	0	0	0	0	0	0	0	22	0	0
d__Bacteria	k__norank_d__Bacteria	p__Bacteroidota	c__Bacteroidia	o__Bacteroidales	f__Muribaculaceae	g__norank_f__Muribaculaceae	s__uncultured_Bacteroidales_bacterium_f__Muribaculaceae	ASV1912	0	0	0	0	0	0	0	0	0	0	0	0	0	0	0	0	0	0	0	0	0	0	0	0	0	0	0	0	0	0	0	0	0	0	0	0	0	0	6	0	0
d__Bacteria	k__norank_d__Bacteria	p__Bacteroidota	c__Bacteroidia	o__Bacteroidales	f__Paludibacteraceae	g__norank_f__Paludibacteraceae	s__uncultured_bacterium_f__Paludibacteraceae	ASV3032	0	0	0	0	0	0	0	0	0	0	0	0	0	0	0	76	0	0	0	0	0	0	0	0	0	0	0	0	0	0	0	0	0	0	0	0	0	0	0	0	0
d__Bacteria	k__norank_d__Bacteria	p__Actinomycetota	c__Actinobacteria	o__Bifidobacteriales	f__Bifidobacteriaceae	g__Gardnerella	s__unclassified_g__Gardnerella	ASV2406	0	0	0	0	0	0	0	0	0	0	0	0	0	0	0	0	23	0	0	0	0	0	0	0	0	0	0	0	0	0	0	0	0	0	0	0	0	0	0	0	0
d__Bacteria	k__norank_d__Bacteria	p__Bacillota	c__Clostridia	o__Clostridiales	f__Clostridiaceae	g__Clostridium	s__unclassified_g__Clostridium	ASV4660	0	0	0	0	0	0	0	0	0	0	0	0	0	0	0	0	0	0	0	0	0	0	0	0	0	0	0	0	0	0	0	0	45	0	0	0	0	0	0	0	0
d__Bacteria	k__norank_d__Bacteria	p__Bacillota	c__Clostridia	o__Oscillospirales	f__Ruminococcaceae	g__Angelakisella	s__unclassified_g__Angelakisella	ASV440	0	0	0	0	0	0	0	0	0	0	0	0	0	0	0	0	0	0	0	0	0	0	0	0	0	0	0	0	0	0	0	0	0	0	0	0	0	0	0	0	0
d__Bacteria	k__norank_d__Bacteria	p__Bacteroidota	c__Bacteroidia	o__Bacteroidales	f__Prevotellaceae	g__Hoylesella	s__Prevotella_timonensis	ASV1839	0	0	0	0	0	0	0	0	0	0	0	0	0	0	0	0	0	0	0	0	0	0	0	0	0	0	0	0	0	0	0	0	0	0	0	0	0	0	0	0	0
d__Bacteria	k__norank_d__Bacteria	p__Bacillota	c__Clostridia	o__Peptostreptococcales-Tissierellales	f__Family_XI	g__Peptoniphilus	s__unclassified_g__Peptoniphilus	ASV3220	0	0	0	0	0	0	0	0	0	0	0	0	0	0	0	0	0	0	0	0	0	0	0	0	0	0	49	0	0	0	0	0	0	0	0	0	0	0	0	0	0
d__Bacteria	k__norank_d__Bacteria	p__Bacillota	c__Clostridia	o__Lachnospirales	f__Lachnospiraceae	g__unclassified_f__Lachnospiraceae	s__unclassified_f__Lachnospiraceae	ASV1609	0	0	0	0	0	0	0	0	0	0	0	0	0	0	0	0	0	0	0	0	0	0	0	0	0	0	0	0	0	0	0	0	0	8	0	0	0	0	0	0	0
d__Bacteria	k__norank_d__Bacteria	p__unclassified_k__norank_d__Bacteria	c__unclassified_k__norank_d__Bacteria	o__unclassified_k__norank_d__Bacteria	f__unclassified_k__norank_d__Bacteria	g__unclassified_k__norank_d__Bacteria	s__unclassified_k__norank_d__Bacteria	ASV3827	0	0	0	0	0	0	0	0	0	0	0	0	0	0	0	0	0	0	0	0	0	0	0	0	60	0	0	0	0	0	0	0	0	0	0	0	0	0	0	0	0
d__Bacteria	k__norank_d__Bacteria	p__unclassified_k__norank_d__Bacteria	c__unclassified_k__norank_d__Bacteria	o__unclassified_k__norank_d__Bacteria	f__unclassified_k__norank_d__Bacteria	g__unclassified_k__norank_d__Bacteria	s__unclassified_k__norank_d__Bacteria	ASV3219	0	0	0	0	0	0	0	0	0	0	0	0	0	0	0	0	0	0	0	0	0	0	0	0	0	0	48	0	0	0	0	0	0	0	0	0	0	0	0	0	0
d__Bacteria	k__norank_d__Bacteria	p__Actinomycetota	c__Actinobacteria	o__Bifidobacteriales	f__Bifidobacteriaceae	g__Bifidobacterium	s__unclassified_g__Bifidobacterium	ASV1862	0	0	0	0	0	0	0	0	0	0	0	0	0	0	0	0	0	0	0	0	0	0	0	0	0	0	0	0	0	0	0	0	0	0	0	0	0	0	8	0	0
d__Bacteria	k__norank_d__Bacteria	p__unclassified_k__norank_d__Bacteria	c__unclassified_k__norank_d__Bacteria	o__unclassified_k__norank_d__Bacteria	f__unclassified_k__norank_d__Bacteria	g__unclassified_k__norank_d__Bacteria	s__unclassified_k__norank_d__Bacteria	ASV4278	0	0	0	0	0	0	0	0	0	0	0	0	0	0	0	0	0	0	0	0	0	0	0	0	0	0	0	0	0	0	0	0	0	0	0	0	0	0	0	0	0
d__Bacteria	k__norank_d__Bacteria	p__Actinomycetota	c__Actinobacteria	o__Bifidobacteriales	f__Bifidobacteriaceae	g__Gardnerella	s__unclassified_g__Gardnerella	ASV34	0	0	0	0	0	0	0	0	0	0	0	0	0	0	0	0	0	0	0	0	0	0	0	0	0	0	0	0	0	0	0	0	0	0	0	0	0	0	0	0	0
d__Bacteria	k__norank_d__Bacteria	p__Bacillota	c__Clostridia	o__Oscillospirales	f__Oscillospiraceae	g__Intestinimonas	s__unclassified_g__Intestinimonas	ASV2518	0	0	0	0	0	0	0	0	0	0	0	0	0	0	0	0	0	0	0	0	0	0	0	0	0	0	0	0	0	0	0	0	0	0	0	0	0	0	0	0	0
d__Bacteria	k__norank_d__Bacteria	p__Bacillota	c__Clostridia	o__Lachnospirales	f__Lachnospiraceae	g__Dorea	s__unclassified_g__Dorea	ASV2580	0	0	0	0	0	0	0	0	0	0	0	0	0	0	0	0	0	0	0	0	0	0	0	0	0	0	0	0	0	0	0	0	0	0	0	0	0	0	0	0	0
d__Bacteria	k__norank_d__Bacteria	p__Bacillota	c__Clostridia	o__Oscillospirales	f__Ruminococcaceae	g__Faecalibacterium	s__uncultured_bacterium_g__Faecalibacterium	ASV4661	0	0	0	0	0	0	0	0	0	0	0	0	0	0	0	0	0	0	0	0	0	0	0	0	0	0	0	0	0	0	0	0	39	0	0	0	0	0	0	0	0
d__Bacteria	k__norank_d__Bacteria	p__Pseudomonadota	c__Gammaproteobacteria	o__Pseudomonadales	f__Moraxellaceae	g__Enhydrobacter	s__unclassified_g__Enhydrobacter	ASV1370	0	0	0	0	0	0	0	0	0	0	0	0	0	0	0	0	0	0	0	0	0	0	0	0	0	0	0	0	0	0	0	0	0	28	0	0	0	0	0	0	0
d__Bacteria	k__norank_d__Bacteria	p__Bacillota	c__Clostridia	o__Lachnospirales	f__Lachnospiraceae	g__norank_f__Lachnospiraceae	s__unclassified_g__norank_f__Lachnospiraceae	ASV4279	0	0	0	0	0	0	0	0	0	0	0	0	0	0	0	0	0	0	0	0	0	0	0	0	0	0	0	0	0	0	0	0	0	0	0	0	0	0	0	0	0
d__Bacteria	k__norank_d__Bacteria	p__unclassified_k__norank_d__Bacteria	c__unclassified_k__norank_d__Bacteria	o__unclassified_k__norank_d__Bacteria	f__unclassified_k__norank_d__Bacteria	g__unclassified_k__norank_d__Bacteria	s__unclassified_k__norank_d__Bacteria	ASV3221	0	0	0	0	0	0	0	0	0	0	0	0	0	0	0	0	0	0	0	0	0	0	0	0	0	0	44	0	0	0	0	0	0	0	0	0	0	0	0	0	0
d__Bacteria	k__norank_d__Bacteria	p__Bacillota	c__Bacilli	o__Lactobacillales	f__Streptococcaceae	g__Streptococcus	s__unclassified_g__Streptococcus	ASV3033	0	0	0	0	0	0	0	0	0	0	0	0	0	0	0	76	0	0	0	0	0	0	0	0	0	0	0	0	0	0	0	0	0	0	0	0	0	0	0	0	0
d__Bacteria	k__norank_d__Bacteria	p__Bacteroidota	c__Bacteroidia	o__Bacteroidales	f__Prevotellaceae	g__norank_f__Prevotellaceae	s__uncultured_bacterium_f__Prevotellaceae	ASV829	0	0	0	0	0	0	0	0	0	0	0	0	0	0	0	0	0	0	0	0	0	0	0	0	0	0	0	0	0	0	0	0	0	0	0	0	0	0	0	0	0
d__Bacteria	k__norank_d__Bacteria	p__Bacillota	c__Clostridia	o__Lachnospirales	f__Lachnospiraceae	g__Anaerobutyricum	s__unclassified_g__Anaerobutyricum	ASV437	0	0	0	0	0	0	0	0	0	0	0	0	0	0	0	0	0	0	0	0	0	0	0	0	0	0	0	0	0	0	0	0	0	0	0	0	0	0	24	0	7
d__Bacteria	k__norank_d__Bacteria	p__Bacillota	c__Clostridia	o__Lachnospirales	f__Lachnospiraceae	g__unclassified_f__Lachnospiraceae	s__unclassified_f__Lachnospiraceae	ASV1023	0	0	0	0	0	0	0	0	0	0	0	0	0	0	0	0	0	0	0	0	0	0	0	0	0	0	0	0	0	0	0	0	0	0	0	0	0	0	2	0	0
d__Bacteria	k__norank_d__Bacteria	p__Bacteroidota	c__Bacteroidia	o__Bacteroidales	f__Bacteroidaceae	g__Bacteroides	s__unclassified_g__Bacteroides	ASV817	0	0	0	0	0	0	0	0	0	0	0	0	0	0	0	0	0	0	0	0	0	0	0	0	0	0	0	0	0	0	0	0	0	0	0	0	0	0	16	0	6
d__Bacteria	k__norank_d__Bacteria	p__Bacteroidota	c__Bacteroidia	o__Bacteroidales	f__Bacteroidaceae	g__Bacteroides	s__unclassified_g__Bacteroides	ASV512	0	0	0	0	0	0	0	0	0	0	0	0	0	0	0	0	0	0	0	0	0	0	0	0	0	0	0	0	0	0	0	0	0	0	0	0	1	0	0	0	0
d__Bacteria	k__norank_d__Bacteria	p__Actinomycetota	c__Actinobacteria	o__Bifidobacteriales	f__Bifidobacteriaceae	g__Gardnerella	s__unclassified_g__Gardnerella	ASV2128	0	0	0	0	0	0	0	0	0	0	0	0	0	0	0	0	0	0	0	0	0	0	0	0	0	0	0	0	0	0	0	0	0	0	0	0	21	0	0	0	0
d__Bacteria	k__norank_d__Bacteria	p__Bacillota	c__Clostridia	o__Lachnospirales	f__Lachnospiraceae	g__Lachnospiraceae_NK4A136_group	s__Trichinella_pseudospiralis_g__Lachnospiraceae_NK4A136_group	ASV3297	0	0	0	0	0	0	0	0	0	0	0	0	0	0	0	0	0	0	0	0	0	0	0	0	0	0	10	0	0	0	0	0	25	0	0	0	0	0	0	0	0
d__Bacteria	k__norank_d__Bacteria	p__Bacillota	c__Clostridia	o__Christensenellales	f__Christensenellaceae	g__Christensenellaceae_R-7_group	s__unclassified_g__Christensenellaceae_R-7_group	ASV3034	0	0	0	0	0	0	0	0	0	0	0	0	0	0	0	72	0	0	0	0	0	0	0	0	0	0	0	0	0	0	0	0	0	0	0	0	0	0	0	0	0
d__Bacteria	k__norank_d__Bacteria	p__Pseudomonadota	c__Gammaproteobacteria	o__Enterobacterales	f__Enterobacteriaceae	g__Franconibacter	s__Franconibacter_helveticus	ASV2808	0	0	0	0	0	0	0	0	0	0	0	0	0	0	0	0	0	0	0	0	0	0	0	0	0	0	0	0	0	0	0	0	0	0	0	0	0	0	0	0	0
d__Bacteria	k__norank_d__Bacteria	p__Bacillota	c__Bacilli	o__Erysipelotrichales	f__Erysipelotrichaceae	g__Dubosiella	s__uncultured_bacterium_g__Dubosiella	ASV4662	0	0	0	0	0	0	0	0	0	0	0	0	0	0	0	0	0	0	0	0	0	0	0	0	0	0	0	0	0	0	0	0	32	0	0	0	0	0	0	0	0
d__Bacteria	k__norank_d__Bacteria	p__Bacillota	c__Bacilli	o__unclassified_c__Bacilli	f__unclassified_c__Bacilli	g__unclassified_c__Bacilli	s__unclassified_c__Bacilli	ASV3968	0	0	0	0	0	0	0	0	0	0	0	0	0	0	0	0	0	0	0	0	0	0	54	0	0	0	0	0	0	0	0	0	0	0	0	0	0	0	0	0	0
d__Bacteria	k__norank_d__Bacteria	p__Bacillota	c__Clostridia	o__Lachnospirales	f__Lachnospiraceae	g__unclassified_f__Lachnospiraceae	s__unclassified_f__Lachnospiraceae	ASV4663	0	0	0	0	0	0	0	0	0	0	0	0	0	0	0	0	0	0	0	0	0	0	0	0	0	0	0	0	0	0	0	0	24	0	0	0	0	0	0	0	0
d__Bacteria	k__norank_d__Bacteria	p__Bacillota	c__Clostridia	o__Lachnospirales	f__Lachnospiraceae	g__Lachnospiraceae_UCG-003	s__uncultured_bacterium_g__Lachnospiraceae_UCG-003	ASV1840	0	0	0	0	0	0	0	0	0	0	0	0	0	0	0	0	0	0	0	0	0	0	0	0	0	0	0	0	0	0	0	0	0	0	0	0	0	0	0	0	0
d__Bacteria	k__norank_d__Bacteria	p__Bacillota	c__Clostridia	o__Lachnospirales	f__Lachnospiraceae	g__Mediterraneibacter	s__unclassified_g__Mediterraneibacter	ASV1841	0	0	0	0	0	0	0	0	0	0	0	0	0	0	0	0	0	0	0	0	0	0	0	0	0	0	0	0	0	0	0	0	0	0	0	0	0	0	0	0	0
d__Bacteria	k__norank_d__Bacteria	p__Bacillota	c__Clostridia	o__Lachnospirales	f__Lachnospiraceae	g__unclassified_f__Lachnospiraceae	s__unclassified_f__Lachnospiraceae	ASV981	0	0	0	0	0	0	0	0	0	0	0	0	0	0	0	0	0	0	0	0	0	0	0	0	0	0	0	0	0	0	0	0	0	0	0	0	0	0	0	0	0
d__Bacteria	k__norank_d__Bacteria	p__Bacteroidota	c__Bacteroidia	o__Bacteroidales	f__Prevotellaceae	g__Prevotellaceae_NK3B31_group	s__uncultured_rumen_bacterium_g__Prevotellaceae_NK3B31_group	ASV4280	0	0	0	0	0	0	0	0	0	0	0	0	0	0	0	0	0	0	0	0	0	0	0	0	0	0	0	0	0	0	0	0	0	0	0	0	0	0	0	0	0
d__Bacteria	k__norank_d__Bacteria	p__Bacillota	c__Clostridia	o__Peptostreptococcales-Tissierellales	f__Peptostreptococcaceae	g__Peptostreptococcus	s__unclassified_g__Peptostreptococcus	ASV3828	0	0	0	0	0	0	0	0	0	0	0	0	0	0	0	0	0	0	0	0	0	0	0	0	43	0	0	0	0	0	0	0	0	0	0	0	0	0	0	0	0
d__Bacteria	k__norank_d__Bacteria	p__Bacteroidota	c__Bacteroidia	o__Bacteroidales	f__Tannerellaceae	g__Parabacteroides	s__unclassified_g__Parabacteroides	ASV3445	0	0	0	0	0	0	0	0	0	0	0	0	0	0	0	0	0	0	0	0	0	0	0	0	0	0	0	0	0	0	0	0	0	0	0	0	0	0	0	0	0
d__Bacteria	k__norank_d__Bacteria	p__Bacillota	c__Bacilli	o__Lactobacillales	f__Lactobacillaceae	g__Lactobacillus	s__unclassified_g__Lactobacillus	ASV4281	0	0	0	0	0	0	0	0	0	0	0	0	0	0	0	0	0	0	0	0	0	0	0	0	0	0	0	0	0	0	0	0	0	0	0	0	0	0	0	0	0
d__Bacteria	k__norank_d__Bacteria	p__Bacillota	c__Clostridia	o__Oscillospirales	f__Oscillospiraceae	g__UCG-005	s__uncultured_Clostridiales_bacterium_g__UCG-005	ASV4664	0	0	0	0	0	0	0	0	0	0	0	0	0	0	0	0	0	0	0	0	0	0	0	0	0	0	0	0	0	0	0	0	45	0	0	0	0	0	0	0	0
d__Bacteria	k__norank_d__Bacteria	p__Bacillota	c__Clostridia	o__Peptococcales	f__Peptococcaceae	g__Peptococcus	s__unclassified_g__Peptococcus	ASV2033	0	0	0	0	0	0	0	0	0	0	0	0	0	0	0	0	0	0	48	0	0	0	0	0	0	0	0	0	0	0	0	0	0	0	0	0	0	0	0	0	0
d__Bacteria	k__norank_d__Bacteria	p__Actinomycetota	c__Coriobacteriia	o__Coriobacteriales	f__Coriobacteriales_	g__norank_f__Coriobacteriales_	s__uncultured_organism_f__Coriobacteriales_	ASV1229	0	0	0	0	0	0	0	0	0	0	0	0	0	0	0	0	0	0	0	0	0	0	0	0	0	0	0	0	0	0	0	0	0	27	0	0	0	0	1	0	0
d__Bacteria	k__norank_d__Bacteria	p__Pseudomonadota	c__Gammaproteobacteria	o__Burkholderiales	f__Oxalobacteraceae	g__Massilia	s__unclassified_g__Massilia	ASV3538	0	0	0	0	0	0	0	0	0	0	0	0	0	0	0	0	0	0	0	0	0	0	0	0	0	0	0	0	0	0	0	0	0	0	0	0	0	0	0	0	0
[truncated: 3,382 more rows]
[truncated: 64 more columns]

## Sheet: Phylum_Abundance_Percent
#ASV ID	P001	P002	P003	P004	P005	P006	P007	P008	P009	P010	P011	P012	P013	P014	P015	P016	P017	P018	P019	P020	P021	P022	P023	P024	P025	P026	P027	P028	P029	P030	P031	P032	P033	P034	P035	P036	P037	P038	P039	P040	P041	P042	P043	P044	P045	P046	P047	P048	P049
[truncated: 28 more rows]
[truncated: 53 more columns]

[truncated: 16 more sheets: Fig 2b, Fig 2c, Fig 2d, Fig 2e, Fig 2f, Genus_Abundance_Percent, Fig 3b, Fig 3c, Fig 3d, Fig 3e, Fig 3f, Fig 4a-c, Fig 4d, Fig 5, Fig 6a, clinical varia]
