# Supplementary material for: Analysis of the correlation between vaginal microbiota and high-risk human papillomavirus infection and cervical lesions
Source: PLoS One. 2026 Feb 27;21(2):e0343027. doi: 10.1371/journal.pone.0343027 (PMC12948077; doi:10.1371/journal.pone.0343027)
Supplement: S1 Table — (XLSX) [file pone.0343027.s002.xlsx]

## Sheet: Sheet1
Species name	N-mean(%)	N-sd(%)	H-mean(%)	H-sd(%)	statistic(%)	P_value	Fold Change	P_adjust	Effectsize
p__Bacillota	78.59	34.51	49.56	29.72	412	0.00941	0.63061	0.02705	-29.03
p__Actinomycetota	8.996	21.61	25.54	26.02	140	0.00259	2.83904	0.02656	16.54
p__Bacteroidota	5.685	11.35	10.86	10.71	157	0.00693	1.91029	0.02656	5.171
p__Pseudomonadota	0.9983	4.233	7.89	16.2	158.5	0.00843	7.90344	0.02705	6.891
g__Lactobacillus	71.71	42.86	27.77	38.39	430.5	0.00289	0.38725	0.02691	-43.94
g__Hoylesella	1.864	5.417	4.412	6.777	137	0.00123	2.36695	0.01656	2.549
g__Bifidobacterium	0.0255	0.08683	5.954	19.02	139	0.00071	233.49	0.01411	5.929
g__Escherichia-Shigella	0.00244	0.01126	5.031	14.94	123	6.0E-5	2058.51	0.00473	5.029
Species name	T-mean(%)	T-sd(%)	CIN-mean(%)	CIN-sd(%)	statistic(%)	P_value	Fold Change	P_adjust	Effectsize
g__Pseudomonas	1.172	4.076	0.00441	0.01851	569.5	4.0E-5	0.00376	0.01698	-1.167
